# Supplementary material for: TBK1 is involved in programmed cell death and ALS-related pathways in novel zebrafish models
Source: Cell Death Discov. 2025 Mar 12;11:98. doi: 10.1038/s41420-025-02374-3 (PMC11903655; doi:10.1038/s41420-025-02374-3)
Supplement: Supplementary file 3 — Metabolomic analysis - Tbk1 mut vs NI [file 41420_2025_2374_MOESM3_ESM.csv]

	ni_1	ni_2	ni_3	ni_4	tbk1 exon 1-2_1	tbk1 exon 1-2_2	tbk1 exon 1-2_3	tbk1 exon 1-2_4	tbk1 exon 4-5_1	tbk1 exon 4-5_2	tbk1 exon 4-5_3	tbk1 exon 4-5_4
	ni	ni	ni	ni	tbk1 KO	tbk1 KO	tbk1 KO	tbk1 KO	tbk1 KO	tbk1 KO	tbk1 KO	tbk1 KO
3-hydroxybutyric acid	3.73E+07	3.92E+07	2.08E+07	2.38E+07	2.23E+07	5.22E+07	2.67E+07	3.23E+07	3.80E+07	2.70E+07	3.75E+07	2.93E+07
5-Methylcytosine	4.14E+07	3.92E+07	4.04E+07	3.82E+07	4.89E+07	4.84E+07	5.29E+07	4.84E+07	5.04E+07	3.76E+07	5.13E+07	4.98E+07
5-oxo-L-Proline	1.67E+08	9.13E+07	7.96E+07	1.04E+08	6.59E+07	8.94E+07	6.59E+07	6.22E+07	6.28E+07	6.51E+07	7.94E+07	7.13E+07
6-Phosphogluconic acid	1.15E+06	2.00E+06	2.63E+06	2.04E+06	2.17E+06	3.42E+06	4.24E+06	2.26E+06	1.87E+06	1.03E+06	2.83E+06	2.20E+06
Acetyl CoA	9.29E+05	1.20E+06	5.47E+05	8.96E+05	8.03E+05	8.81E+05	6.11E+05	1.15E+06	9.09E+05	7.77E+05	9.76E+05	1.29E+06
N-Acetyl-L-aspartic acid	1.43E+09	1.24E+09	1.14E+09	1.38E+09	1.24E+09	1.15E+09	1.21E+09	1.11E+09	1.24E+09	1.18E+09	1.20E+09	1.38E+09
acetyl-carnitine	2.31E+09	2.73E+09	1.86E+09	2.19E+09	1.98E+09	2.31E+09	2.16E+09	2.39E+09	2.35E+09	2.02E+09	2.44E+09	2.66E+09
N-Acetylglutamine	4.62E+06	3.54E+06	3.78E+06	6.31E+06	4.66E+06	6.54E+06	4.41E+06	4.02E+06	5.91E+06	4.90E+06	5.96E+06	6.96E+06
N6-Acetyl-L-lysine	8.54E+06	9.19E+06	8.24E+06	1.03E+07	8.61E+06	1.16E+07	1.21E+07	1.02E+07	1.12E+07	6.53E+06	1.18E+07	8.67E+06
Adenine	2.04E+07	2.96E+07	2.80E+07	3.65E+07	4.42E+07	4.50E+07	3.46E+07	3.22E+07	3.89E+07	2.91E+07	4.04E+07	3.92E+07
Adenosine	1.71E+08	2.34E+08	7.56E+07	2.33E+08	1.71E+08	1.33E+08	9.49E+07	1.92E+08	2.36E+08	1.36E+08	1.86E+08	2.71E+08
ADP	7.49E+07	5.35E+07	2.12E+07	7.64E+07	2.55E+07	2.37E+07	2.26E+07	3.94E+07	5.47E+07	2.56E+07	2.53E+07	5.54E+07
Oxoglutaric acid	1.74E+07	1.21E+07	7.09E+06	1.04E+07	1.33E+07	1.29E+07	1.59E+07	1.51E+07	1.39E+07	8.12E+06	1.12E+07	1.46E+07
Aminoadipate	1.16E+07	9.33E+06	9.21E+06	9.99E+06	1.05E+07	9.45E+06	1.15E+07	9.00E+06	1.04E+07	1.14E+07	1.24E+07	1.18E+07
AMP	4.60E+08	5.81E+08	3.62E+08	4.39E+08	2.47E+08	2.69E+08	1.79E+08	3.30E+08	4.13E+08	4.18E+08	3.32E+08	4.61E+08
Arachidonic acid	2.50E+07	1.72E+07	3.73E+07	2.44E+07	6.23E+07	5.37E+07	5.99E+07	2.87E+07	3.34E+07	3.26E+07	4.20E+07	3.44E+07
Arginine	1.39E+08	1.12E+08	1.67E+08	1.90E+08	1.68E+08	2.53E+08	1.83E+08	2.00E+08	2.16E+08	1.53E+08	2.26E+08	1.56E+08
Argininosuccinate	1.44E+06	1.44E+06	1.06E+06	1.54E+06	2.43E+06	2.94E+06	2.29E+06	3.06E+06	3.18E+06	1.37E+06	2.57E+06	1.97E+06
Asparagine	1.34E+08	6.19E+07	1.26E+08	1.45E+08	1.01E+08	1.06E+08	1.12E+08	7.60E+07	1.12E+08	9.65E+07	1.24E+08	1.39E+08
Aspartate	6.64E+08	3.97E+08	4.44E+08	4.81E+08	3.76E+08	3.95E+08	4.12E+08	3.67E+08	4.38E+08	4.63E+08	4.70E+08	5.15E+08
ATP	3.32E+07	8.91E+06	3.08E+06	2.54E+07	4.74E+06	3.63E+06	3.15E+06	8.27E+06	1.32E+07	5.29E+06	4.48E+06	1.47E+07
betaine	2.70E+10	2.28E+10	2.17E+10	2.46E+10	2.30E+10	2.54E+10	2.16E+10	2.42E+10	2.93E+10	2.56E+10	2.41E+10	2.97E+10
Butyric acid	4.81E+06	3.15E+06	2.84E+06	3.92E+06	4.54E+06	3.26E+06	2.35E+06	3.50E+06	2.65E+06	2.79E+06	2.86E+06	2.87E+06
Butyrylcarnitine	2.66E+07	2.98E+07	2.40E+07	2.77E+07	3.43E+07	3.82E+07	3.93E+07	3.56E+07	3.40E+07	2.55E+07	5.19E+07	3.73E+07
carnitine	5.13E+09	3.80E+09	3.80E+09	4.23E+09	3.65E+09	3.87E+09	3.43E+09	3.29E+09	4.03E+09	4.48E+09	4.36E+09	4.47E+09
CDP	1.73E+06	1.57E+06	3.96E+05	1.87E+06	6.46E+05	6.70E+05	2.57E+05	1.54E+06	1.96E+06	5.76E+05	7.41E+05	1.90E+06
CDP-ethanolamine	6.50E+06	5.91E+06	4.60E+06	6.19E+06	5.55E+06	5.99E+06	5.41E+06	5.78E+06	6.33E+06	5.02E+06	5.99E+06	6.67E+06
cis-aconitate	1.01E+07	2.23E+04	7.97E+06	5.03E+06	3.67E+06	7.86E+06	2.53E+04	5.39E+06	5.41E+06	8.17E+06	6.76E+06	5.05E+06
Citrate	3.21E+08	3.36E+08	2.75E+08	2.72E+08	2.33E+08	3.36E+08	2.35E+08	3.52E+08	3.26E+08	2.43E+08	3.02E+08	3.22E+08
Citrulline	6.46E+07	5.19E+07	4.22E+07	5.39E+07	7.90E+07	9.15E+07	7.63E+07	1.01E+08	1.23E+08	5.55E+07	1.53E+08	6.33E+07
CMP	1.00E+07	1.35E+07	1.41E+07	1.21E+07	1.46E+07	1.69E+07	1.31E+07	1.59E+07	1.51E+07	1.39E+07	1.64E+07	1.64E+07
Coenzyme A	9.85E+05	1.27E+06	6.15E+05	9.33E+05	1.06E+06	8.87E+05	1.07E+06	1.29E+06	1.53E+06	7.05E+05	7.48E+05	1.62E+06
Creatine	1.98E+09	1.79E+09	1.67E+09	1.94E+09	1.66E+09	1.71E+09	1.81E+09	1.77E+09	1.80E+09	1.72E+09	1.85E+09	2.08E+09
Creatinine	7.08E+07	4.16E+07	3.34E+07	5.01E+07	4.59E+07	4.47E+07	6.75E+07	4.14E+07	4.70E+07	4.52E+07	4.97E+07	5.34E+07
CTP	3.50E+05	4.03E+04	4.49E+03	2.08E+05	1.66E+04	0.00E+00	4.78E+03	6.01E+04	1.52E+05	1.09E+04	0.00E+00	1.37E+05
Cystathionine	7.01E+06	5.09E+06	4.21E+06	4.81E+06	4.73E+06	8.82E+06	4.61E+06	5.72E+06	9.10E+06	4.94E+06	1.21E+07	5.94E+06
3-Sulfinoalanine	8.90E+05	7.37E+05	8.35E+05	8.55E+05	5.28E+05	9.71E+05	1.21E+06	9.47E+05	8.77E+05	7.68E+05	1.29E+06	1.10E+06
Cystine	1.52E+05	8.45E+05	6.39E+05	3.66E+05	2.48E+05	8.43E+05	2.27E+05	9.40E+04	1.14E+05	1.18E+06	6.82E+05	5.49E+04
Cytidine	5.25E+07	9.39E+07	5.76E+07	7.15E+07	1.25E+08	1.38E+08	1.31E+08	8.97E+07	9.93E+07	7.05E+07	1.04E+08	1.04E+08
Cytidine monophosphate N-acetylneuraminic acid	8.14E+06	6.79E+06	5.84E+06	6.85E+06	7.74E+06	7.65E+06	7.01E+06	7.03E+06	8.00E+06	7.09E+06	7.79E+06	7.72E+06
Decanoic acid	8.17E+06	2.81E+06	4.07E+06	5.47E+06	3.50E+06	3.94E+06	2.71E+06	3.37E+06	9.76E+06	5.90E+06	4.46E+06	4.29E+06
O-decanoyl-L-carnitine	8.54E+05	0.00E+00	1.74E+05	3.19E+05	2.83E+05	3.05E+05	4.87E+05	3.20E+05	5.05E+05	3.18E+05	4.81E+05	0.00E+00
Dihydroxyacetone phosphate	2.41E+07	2.53E+07	1.67E+07	3.35E+07	2.44E+07	2.97E+07	1.90E+07	2.38E+07	2.80E+07	1.86E+07	2.39E+07	3.43E+07
Docosahexaenoic acid	3.08E+08	1.39E+08	2.00E+08	2.40E+08	6.69E+08	3.22E+08	3.75E+08	2.25E+08	3.19E+08	2.07E+08	2.27E+08	2.63E+08
Dodecanoic acid	1.07E+07	2.80E+06	1.80E+06	1.89E+06	2.01E+06	2.30E+06	2.57E+06	1.25E+06	2.97E+06	4.14E+06	3.78E+06	1.60E+06
Eicosapentaenoic acid	4.83E+07	3.87E+07	6.83E+07	5.51E+07	1.13E+08	9.59E+07	1.25E+08	5.81E+07	6.69E+07	5.85E+07	7.99E+07	6.57E+07
FAD	1.31E+06	1.16E+06	5.44E+05	1.56E+06	5.37E+05	6.46E+05	6.75E+05	7.02E+05	1.16E+06	7.87E+05	8.61E+05	1.47E+06
Fructose	3.11E+06	1.26E+06	9.66E+05	1.34E+06	1.27E+06	1.57E+06	1.33E+06	1.08E+06	7.60E+05	1.25E+06	1.41E+06	1.30E+06
Fructose 1,6-bisphosphate	1.52E+06	8.76E+05	1.35E+06	1.37E+06	6.06E+05	9.03E+05	7.01E+05	1.08E+06	1.10E+06	8.62E+05	6.44E+05	1.62E+06
Fumarate	5.10E+07	4.42E+07	3.26E+07	4.25E+07	4.46E+07	4.71E+07	4.57E+07	4.65E+07	4.51E+07	3.34E+07	4.32E+07	5.57E+07
Glucose 6-phosphate	3.44E+07	4.05E+07	4.06E+07	3.56E+07	2.50E+07	3.69E+07	2.42E+07	2.37E+07	2.29E+07	3.19E+07	3.31E+07	2.75E+07
GABA	2.11E+09	1.82E+09	1.69E+09	1.78E+09	2.00E+09	1.66E+09	1.78E+09	1.57E+09	1.70E+09	1.74E+09	1.75E+09	1.89E+09
GDP	1.96E+06	1.90E+06	8.54E+05	2.52E+06	1.11E+06	1.06E+06	1.11E+06	1.89E+06	2.25E+06	9.52E+05	9.15E+05	2.10E+06
L-Glutamine	4.17E+09	2.79E+09	3.90E+09	4.50E+09	3.63E+09	3.49E+09	3.09E+09	2.62E+09	3.27E+09	2.85E+09	3.23E+09	3.73E+09
GLU	1.40E+09	9.17E+08	9.47E+08	9.83E+08	1.00E+09	1.04E+09	9.28E+08	9.12E+08	1.01E+09	9.26E+08	1.02E+09	1.19E+09
Glucose	4.66E+07	3.48E+07	3.07E+07	5.62E+07	1.99E+07	3.59E+07	4.21E+07	3.40E+07	4.62E+07	3.49E+07	4.23E+07	4.36E+07
D-Glyceraldehyde 3-phosphate	2.37E+05	2.23E+05	3.10E+05	3.13E+05	1.10E+05	3.30E+05	5.15E+05	5.04E+05	2.92E+05	1.05E+05	2.89E+05	4.71E+05
Glycerol 3-phosphate	1.16E+07	8.13E+06	8.81E+06	1.26E+07	4.33E+06	3.86E+06	5.44E+06	4.52E+06	4.73E+06	4.59E+06	5.80E+06	6.54E+06
Glycine	8.85E+07	6.04E+07	7.70E+07	7.79E+07	5.76E+07	5.66E+07	5.90E+07	4.42E+07	5.46E+07	6.62E+07	6.86E+07	5.88E+07
GMP	2.60E+07	3.22E+07	3.83E+07	3.49E+07	4.20E+07	4.85E+07	4.41E+07	3.98E+07	4.04E+07	3.47E+07	4.33E+07	4.39E+07
Glutathione	4.91E+08	4.15E+08	3.68E+08	4.49E+08	3.89E+08	4.23E+08	3.38E+08	4.00E+08	4.26E+08	3.59E+08	4.09E+08	4.62E+08
GSSG	3.31E+06	1.96E+06	1.70E+06	4.02E+06	1.80E+06	2.00E+06	2.22E+06	4.24E+06	3.78E+06	1.48E+06	2.69E+06	4.89E+06
GTP	4.09E+05	1.70E+04	5.78E+03	2.81E+05	8.33E+03	1.93E+04	0.00E+00	2.06E+05	2.24E+05	6.27E+03	6.61E+03	1.87E+05
guanine	2.57E+09	2.36E+09	2.27E+09	2.40E+09	2.22E+09	2.58E+09	2.32E+09	2.24E+09	2.43E+09	2.30E+09	2.28E+09	2.29E+09
guanosine	5.20E+07	6.15E+07	5.19E+07	6.41E+07	1.15E+08	1.16E+08	1.21E+08	8.09E+07	9.71E+07	6.09E+07	9.56E+07	9.19E+07
Guanosine diphosphate mannose	1.11E+06	9.68E+05	6.19E+05	1.48E+06	1.47E+06	1.20E+06	1.20E+06	1.39E+06	1.43E+06	8.10E+05	1.15E+06	1.74E+06
Hexanoic acid	2.82E+07	2.38E+07	2.09E+07	1.55E+07	1.74E+07	2.43E+07	1.83E+07	1.55E+07	1.54E+07	2.04E+07	2.07E+07	1.73E+07
Hexanoylcarnitine	2.55E+07	1.47E+07	1.76E+07	2.07E+07	1.66E+07	1.57E+07	2.37E+07	1.49E+07	2.29E+07	1.19E+07	2.59E+07	1.31E+07
Histidine	1.51E+09	9.24E+08	1.60E+09	1.84E+09	1.63E+09	1.71E+09	1.79E+09	1.23E+09	1.89E+09	1.13E+09	1.73E+09	2.10E+09
Hydroxy-L-proline	4.89E+06	3.68E+06	2.90E+06	3.88E+06	2.62E+06	5.05E+06	8.64E+05	9.57E+05	3.70E+06	2.48E+06	1.58E+06	2.61E+06
hypoxanthine	2.17E+09	2.19E+09	1.99E+09	2.07E+09	2.19E+09	2.24E+09	2.28E+09	2.03E+09	2.20E+09	2.05E+09	2.32E+09	2.14E+09
IMP	2.21E+08	3.64E+08	4.16E+08	3.90E+08	4.68E+08	5.34E+08	5.67E+08	4.83E+08	4.39E+08	3.60E+08	5.25E+08	5.42E+08
Inosine	2.14E+08	2.76E+08	2.85E+08	3.15E+08	5.72E+08	5.45E+08	6.73E+08	4.06E+08	3.78E+08	3.00E+08	5.08E+08	4.44E+08
IsoLeucine	1.36E+08	9.93E+07	1.18E+08	1.08E+08	1.91E+08	2.79E+08	1.61E+08	1.90E+08	1.38E+08	7.24E+07	3.13E+08	1.51E+08
Lactate	1.32E+09	9.47E+08	6.45E+08	8.04E+08	9.04E+08	9.64E+08	9.31E+08	7.60E+08	8.55E+08	7.43E+08	8.06E+08	8.84E+08
L-Alanine	4.25E+08	3.53E+08	3.68E+08	4.16E+08	3.59E+08	3.94E+08	3.69E+08	3.53E+08	3.88E+08	3.67E+08	3.79E+08	4.00E+08
Leucine	2.11E+08	1.64E+08	1.70E+08	2.12E+08	2.74E+08	3.73E+08	2.51E+08	2.68E+08	2.86E+08	2.02E+08	4.33E+08	2.23E+08
Linoleic acid	3.22E+07	1.56E+07	1.73E+07	1.83E+07	4.52E+07	2.99E+07	2.77E+07	1.80E+07	2.35E+07	2.51E+07	3.92E+07	2.07E+07
Linolenic acid	0.00E+00	1.69E+05	2.54E+05	6.71E+05	1.20E+06	5.78E+05	8.57E+05	7.30E+05	6.24E+05	3.05E+05	4.25E+07	1.32E+06
L-Sarcosine	1.17E+07	9.71E+06	9.69E+06	1.16E+07	1.39E+07	1.33E+07	1.06E+07	1.06E+07	1.77E+07	9.05E+06	1.24E+07	1.14E+07
Lysine	1.20E+08	1.01E+08	1.55E+08	2.46E+08	9.61E+07	1.89E+08	1.04E+08	1.30E+08	1.47E+08	5.87E+07	1.24E+08	8.04E+07
Malate	7.31E+08	6.43E+08	5.15E+08	5.95E+08	6.34E+08	6.89E+08	6.47E+08	6.83E+08	6.42E+08	5.17E+08	5.97E+08	7.41E+08
Methionine	4.75E+08	4.27E+08	3.94E+08	5.10E+08	5.07E+08	5.41E+08	4.54E+08	4.63E+08	5.68E+08	4.55E+08	5.69E+08	5.63E+08
N(6)-Methyllysine	1.09E+07	7.88E+06	6.55E+06	7.24E+06	5.01E+06	9.06E+06	5.94E+06	7.25E+06	6.55E+06	8.55E+06	8.15E+06	7.85E+06
Myristic acid	5.62E+07	1.52E+07	1.27E+07	1.05E+07	1.14E+07	1.39E+07	1.00E+07	9.83E+06	1.32E+07	2.32E+07	2.10E+07	1.26E+07
NAD+	6.65E+07	5.15E+07	4.03E+07	5.95E+07	3.91E+07	3.00E+07	3.32E+07	4.33E+07	4.61E+07	3.97E+07	3.98E+07	4.87E+07
NADH	5.47E+06	7.08E+06	1.46E+06	8.87E+06	3.34E+06	1.82E+06	1.61E+06	7.04E+06	6.55E+06	1.17E+06	2.96E+06	7.87E+06
NADP+	1.90E+06	1.50E+06	1.03E+06	1.97E+06	1.34E+06	1.01E+06	1.59E+06	1.77E+06	1.74E+06	8.08E+05	1.37E+06	1.95E+06
NADPH	7.65E+04	1.96E+05	1.17E+04	3.27E+05	4.62E+05	1.13E+05	2.60E+05	3.15E+05	5.12E+05	1.05E+04	1.25E+05	2.72E+05
nicotinamide	5.37E+07	5.73E+07	5.91E+07	5.97E+07	1.06E+08	1.30E+08	9.77E+07	9.68E+07	9.73E+07	9.76E+07	1.20E+08	1.21E+08
nicotinamide N-oxide	7.33E+07	1.66E+07	8.79E+06	1.34E+07	2.06E+07	2.05E+07	1.66E+07	1.64E+07	1.80E+07	2.69E+07	1.96E+07	2.65E+07
Caprylic acid	5.97E+06	6.49E+06	5.80E+06	7.85E+06	5.91E+06	8.03E+06	6.40E+06	7.25E+06	7.38E+06	6.52E+06	6.46E+06	8.23E+06
Octanoylcarnitine	8.24E+06	4.10E+06	5.36E+06	6.76E+06	5.10E+06	5.16E+06	7.80E+06	5.30E+06	8.01E+06	3.90E+06	7.87E+06	3.97E+06
Oleic acid	2.29E+08	7.80E+07	8.54E+07	9.95E+07	2.39E+08	1.45E+08	1.28E+08	9.41E+07	1.21E+08	1.50E+08	1.81E+08	1.16E+08
O-Phosphoethanolamine	1.29E+08	1.16E+08	8.97E+07	1.12E+08	1.17E+08	1.39E+08	1.22E+08	1.55E+08	1.62E+08	1.14E+08	1.31E+08	1.60E+08
Ornithine	4.32E+07	2.29E+07	2.19E+07	2.97E+07	1.95E+07	2.97E+07	2.00E+07	2.47E+07	2.84E+07	2.61E+07	3.07E+07	2.64E+07
Orotic acid	2.51E+04	2.74E+04	2.04E+05	0.00E+00	7.79E+04	1.84E+05	6.93E+04	1.79E+05	1.03E+05	3.49E+05	4.24E+05	2.53E+05
oxoadipate	6.11E+04	1.72E+04	3.06E+04	0.00E+00	4.58E+04	1.42E+05	1.45E+05	9.49E+03	3.20E+04	2.69E+05	1.58E+05	0.00E+00
oxypurinol	5.64E+07	5.92E+07	5.43E+07	7.63E+07	1.05E+08	1.00E+08	1.55E+08	7.80E+07	8.58E+07	7.43E+07	8.44E+07	8.66E+07
Palmitic acid	2.98E+09	7.35E+08	6.48E+08	5.37E+08	6.28E+08	6.70E+08	4.28E+08	4.47E+08	5.88E+08	1.33E+09	1.05E+09	6.22E+08
Palmitoleic acid	2.39E+07	1.02E+07	9.30E+06	9.25E+06	1.82E+07	1.80E+07	1.61E+07	2.15E+07	1.06E+07	1.13E+07	2.09E+07	1.35E+07
Palmitoylcarnitine	2.04E+07	3.07E+07	1.43E+07	2.47E+07	1.77E+07	2.98E+07	1.92E+07	3.43E+07	2.76E+07	3.26E+07	3.04E+07	3.52E+07
Pantothenate	5.05E+07	4.43E+07	3.53E+07	5.36E+07	7.54E+07	4.79E+07	3.80E+07	4.15E+07	6.84E+07	5.89E+07	6.63E+07	7.01E+07
PEP	1.75E+07	2.07E+07	1.52E+07	3.13E+07	3.01E+07	2.51E+07	4.22E+07	3.17E+07	3.12E+07	1.28E+07	2.76E+07	3.55E+07
Phenylalanine	2.51E+08	2.08E+08	2.02E+08	2.77E+08	3.04E+08	2.84E+08	2.42E+08	2.45E+08	2.81E+08	2.29E+08	3.98E+08	2.69E+08
phosphocreatine	3.06E+07	6.04E+06	1.10E+06	1.85E+07	3.76E+06	2.79E+06	4.35E+06	1.86E+07	3.84E+07	4.94E+06	4.25E+06	3.25E+07
Proline	2.51E+09	1.73E+09	1.46E+09	2.28E+09	1.58E+09	1.87E+09	1.49E+09	1.56E+09	1.97E+09	1.43E+09	1.93E+09	1.98E+09
Propionyl-carnitine	2.56E+08	2.19E+08	1.84E+08	2.37E+08	2.06E+08	2.95E+08	2.70E+08	3.34E+08	3.36E+08	2.36E+08	3.17E+08	3.55E+08
Pyruvate	2.35E+07	1.03E+07	9.16E+06	1.08E+07	1.40E+07	1.81E+07	2.39E+07	1.00E+07	1.33E+07	1.41E+07	1.77E+07	1.38E+07
Quinolinic acid	5.82E+05	6.98E+05	4.51E+05	6.33E+05	2.84E+06	4.01E+06	2.53E+06	5.70E+06	5.83E+06	2.07E+06	3.51E+06	5.19E+06
D-Ribose 5-phosphate	1.40E+07	1.85E+07	2.14E+07	2.02E+07	3.27E+07	4.48E+07	5.49E+07	3.07E+07	2.92E+07	2.01E+07	3.47E+07	2.86E+07
S-Adenosyl-L-Homocysteine	8.49E+06	8.33E+06	8.32E+06	1.46E+07	9.68E+06	1.29E+07	1.48E+07	1.45E+07	1.17E+07	7.65E+06	1.61E+07	1.16E+07
S-Adenosyl-L-methionine	4.29E+06	3.90E+06	2.51E+06	3.98E+06	2.81E+06	3.37E+06	1.84E+06	4.04E+06	4.07E+06	3.72E+06	3.50E+06	3.71E+06
D-Sedoheptulose 7-phosphate	6.21E+06	5.94E+06	5.60E+06	5.61E+06	5.63E+06	7.38E+06	6.46E+06	5.98E+06	5.97E+06	5.13E+06	6.43E+06	5.75E+06
Serine	1.44E+08	8.97E+07	1.26E+08	1.29E+08	1.26E+08	1.38E+08	1.18E+08	8.50E+07	1.26E+08	1.15E+08	1.38E+08	1.20E+08
Serotonin	1.19E+06	1.56E+06	1.22E+06	1.26E+06	1.20E+06	1.47E+06	1.11E+06	1.14E+06	1.26E+06	1.29E+06	1.34E+06	1.35E+06
Stearic acid	2.49E+09	6.13E+08	5.84E+08	4.52E+08	5.34E+08	5.60E+08	3.51E+08	3.51E+08	4.92E+08	1.10E+09	8.58E+08	5.31E+08
Succinic acid	4.97E+07	5.40E+07	4.92E+07	3.18E+07	3.48E+07	5.45E+07	3.21E+07	4.35E+07	3.59E+07	3.32E+07	4.78E+07	3.71E+07
Taurine	2.84E+09	2.67E+09	2.32E+09	2.86E+09	2.31E+09	2.44E+09	2.42E+09	2.46E+09	2.51E+09	2.40E+09	2.43E+09	2.89E+09
Threonine	4.54E+08	3.10E+08	3.48E+08	4.50E+08	3.76E+08	3.58E+08	3.32E+08	2.96E+08	3.98E+08	2.88E+08	4.05E+08	4.50E+08
Thymidine	1.03E+06	1.48E+06	1.05E+06	1.33E+06	2.45E+06	3.49E+06	1.93E+06	2.62E+06	2.54E+06	1.33E+06	2.18E+06	2.14E+06
Tryptophan	1.94E+08	1.48E+08	1.13E+08	2.03E+08	1.91E+08	1.94E+08	1.07E+08	1.58E+08	3.88E+08	1.73E+08	2.91E+08	1.81E+08
Tyrosine	2.09E+08	1.35E+08	1.85E+08	2.26E+08	2.34E+08	2.65E+08	2.55E+08	1.81E+08	2.33E+08	1.86E+08	7.51E+08	2.18E+08
UDP	6.90E+06	7.71E+06	2.15E+06	7.35E+06	2.42E+06	2.43E+06	1.38E+06	5.50E+06	6.86E+06	3.16E+06	3.06E+06	6.30E+06
UDP-GlcNAc	1.16E+08	1.21E+08	9.40E+07	1.10E+08	1.07E+08	1.34E+08	1.01E+08	1.22E+08	1.32E+08	1.05E+08	1.41E+08	1.31E+08
UMP	4.84E+07	5.96E+07	6.64E+07	5.70E+07	5.62E+07	6.74E+07	5.23E+07	6.32E+07	6.42E+07	6.13E+07	7.09E+07	6.93E+07
urate	6.86E+08	5.92E+08	7.75E+08	1.24E+09	1.10E+09	8.17E+08	9.39E+08	8.90E+08	1.08E+09	5.32E+08	7.66E+08	1.12E+09
UTP	2.39E+06	6.92E+05	1.62E+05	1.71E+06	2.43E+05	2.55E+05	1.32E+05	8.32E+05	1.16E+06	4.05E+05	2.78E+05	1.02E+06
Valine	2.11E+08	1.67E+08	1.44E+08	2.67E+08	2.30E+08	3.52E+08	2.15E+08	2.35E+08	2.75E+08	2.05E+08	4.35E+08	2.12E+08
Xanthine	6.32E+07	6.53E+07	5.78E+07	8.44E+07	1.18E+08	1.09E+08	1.70E+08	8.38E+07	9.51E+07	8.19E+07	9.21E+07	9.76E+07
XMP	3.55E+05	6.01E+05	5.59E+05	3.91E+05	8.11E+05	1.65E+06	1.84E+06	8.19E+05	6.72E+05	6.07E+05	1.08E+06	6.66E+05
