# Supplementary material for: TBK1 is involved in programmed cell death and ALS-related pathways in novel zebrafish models
Source: Cell Death Discov. 2025 Mar 12;11:98. doi: 10.1038/s41420-025-02374-3 (PMC11903655; doi:10.1038/s41420-025-02374-3)
Supplement: Supplementary file 4 — Joint proteomics TBK1 MN and tbk1 mutant zf [file 41420_2025_2374_MOESM4_ESM.xlsx]

## Sheet: Feuil1
	Project	EdKA_GrHA
	Exp Name	EdKA_GrHA
	Link	2024-04-09
		CON_Div21_n1_	CON_Div21_n2_	CON_Div21_n3_	TBK_NN_Div21_n1	TBK_NN_Div21_n2	TBK_NN_Div21_n3	C: Only identified by site	C: Reverse	C: Potential contaminant	C: Student's T-test Significant TBK1_mutant_CTRL	C: Student's T-test significant	C: C: Student's T-test Significant NI_TBK12	N: Peptides	N: Razor + unique peptides	N: Unique peptides	N: Sequence coverage [%]	N: Unique + razor sequence coverage [%]	N: Unique sequence coverage [%]	N: Mol. weight [kDa]	N: Student's T-test p-value TBK1_mutant_CTRL	N: Student's T-test q-value TBK1_mutant_CTRL	N: Student's T-test Difference TBK1_mutant_CTRL	N: Student's T-test Test statistic TBK1_mutant_CTRL	N: N: Student's T-test p-value NI_TBK12	N: N: Student's T-test q-value NI_TBK12	N: N: Student's T-test Difference NI_TBK12	T: Protein IDs	T: Majority protein IDs	T: Protein names	T: Gene names	T: Zebrafish gene	T: T: GeneName	T: T: Human gene name
		31.4993	31.5037	31.4967	31.6696	31.6696	31.6604							11	10	10	44.8	42	42	36.091	1.41337e-06	0.562296	0.166623	0.166013	0.597218	0.812221	0.022256	Q15717;Q15717-2	Q15717;Q15717-2	ELAV-like protein 1	ELAVL1	elavl1a	elavl1a;elavl1a	ELAVL1;ELAVL1
		24.8188	24.8056	24.8191	24.5638	24.5543	24.5472							3	3	3	5.8	5.8	5.8	68.641	2.40997e-06	0.388511	-0.25942	-0.257735	NaN	NaN	NaN	Q9Y289	Q9Y289	Sodium-dependent multivitamin transporter	SLC5A6	slc5a6b
		26.4668	26.4062	26.4598	27.2828	27.3561	27.3717						+	11	11	10	45.4	45.4	40.8	37.79	1.17117e-05	0.0517685	0.892565	0.863683	0.0338842	0.0341882	-1.5129	P50749;P50749-2;Q9H2L5-3;Q9H2L5-2	P50749	Ras association domain-containing protein 2	RASSF2	rassf2a	rassf2a	RASSF2
		29.4277	29.3783	29.3289	27.4023	27.4975	27.6519				+	TBK1_mutant_CTRL		14	14	14	38.8	38.8	38.8	58.556	1.84132e-05	0	-1.86106	-1.7262	NaN	NaN	NaN	P27816-3	P27816-3	Microtubule-associated protein 4	MAP4
		29.0173	28.8861	28.8585	27.5372	27.6254	27.6116				+	TBK1_mutant_CTRL		22	22	22	23.5	23.5	23.5	135.07	1.88604e-05	0.00702804	-1.32924	-1.25859	NaN	NaN	NaN	O00533;O00533-2	O00533;O00533-2	Neural cell adhesion molecule L1-like protein;Processed neural cell adhesion molecule L1-like protein	CHL1	chl1a
		27.2779	27.4432	27.3371	22.7446	23.3527	23.128				+	TBK1_mutant_CTRL		14	12	11	40.9	37.8	35.7	56.723	2.02852e-05	0	-4.27758	-3.61286	NaN	NaN	NaN	O94788;O94788-3;O94788-4;O94788-2	O94788;O94788-3;O94788-4;O94788-2	Retinal dehydrogenase 2	ALDH1A2
		22.9151	22.7338	22.3446	26.7996	26.7013	26.6428				+	TBK1_mutant_CTRL		4	4	4	11	11	11	55.568	2.03845e-05	0	4.05008	3.44858	0.213838	0.350901	0.287094	O75052-3;O75052;O75052-2	O75052-3;O75052	Carboxyl-terminal PDZ ligand of neuronal nitric oxide synthase protein	NOS1AP	nos1apa	nos1apa;nos1apb;si:dkey-34e4.1	C1orf226
		27.8934	27.8467	27.8544	27.4065	27.4359	27.387							10	10	3	24	24	8.7	57.741	2.33748e-05	0.213753	-0.455039	-0.445993	NaN	NaN	NaN	Q92692	Q92692	Nectin-2	PVRL2
		35.8962	36.0991	35.9366	33.9295	34.1433	34.0228				+	TBK1_mutant_CTRL		50	50	45	50.5	50.5	47.4	102.47	2.43462e-05	0	-1.94544	-1.78873	NaN	NaN	NaN	P07197;P07197-2	P07197;P07197-2	Neurofilament medium polypeptide	NEFM
		30.3005	30.1627	30.1783	28.9619	28.8161	28.8638				+	TBK1_mutant_CTRL		9	5	5	38.5	32.4	32.4	20.828	2.62059e-05	0.00696296	-1.33322	-1.25638	NaN	NaN	NaN	Q93045;Q93045-2	Q93045;Q93045-2	Stathmin-2	STMN2
		25.1699	25.1644	25.0648	25.9627	25.9698	25.9125							9	9	9	16.4	16.4	16.4	90.555	2.97689e-05	0.0627411	0.81528	0.784964	NaN	NaN	NaN	Q13443;Q13443-2	Q13443;Q13443-2	Disintegrin and metalloproteinase domain-containing protein 9	ADAM9
		24.4893	24.4109	24.4505	25.3755	25.254	25.3218							8	8	8	26.2	26.2	26.2	63.132	3.19709e-05	0.0537855	0.86688	0.83209	NaN	NaN	NaN	Q9NY61	Q9NY61	Protein AATF	AATF
		28.1933	28.176	28.2532	27.5878	27.5156	27.5713							27	23	23	49.9	43.5	43.5	81.744	3.48606e-05	0.119224	-0.649285	-0.629148	0.891009	0.918497	0.0209955	P14923	P14923	Junction plakoglobin	JUP	jupa	jupa	JUP
		22.0471	22.2902	22.7031	26.1805	26.3057	26.3516				+	TBK1_mutant_CTRL		2	2	2	18.2	18.2	18.2	12.405	3.80684e-05	0	3.93245	3.28197	NaN	NaN	NaN	Q7RTV0	Q7RTV0	PHD finger-like domain-containing protein 5A	PHF5A
		23.3052	23.4245	23.6225	29.0138	29.8612	30.0655				+	TBK1_mutant_CTRL		3	3	3	6.7	6.7	6.7	70.638	5.02902e-05	0	6.19608	4.64123	0.885267	0.914387	0.0219447	Q86TB9-2;Q86TB9-4;Q86TB9	Q86TB9-2;Q86TB9-4;Q86TB9	Protein PAT1 homolog 1	PATL1	patl1	patl1	PATL1
		30.9334	30.9076	30.881	31.286	31.248	31.2877							48	48	48	42.3	42.3	42.3	143.23	5.13918e-05	0.272521	0.366585	0.359422	0.223295	0.161129	0.847405	Q14683	Q14683	Structural maintenance of chromosomes protein 1A	SMC1A	smc1a	smc1a	SMC1A
		23.0843	22.7541	23.042	26.1942	26.373	26.7336				+	TBK1_mutant_CTRL		10	10	10	29.6	29.6	29.6	46.53	5.21695e-05	0	3.47347	2.91999	NaN	NaN	NaN	P00966	P00966	Argininosuccinate synthase	ASS1
		29.2317	29.1705	29.1878	28.1834	28.2768	28.0931				+	TBK1_mutant_CTRL		26	26	26	37.2	37.2	37.2	99.35	5.54626e-05	0.0400531	-1.01225	-0.958476	NaN	NaN	NaN	P55157;P55157-2	P55157	Microsomal triglyceride transfer protein large subunit	MTTP
		27.2713	27.4554	27.5051	29.2403	29.3047	29.5095				+	TBK1_mutant_CTRL		15	15	15	29.7	29.7	29.7	70.729	5.61581e-05	0	1.94088	1.75185	NaN	NaN	NaN	Q16822;Q16822-2;P35558-2;P35558	Q16822	Phosphoenolpyruvate carboxykinase [GTP], mitochondrial	PCK2
		27.8181	27.8458	27.4523	25.312	25.2581	25.1324				+	TBK1_mutant_CTRL		5	5	5	22.3	22.3	22.3	38.719	5.63558e-05	0	-2.47124	-2.1725	NaN	NaN	NaN	Q7Z3B1;Q7Z3B1-2	Q7Z3B1	Neuronal growth regulator 1	NEGR1
		27.3859	27.3505	27.4032	28.2211	28.1218	28.0888							14	14	14	51.2	51.2	51.2	38.496	5.71605e-05	0.0785236	0.764021	0.732757	NaN	NaN	NaN	P40937;P40937-2	P40937;P40937-2	Replication factor C subunit 5	RFC5
		29.2893	29.3675	29.3942	28.1615	28.3122	28.1284				+	TBK1_mutant_CTRL		10	10	10	43.9	43.9	43.9	39.595	5.90019e-05	0.0218519	-1.14961	-1.07973	NaN	NaN	NaN	Q9NZR1;Q9NZR1-2	Q9NZR1;Q9NZR1-2	Tropomodulin-2	TMOD2
		28.3787	28.5537	28.7166	23.8152	24.4743	24.4991				+	TBK1_mutant_CTRL		137	1	1	64.3	0.8	0.8	285.09	6.19103e-05	0	-4.28681	-3.44524	NaN	NaN	NaN	Q13813-2	Q13813-2	Spectrin alpha chain, non-erythrocytic 1	SPTAN1
		27.7977	27.8424	27.7001	28.5773	28.552	28.528							5	5	5	41.8	41.8	41.8	22.083	6.3752e-05	0.0757734	0.772385	0.739592	NaN	NaN	NaN	Q9BRJ6	Q9BRJ6	Uncharacterized protein C7orf50	C7orf50
		27.4005	27.3927	27.6002	28.7456	28.693	28.6507				+	TBK1_mutant_CTRL		16	16	16	44	44	44	57.903	7.31866e-05	0.0126761	1.23199	1.14792	NaN	NaN	NaN	Q8TD30;Q8TD30-2;P24298	Q8TD30;Q8TD30-2	Alanine aminotransferase 2	GPT2	gpt2
		30.7041	30.6477	30.6999	31.0307	31.0148	31							25	25	25	44.2	44.2	44.2	74.267	8.09307e-05	0.302535	0.331254	0.324696	NaN	NaN	NaN	Q12931-2;Q12931	Q12931-2;Q12931	Heat shock protein 75 kDa, mitochondrial	TRAP1
		34.7007	34.7049	34.6894	34.0101	33.9968	34.1258						+	46	46	46	66.4	66.4	66.4	113.8	9.20902e-05	0.119994	-0.654112	-0.628222	0.000316625	0.000136364	-3.30699	P22314-2;P22314	P22314-2;P22314	Ubiquitin-like modifier-activating enzyme 1	UBA1	uba7	uba7	UBA7
		27.9617	27.9855	28.1226	27.1776	27.1014	27.0943							13	13	7	22.9	22.9	11.2	76.749	9.31976e-05	0.0520122	-0.898851	-0.850538	NaN	NaN	NaN	P17252	P17252	Protein kinase C alpha type	PRKCA
		29.9154	29.8355	29.8731	31.0654	31.0014	30.8451				+	TBK1_mutant_CTRL		57	57	56	36.3	36.3	36	242.98	9.37494e-05	0.0292356	1.09597	1.02488	NaN	NaN	NaN	P27708	P27708	CAD protein;Glutamine-dependent carbamoyl-phosphate synthase;Aspartate carbamoyltransferase;Dihydroorotase	CAD
		24.4702	24.5985	24.7459	23.2892	23.1886	23.1656				+	TBK1_mutant_CTRL		6	6	6	18.4	18.4	18.4	49.427	9.47628e-05	0.00511538	-1.39043	-1.27769	NaN	NaN	NaN	Q6UW02-2;Q6UW02	Q6UW02-2;Q6UW02	Cytochrome P450 20A1	CYP20A1
		34.2868	34.3118	34.3149	34.0278	34.069	34.0661							81	81	63	67.3	67.3	56	187.89	9.68617e-05	0.404651	-0.250263	-0.246329	NaN	NaN	NaN	Q00610-2;Q00610	Q00610-2;Q00610	Clathrin heavy chain 1	CLTC
		27.5289	27.3426	27.2502	28.6506	28.7367	28.6852				+	TBK1_mutant_CTRL		19	19	19	55.1	55.1	55.1	40.763	0.000104508	0.00882645	1.31695	1.21302	NaN	NaN	NaN	Q08752	Q08752	Peptidyl-prolyl cis-trans isomerase D	PPID
		30.6346	30.5743	30.6523	31.015	31.0425	31.0047							30	30	30	55.3	55.3	55.3	76.715	0.000106407	0.252324	0.400307	0.390101	NaN	NaN	NaN	P49915;P49915-2	P49915;P49915-2	GMP synthase [glutamine-hydrolyzing]	GMPS
		28.5644	28.5491	28.6035	29.3518	29.3577	29.217							19	19	19	46.4	46.4	46.4	52.918	0.000111569	0.085658	0.736463	0.702254	NaN	NaN	NaN	P22570-5;P22570;P22570-7;P22570-2;P22570-3;P22570-4;P22570-6	P22570-5;P22570;P22570-7;P22570-2;P22570-3;P22570-4;P22570-6	NADPH:adrenodoxin oxidoreductase, mitochondrial	FDXR
		29.8882	29.9387	29.9516	28.8179	28.5412	28.6202				+	TBK1_mutant_CTRL		25	25	25	53	53	53	63.664	0.000115784	0.0127463	-1.26638	-1.16765	0.0435064	0.33047	0.294073	Q13740-2;Q13740;Q13740-3;Q13740-4	Q13740-2;Q13740	CD166 antigen	ALCAM	alcama	alcama	ALCAM
		28.7534	28.7236	28.8839	29.6605	29.6531	29.5743							14	13	12	37.3	35.8	34.2	57.206	0.000117362	0.0591684	0.842337	0.797339	0.51915	0.743428	0.0643409	P30837	P30837	Aldehyde dehydrogenase X, mitochondrial	ALDH1B1	aldh3a2a	aldh3a2a	ALDH1B1
		29.7087	29.6463	29.5558	30.2995	30.3459	30.325							28	28	28	38.6	38.6	38.6	112.73	0.000121017	0.104532	0.686534	0.656119	NaN	NaN	NaN	P23378	P23378	Glycine dehydrogenase (decarboxylating), mitochondrial	GLDC
		25.2728	25.1042	25.5637	22.3769	22.1718	22.6668				+	TBK1_mutant_CTRL		9	9	9	17.9	17.9	17.9	103.13	0.000121419	0	-2.90836	-2.43063	NaN	NaN	NaN	O14786;O14786-3;O14786-2	O14786;O14786-3;O14786-2	Neuropilin-1	NRP1
		25.9275	26.0294	25.8838	26.604	26.6691	26.6366							8	8	8	31.8	31.8	31.8	42.129	0.000125978	0.104602	0.689655	0.658669	NaN	NaN	NaN	Q9BTY7	Q9BTY7	Protein HGH1 homolog	HGH1
		33.3013	33.2861	33.2649	33.4628	33.4612	33.446							38	38	38	59.1	59.1	59.1	69.842	0.000128997	0.550136	0.172616	0.170595	0.0146222	0.282449	0.359883	P12956;P12956-2	P12956;P12956-2	X-ray repair cross-complementing protein 6	XRCC6	xrcc6	xrcc6	XRCC6
		26.5851	26.5412	26.4748	27.9455	27.7352	27.6834				+	TBK1_mutant_CTRL	+	12	12	12	37.7	37.7	37.7	48.55	0.000130347	0.0130435	1.25439	1.15473	0.0448606	0.0487167	1.34799	Q15645;Q15645-2	Q15645	Pachytene checkpoint protein 2 homolog	TRIP13	trip13	trip13	TRIP13
		30.8842	30.796	30.8952	30.3819	30.3609	30.3964							32	32	32	39.8	39.8	39.8	113.89	0.000132093	0.205266	-0.478756	-0.463438	NaN	NaN	NaN	Q13423	Q13423	NAD(P) transhydrogenase, mitochondrial	NNT
		31.4877	31.463	31.5313	32.1569	32.1019	32.0307							21	21	21	53.6	53.6	53.6	47.079	0.000132702	0.142024	0.602441	0.578358	0.17396	0.49508	0.154525	P22234;P22234-2	P22234;P22234-2	Multifunctional protein ADE2;Phosphoribosylaminoimidazole-succinocarboxamide synthase;Phosphoribosylaminoimidazole carboxylase	PAICS	paics	paics	PAICS
		28.3068	28.2596	28.3979	29.1379	29.0453	29.0354							19	19	19	24.4	24.4	24.4	89.834	0.000134195	0.0829511	0.751448	0.714244	NaN	NaN	NaN	Q96GQ7	Q96GQ7	Probable ATP-dependent RNA helicase DDX27	DDX27
		29.9276	29.7179	29.8049	28.9231	28.8391	28.8113				+	TBK1_mutant_CTRL		12	11	11	55.1	49.2	49.2	35.978	0.000159871	0.0469893	-0.958956	-0.896642	NaN	NaN	NaN	Q9BWM7	Q9BWM7	Sideroflexin-3	SFXN3
		26.6634	26.6802	26.6534	27.3431	27.2056	27.2281							9	9	9	50.9	50.9	50.9	32.789	0.000163976	0.149005	0.593298	0.568688	0.00490491	0.219761	-0.466105	Q13868;Q13868-3;Q13868-2	Q13868;Q13868-3;Q13868-2	Exosome complex component RRP4	EXOSC2	exosc2	exosc2	EXOSC2
		29.4104	29.4698	29.5414	28.8418	28.9092	28.8287							22	22	21	34.6	34.6	33.7	101.19	0.000172163	0.139619	-0.613955	-0.587325	NaN	NaN	NaN	Q9BZF1;Q9BZF1-3;Q9BZF1-2	Q9BZF1;Q9BZF1-3;Q9BZF1-2	Oxysterol-binding protein-related protein 8	OSBPL8
		32.1572	32.1196	32.0846	32.6707	32.5673	32.605							17	17	17	40	40	40	47.697	0.000177919	0.196455	0.493842	0.476324	0.00733381	0.163594	0.600189	P36578	P36578	60S ribosomal protein L4	RPL4	rpl4	rpl4	RPL4
		28.6723	28.6431	28.6691	29.0747	28.9864	29.0202							12	12	9	43.5	43.5	36.1	41.489	0.000181355	0.276086	0.365619	0.355882	NaN	NaN	NaN	Q99961;Q99961-3;Q99961-2	Q99961;Q99961-3;Q99961-2	Endophilin-A2	SH3GL1
		28.5372	28.7313	28.736	29.989	29.9304	29.7715				+	TBK1_mutant_CTRL		13	13	13	37.7	37.7	37.7	60.586	0.0001839	0.0160544	1.22881	1.12499	NaN	NaN	NaN	P0DN79;P35520;P35520-2	P0DN79;P35520;P35520-2	Cystathionine beta-synthase	CBS
		27.673	27.6448	27.5083	28.9245	28.7271	28.6939				+	TBK1_mutant_CTRL		26	26	26	30.7	30.7	30.7	123.63	0.000184001	0.0215854	1.17313	1.07813	0.000644024	0.188696	-0.511535	P28340	P28340	DNA polymerase delta catalytic subunit	POLD1	pold1	pold1	POLD1
		25.7471	25.6103	25.7642	26.4283	26.4678	26.3861							8	8	8	16.9	16.9	16.9	66.515	0.000184102	0.0903119	0.720191	0.683227	NaN	NaN	NaN	Q9BYC5;Q9BYC5-3;Q9BYC5-2;Q9BYC5-4	Q9BYC5;Q9BYC5-3;Q9BYC5-2	Alpha-(1,6)-fucosyltransferase	FUT8
		32.8874	32.908	32.9165	32.6038	32.5195	32.5581							22	22	22	38.5	38.5	38.5	67.567	0.000185009	0.294659	-0.343487	-0.334836	NaN	NaN	NaN	P27824;P27824-2;P27824-3	P27824;P27824-2;P27824-3	Calnexin	CANX
		29.157	29.1836	29.147	29.461	29.4022	29.4292							16	16	2	42.7	42.7	3.2	64.144	0.000186098	0.379932	0.268244	0.262931	NaN	NaN	NaN	Q9H857-2;Q9H857	Q9H857-2;Q9H857	5-nucleotidase domain-containing protein 2	NT5DC2
		30.0009	30.0079	30.0105	29.2119	29.3901	29.2472							19	19	19	52.4	52.4	52.4	49.966	0.000187041	0.0898667	-0.723326	-0.685905	NaN	NaN	NaN	P18031	P18031	Tyrosine-protein phosphatase non-receptor type 1	PTPN1
		29.1496	29.3363	29.2089	27.7926	28.0136	27.7088				+	TBK1_mutant_CTRL		10	10	10	30.4	30.4	30.4	45.623	0.00019569	0.0071619	-1.39326	-1.25938	NaN	NaN	NaN	Q9BY67-5;Q9BY67;Q9BY67-4;Q9BY67-3;Q9BY67-2	Q9BY67-5;Q9BY67;Q9BY67-4;Q9BY67-3;Q9BY67-2	Cell adhesion molecule 1	CADM1
		27.5927	27.4516	27.5058	26.9243	26.8318	26.8625							36	28	26	15.7	12.7	12	340.17	0.000198228	0.125058	-0.643804	-0.613565	0.0119665	0.439481	-0.179687	O60229;O60229-2;O60229-3;O60229-6;O60229-4;O60229-5	O60229;O60229-2	Kalirin	KALRN	kalrna	kalrna;kalrnb;trio;trioa	KALRN
		26.5264	26.4785	26.488	27.101	27.0338	26.9676							6	6	6	24.6	24.6	24.6	44.047	0.000200629	0.173436	0.536508	0.51528	NaN	NaN	NaN	Q9BXR0;Q9BXR0-2	Q9BXR0;Q9BXR0-2	Queuine tRNA-ribosyltransferase	QTRT1
		32.1705	32.2594	32.2445	31.7027	31.7739	31.6838							8	8	8	72.8	72.8	72.8	17.031	0.00020254	0.192248	-0.504657	-0.485787	NaN	NaN	NaN	P30044-2;P30044;P30044-3;P30044-4	P30044-2;P30044;P30044-3;P30044-4	Peroxiredoxin-5, mitochondrial	PRDX5
		27.5722	27.4485	27.4205	28.1373	28.1196	28.0876							12	12	12	50.5	50.5	50.5	34.559	0.000202729	0.127781	0.634433	0.604887	NaN	NaN	NaN	Q15785	Q15785	Mitochondrial import receptor subunit TOM34	TOMM34
		27.7616	27.7347	27.7009	28.1312	28.1703	28.2328							5	5	5	38.9	38.9	38.9	17	0.000204952	0.223542	0.445728	0.4309	NaN	NaN	NaN	P41223;P41223-2	P41223;P41223-2	Protein BUD31 homolog	BUD31
		28.5685	28.5497	28.5942	28.0106	27.9134	27.8437							23	23	23	29.7	29.7	29.7	117.91	0.000205444	0.123879	-0.648268	-0.617351	0.00211904	0.285064	0.343995	O00159-2;O00159-3;O00159	O00159-2;O00159-3;O00159	Unconventional myosin-Ic	MYO1C	myo1cb	myo1cb	MYO1C
		27.1515	27.0233	27.1117	27.8084	27.8687	27.732							12	12	12	26.6	26.6	26.6	83.267	0.000207229	0.0990708	0.707562	0.670814	NaN	NaN	NaN	Q12797-10;Q12797;Q12797-9;Q12797-6;Q12797-5;Q12797-8;Q12797-2;Q12797-7;Q12797-4;Q12797-3	Q12797-10;Q12797	Aspartyl/asparaginyl beta-hydroxylase	ASPH
		30.3989	30.4104	30.4966	31.6249	31.5066	31.3599				+	TBK1_mutant_CTRL		100	87	87	51.4	46.2	46.2	287.28	0.000211192	0.0360943	1.06187	0.980841	0.911129	0.954759	-0.0113567	Q14315-2;Q14315	Q14315-2;Q14315	Filamin-C	FLNC	flnca	flnca	FLNC
		32.8992	32.9581	32.9187	33.1619	33.1809	33.1955							16	16	16	67.1	67.1	67.1	26.688	0.000215702	0.399469	0.254112	0.24916	NaN	NaN	NaN	P23396;P23396-2	P23396;P23396-2	40S ribosomal protein S3	RPS3
		34.9616	34.9388	34.6091	32.3016	32.7542	32.6467				+	TBK1_mutant_CTRL		29	25	25	55.4	51.7	51.7	61.516	0.000217078	0	-2.26901	-1.92654	0.985491	0.995388	0.00133133	P07196	P07196	Neurofilament light polypeptide	NEFL	neflb	neflb	NEFL
		25.5932	25.7427	25.7719	26.4457	26.5456	26.521							10	10	10	10.2	10.2	10.2	105.47	0.000219638	0.0733486	0.801495	0.754007	2.98442e-06	0.128622	-0.61897	Q9HCG8	Q9HCG8	Pre-mRNA-splicing factor CWC22 homolog	CWC22	cwc22	cwc22	CWC22
		22.8597	21.9818	22.7511	26.1232	26.5178	26.5098				+	TBK1_mutant_CTRL		4	4	4	23.7	23.7	23.7	28.736	0.000227477	0	3.85273	2.95123	NaN	NaN	NaN	Q96H20-2;Q96H20	Q96H20-2;Q96H20	Vacuolar-sorting protein SNF8	SNF8
		23.7979	23.771	23.7416	24.6526	24.8659	24.9185				+	TBK1_mutant_CTRL		9	9	9	10.9	10.9	10.9	130.96	0.000230438	0.03968	1.04218	0.962391	NaN	NaN	NaN	Q86XI2;Q86XI2-2	Q86XI2;Q86XI2-2	Condensin-2 complex subunit G2	NCAPG2
		25.9992	26.1841	26.065	27.1957	27.4897	27.3434				+	TBK1_mutant_CTRL		10	10	10	31.6	31.6	31.6	38.868	0.000233975	0.0134545	1.26016	1.14494	NaN	NaN	NaN	O14745;O14745-2	O14745;O14745-2	Na(+)/H(+) exchange regulatory cofactor NHE-RF1	SLC9A3R1
		26.2427	26.379	26.3045	27.5172	27.26	27.479				+	TBK1_mutant_CTRL		17	17	15	16.3	16.3	14.6	158.55	0.000240871	0.0304615	1.11004	1.01903	NaN	NaN	NaN	Q6PL18;Q6PL18-2	Q6PL18	ATPase family AAA domain-containing protein 2	ATAD2
		25.9991	26.1513	26.1712	27.6543	27.5411	27.319				+	TBK1_mutant_CTRL		9	9	9	17.5	17.5	17.5	70.94	0.000241314	0.00689908	1.39761	1.25629	0.0779452	0.247539	0.454221	P13521	P13521	Secretogranin-2;Secretoneurin	SCG2	scg2b	scg2b	SCG2
		25.7019	25.7074	25.5382	26.4243	26.4434	26.3584							9	9	9	19.1	19.1	19.1	66.306	0.00024189	0.0830099	0.759527	0.715744	NaN	NaN	NaN	Q14807-2;Q14807	Q14807-2;Q14807	Kinesin-like protein KIF22	KIF22	kif22
		30.2588	30.2523	30.1435	29.7012	29.6995	29.6313							15	15	15	45.9	45.9	45.9	56.639	0.000249726	0.172743	-0.540824	-0.518073	NaN	NaN	NaN	Q9UHG3;Q9UHG3-2	Q9UHG3;Q9UHG3-2	Prenylcysteine oxidase 1	PCYOX1
		22.4046	23.5017	23.4558	28.6269	28.481	27.8806				+	TBK1_mutant_CTRL		15	15	15	28.5	28.5	28.5	75.935	0.000254235	0	5.20882	3.65562	NaN	NaN	NaN	Q16666-3;Q16666-6;Q16666-2;Q16666;Q6K0P9-6;Q6K0P9-5;Q6K0P9-4;Q6K0P9-3;Q6K0P9-2;Q6K0P9	Q16666-3;Q16666-6;Q16666-2;Q16666	Gamma-interferon-inducible protein 16	IFI16
		26.7862	26.6462	26.7094	27.3113	27.3388	27.4287							10	10	10	15.8	15.8	15.8	93.484	0.000276417	0.125485	0.645649	0.612684	0.0236837	0.184107	-0.571861	Q9Y5B0-4;Q9Y5B0	Q9Y5B0-4;Q9Y5B0	RNA polymerase II subunit A C-terminal domain phosphatase	CTDP1	ctdp1	ctdp1	CTDP1
		29.5602	29.4638	29.4079	30.2059	30.1163	30.0999							31	31	31	43.4	43.4	43.4	104.74	0.000277869	0.119398	0.663392	0.628596	NaN	NaN	NaN	P43246;P43246-2	P43246;P43246-2	DNA mismatch repair protein Msh2	MSH2
		29.8506	29.8185	29.806	29.6214	29.5754	29.6035							26	26	26	57.1	57.1	57.1	68.249	0.000283369	0.441642	-0.224941	-0.220776	NaN	NaN	NaN	Q9H9A6	Q9H9A6	Leucine-rich repeat-containing protein 40	LRRC40
		28.0546	27.8795	28.1268	29.8675	30.2802	30.4283				+	TBK1_mutant_CTRL		20	20	20	48.1	48.1	48.1	62.168	0.000289624	0	2.17173	1.83555	0.11321	0.480196	0.159886	P08243-2;P08243;P08243-3	P08243-2;P08243;P08243-3	Asparagine synthetase [glutamine-hydrolyzing]	ASNS	asns	asns	ASNS
		30.7103	30.6877	30.5236	29.8463	29.91	29.9235							35	35	2	51.9	51.9	2.8	96.513	0.000298054	0.0852291	-0.747269	-0.702661	NaN	NaN	NaN	Q9Y2J2-2;Q9Y2J2-3	Q9Y2J2-2;Q9Y2J2-3
		26.3431	26.0491	25.929	27.8513	27.681	27.6527				+	TBK1_mutant_CTRL		9	9	9	44.3	44.3	44.3	34.279	0.000298292	0	1.62125	1.42495	0.011554	0.0772112	-0.937365	Q53GG5-2;Q53GG5;Q53GG5-3	Q53GG5-2;Q53GG5;Q53GG5-3	PDZ and LIM domain protein 3	PDLIM3	pdlim3b	pdlim3b	PDLIM3
		29.7541	29.7481	29.7366	30.2578	30.3446	30.434							6	6	2	50.6	50.6	19	18.042	0.0003034	0.148136	0.59918	0.570031	NaN	NaN	NaN	P24666;P24666-4;P24666-3	P24666;P24666-4;P24666-3	Low molecular weight phosphotyrosine protein phosphatase	ACP1
		31.2838	31.2731	31.3357	31.5237	31.5409	31.5459							25	25	25	48	48	48	64.681	0.000306536	0.420813	0.239279	0.234479	NaN	NaN	NaN	Q9UHD8-5;Q9UHD8-7;Q9UHD8-2;Q9UHD8;Q9UHD8-3;Q9UHD8-4;Q9UHD8-9;Q9UHD8-8	Q9UHD8-5;Q9UHD8-7;Q9UHD8-2;Q9UHD8;Q9UHD8-3;Q9UHD8-4;Q9UHD8-9;Q9UHD8-8	Septin-9	2009-09-01
		29.0559	28.9716	28.8889	27.5568	27.7612	27.8824				+	TBK1_mutant_CTRL		10	10	10	35.2	35.2	35.2	43.299	0.000312715	0.0172715	-1.23865	-1.1194	0.150324	0.373364	0.250869	Q8N126;Q8N126-2;Q8N126-3	Q8N126;Q8N126-2;Q8N126-3	Cell adhesion molecule 3	CADM3	cadm3	cadm3	CADM3
		30.0377	30.0436	30.1519	29.3054	29.3411	29.4648							5	5	5	12.1	12.1	12.1	35.213	0.000314674	0.100726	-0.707335	-0.666711	NaN	NaN	NaN	Q08722;Q08722-2;Q08722-3;Q08722-4	Q08722;Q08722-2;Q08722-3;Q08722-4	Leukocyte surface antigen CD47	CD47
		30.0707	29.9544	29.9007	30.704	30.6124	30.7239							142	142	141	25.4	25.4	25.3	796.43	0.00031667	0.101987	0.704816	0.664411	0.0255302	0.0513369	-1.22325	Q8WXH0;Q8WXH0-2;Q8WXH0-7;Q8WXH0-13;Q8WXH0-3;Q8WXH0-4;Q8WXH0-10;Q8WXH0-9;Q8WXH0-8;Q8WXH0-6;Q8WXH0-11;Q8WXH0-12;Q8WXH0-5	Q8WXH0;Q8WXH0-2	Nesprin-2	SYNE2	syne2b	syne2a;syne2b	SYNE2
		27.667	27.5787	27.609	28.5148	28.8162	28.709				+	TBK1_mutant_CTRL		14	14	14	56.8	56.8	56.8	35.869	0.000320811	0.0383442	1.06174	0.972365	NaN	NaN	NaN	Q14914;Q14914-2	Q14914;Q14914-2	Prostaglandin reductase 1	PTGR1	si:dkey-11k2.7
		29.7213	29.6508	29.62	30.5276	30.5565	30.3521							14	14	14	62.1	62.1	62.1	28.772	0.000321607	0.0702056	0.814676	0.760973	NaN	NaN	NaN	Q9Y696	Q9Y696	Chloride intracellular channel protein 4	CLIC4
		26.8798	27.059	27.1374	25.293	25.6447	25.5777				+	TBK1_mutant_CTRL		2	2	2	5.7	5.7	5.7	50.494	0.000325094	0.00112941	-1.52026	-1.34291	NaN	NaN	NaN	Q9NRX5	Q9NRX5	Serine incorporator 1	SERINC1
		25.1484	25.0226	25.1186	25.6205	25.5549	25.5794							7	7	7	19.3	19.3	19.3	50.282	0.000327139	0.20205	0.488404	0.468496	NaN	NaN	NaN	O43913;O43913-2	O43913;O43913-2	Origin recognition complex subunit 5	ORC5
		31.2148	31.2307	31.2605	31.4311	31.4019	31.4247							19	19	18	70.9	70.9	70.9	41.487	0.0003304	0.523101	0.183898	0.180995	NaN	NaN	NaN	Q15019;Q15019-3;Q15019-2	Q15019;Q15019-3;Q15019-2	Septin-2	2002-09-01
		29.4048	29.4358	29.398	29.0383	29.0945	28.989							15	15	15	39.8	39.8	39.8	54.548	0.000336294	0.272301	-0.372302	-0.36054	NaN	NaN	NaN	P12955;P12955-3;P12955-2	P12955;P12955-3;P12955-2	Xaa-Pro dipeptidase	PEPD
		33.1209	33.0606	33.0246	32.5649	32.6174	32.6631							44	44	33	60.5	60.5	42.2	129.93	0.000341769	0.221086	-0.453583	-0.436175	NaN	NaN	NaN	Q9NQC3;Q9NQC3-4;Q9NQC3-6;Q9NQC3-3	Q9NQC3;Q9NQC3-4;Q9NQC3-6	Reticulon-4	RTN4
		29.7397	29.8054	29.8766	30.4314	30.3373	30.3407							25	25	25	32.3	32.3	32.3	118.71	0.000358561	0.165117	0.562585	0.535737	NaN	NaN	NaN	Q8TEX9;Q8TEX9-2	Q8TEX9;Q8TEX9-2	Importin-4	IPO4
		30.778	30.6868	30.7187	31.1518	31.0761	31.1426							50	50	50	43	43	43	141.54	0.000381673	0.257074	0.395675	0.381994	NaN	NaN	NaN	Q9UQE7	Q9UQE7	Structural maintenance of chromosomes protein 3	SMC3
		27.0076	27.0305	26.9679	28.265	28.6285	28.7154				+	TBK1_mutant_CTRL		7	7	6	19	19	14.6	50.983	0.000384577	0.00115663	1.5343	1.34688	NaN	NaN	NaN	P56181-2	P56181-2	NADH dehydrogenase [ubiquinone] flavoprotein 3, mitochondrial	NDUFV3
		30.3421	30.3857	30.3427	31.2863	31.255	31.0479							9	9	9	42.2	42.2	42.2	30.692	0.000384911	0.064158	0.839563	0.780148	0.0217363	0.402104	-0.210306	Q9BTT0;Q9BTT0-3;Q9BTT0-2	Q9BTT0;Q9BTT0-3	Acidic leucine-rich nuclear phosphoprotein 32 family member E	ANP32E	anp32e	anp32e	ANP32E
		26.8906	26.5826	26.4363	23.191	23.9954	23.779				+	TBK1_mutant_CTRL		10	10	10	21.9	21.9	21.9	70.393	0.000411412	0	-2.98139	-2.33813	NaN	NaN	NaN	P28329-3;P28329-2;P28329	P28329-3;P28329-2;P28329	Choline O-acetyltransferase	CHAT
		31.4671	31.5127	31.5258	31.1308	31.0951	31.0132						+	13	13	11	54.1	54.1	53.7	29.999	0.000416229	0.241588	-0.422178	-0.406302	0.00192737	0.0191036	-1.45667	Q15691	Q15691	Microtubule-associated protein RP/EB family member 1	MAPRE1	mapre1a	mapre1a	MAPRE1
		28.8436	28.5572	28.4306	30.1153	30.3333	30.0827				+	TBK1_mutant_CTRL		24	24	20	41.8	41.8	36.1	85.595	0.00041973	0	1.56662	1.36786	0.0157851	0.278238	0.368851	Q01813;Q01813-2	Q01813;Q01813-2	ATP-dependent 6-phosphofructokinase, platelet type	PFKP	pfkpa	pfkpa	PFKP
		29.3417	29.1465	29.1915	28.2716	28.4602	28.3566							23	23	23	26.9	26.9	26.9	137.61	0.000424275	0.0584509	-0.863761	-0.799528	NaN	NaN	NaN	O94856-9;O94856-4;O94856-12;O94856-6;O94856-13;O94856;O94856-11;O94856-7;O94856-5;O94856-10;O94856-3;O94856-8;O94856-2	O94856-9;O94856-4;O94856-12;O94856-6;O94856-13;O94856;O94856-11;O94856-7;O94856-5;O94856-10;O94856-3;O94856-8;O94856-2	Neurofascin	NFASC
		34.1498	34.1071	34.0984	34.3571	34.3232	34.3732							178	178	178	51.9	51.9	51.9	469.08	0.000426555	0.430424	0.232746	0.227808	NaN	NaN	NaN	P78527;P78527-2	P78527;P78527-2	DNA-dependent protein kinase catalytic subunit	PRKDC
		29.5414	29.5474	29.818	27.9261	28.1914	28.2821				+	TBK1_mutant_CTRL		9	3	3	48.1	13.5	13.5	23.575	0.000432775	0.00339785	-1.50242	-1.31739	NaN	NaN	NaN	Q16799-3	Q16799-3	Reticulon-1	RTN1
		28.3941	28.3183	28.3053	28.6302	28.6371	28.6395							14	14	1	15.6	15.6	1.3	126.47	0.000440815	0.346914	0.296358	0.288332	0.000106823	0.16475	-0.552233	Q14671;Q14671-4	Q14671;Q14671-4	Pumilio homolog 1	PUM1	pum1	pum1	PUM1
		32.4999	32.4579	32.5161	32.8225	32.7971	32.7475							23	23	23	51.4	51.4	51.4	47.716	0.000445737	0.344448	0.297736	0.289613	NaN	NaN	NaN	P23526;P23526-2	P23526;P23526-2	Adenosylhomocysteinase	AHCY
		29.8446	29.657	29.5079	30.9557	30.8597	30.7607				+	TBK1_mutant_CTRL		14	14	14	39.2	39.2	39.2	42.837	0.000453603	0.0213333	1.1889	1.06867	NaN	NaN	NaN	P54687-4;P54687;P54687-5;P54687-2;P54687-3	P54687-4;P54687;P54687-5;P54687-2;P54687-3	Branched-chain-amino-acid aminotransferase, cytosolic	BCAT1
		28.6499	28.5373	28.5196	29.5078	29.3344	29.2963							11	11	11	84.4	84.4	84.4	19.608	0.000456165	0.0732756	0.810566	0.752747	NaN	NaN	NaN	P07741;P07741-2	P07741;P07741-2	Adenine phosphoribosyltransferase	APRT
		30.3184	30.3249	30.3998	29.51	29.7309	29.5782							10	10	10	53.5	53.5	53.5	25.206	0.000458344	0.0882771	-0.741315	-0.692601	0.0637428	0.562947	0.117997	P62993;P62993-2	P62993;P62993-2	Growth factor receptor-bound protein 2	GRB2	grb2a	grb2a;grb2b	GRB2
		25.6437	25.6769	25.5587	25.2284	25.1531	25.1581							5	5	5	22.3	22.3	22.3	35.198	0.000475164	0.225641	-0.446564	-0.428251	0.000370788	0.127088	-0.65899	Q9Y385	Q9Y385	Ubiquitin-conjugating enzyme E2 J1	UBE2J1	ube2j1	ube2j1	UBE2J1
		30.2752	30.2142	30.2157	29.3627	29.5676	29.5639							69	64	29	22.2	20.8	9.5	480.4	0.000476141	0.0894211	-0.736952	-0.688348	0.422543	0.480812	0.398404	Q12955	Q12955	Ankyrin-3	ANK3	ank3a	ank3a;ank3a	ANK3;ANK3
		22.5702	23.3204	23.0688	26.5064	26.2187	25.7805				+	TBK1_mutant_CTRL		10	10	10	8.7	8.7	8.7	186.79	0.00047787	0	3.18205	2.43804	NaN	NaN	NaN	Q14766;Q14766-4;Q14766-3;Q14766-2;Q14766-5	Q14766;Q14766-4;Q14766-3;Q14766-2;Q14766-5	Latent-transforming growth factor beta-binding protein 1	LTBP1
		28.7802	28.8737	29.0223	28.0267	27.8246	27.8433				+	TBK1_mutant_CTRL		7	7	7	45.5	45.5	45.5	22.743	0.000482042	0.0452148	-0.993895	-0.907227	NaN	NaN	NaN	Q9H9Z2	Q9H9Z2	Protein lin-28 homolog A	LIN28A
		29.079	29.1446	29.1462	29.4832	29.4853	29.4131							75	75	75	22.4	22.4	22.4	521.12	0.000484345	0.300664	0.337278	0.326674	NaN	NaN	NaN	Q9NZJ4;Q9NZJ4-2	Q9NZJ4;Q9NZJ4-2	Sacsin	SACS	sacs
		27.2188	26.9023	27.0213	28.1569	28.0492	28.0288				+	TBK1_mutant_CTRL		6	6	6	46.7	46.7	46.7	17.025	0.000509446	0.0424098	1.03082	0.93668	NaN	NaN	NaN	Q9Y530	Q9Y530	O-acetyl-ADP-ribose deacetylase 1	OARD1	oard1
		27.5234	27.5486	27.522	27.1558	27.1175	27.2346							9	9	9	22.9	22.9	22.9	64.887	0.00052282	0.283282	-0.362025	-0.349602	NaN	NaN	NaN	Q9UQ13;Q9UQ13-2	Q9UQ13;Q9UQ13-2	Leucine-rich repeat protein SHOC-2	SHOC2
		25.6316	25.5961	25.8312	24.1121	24.3378	24.506				+	TBK1_mutant_CTRL		5	5	5	25.7	25.7	25.7	27.98	0.000543154	0.00868293	-1.36763	-1.20436	NaN	NaN	NaN	P41247;P41247-2	P41247;P41247-2	Patatin-like phospholipase domain-containing protein 4	PNPLA4	pnpla4
		30.4788	30.4849	30.49	30.803	30.7664	30.7096							5	5	5	36.2	36.2	36.2	21.935	0.000549449	0.371843	0.275088	0.267765	NaN	NaN	NaN	P62995-3;P62995	P62995-3;P62995	Transformer-2 protein homolog beta	TRA2B
		27.0462	27.2243	27.1202	26.3226	26.3714	26.4972							8	8	8	34.1	34.1	34.1	39.933	0.000561388	0.0901591	-0.733212	-0.683137	0.163088	0.300091	-0.370604	Q96A49	Q96A49	Synapse-associated protein 1	SYAP1	syap1	syap1	SYAP1
		28.7609	28.7236	28.7407	28.3304	28.2647	28.4025							37	37	27	26.4	26.4	19.9	208.76	0.000578663	0.250247	-0.409171	-0.39297	NaN	NaN	NaN	Q9Y6D6	Q9Y6D6	Brefeldin A-inhibited guanine nucleotide-exchange protein 1	ARFGEF1
		31.4412	31.4324	31.607	30.493	30.6402	30.7253							11	10	10	66.8	59.8	59.8	22.472	0.000589004	0.0578868	-0.87401	-0.802973	0.00141381	0.222435	0.451066	Q9UI15	Q9UI15	Transgelin-3	TAGLN3	tagln3a	tagln3a	TAGLN3
		30.0554	29.8405	29.849	30.7771	30.6969	30.6449							40	40	40	35	35	35	152.78	0.000589111	0.0783846	0.791316	0.732631	NaN	NaN	NaN	P52701;P52701-3;P52701-4;P52701-2	P52701;P52701-3;P52701-4;P52701-2	DNA mismatch repair protein Msh6	MSH6
		22.64	23.0514	23.0877	25.76	25.0495	25.6088				+	TBK1_mutant_CTRL		2	2	2	8.8	8.8	8.8	32.838	0.000604147	0	2.5464	2.02184	NaN	NaN	NaN	P78549-3;P78549-2;P78549	P78549-3;P78549-2;P78549	Endonuclease III-like protein 1	NTHL1
		29.8106	29.832	29.7682	29.4282	29.5241	29.4751							19	19	19	24.4	24.4	24.4	108.91	0.000606866	0.311549	-0.32784	-0.317232	NaN	NaN	NaN	Q9HC35;Q9HC35-2	Q9HC35;Q9HC35-2	Echinoderm microtubule-associated protein-like 4	EML4
		27.3267	27.2583	27.2575	27.6561	27.7897	27.7176							24	24	24	22.1	22.1	22.1	169.01	0.000607201	0.22865	0.440308	0.42138	NaN	NaN	NaN	Q9Y4B6;Q9Y4B6-2;Q9Y4B6-3	Q9Y4B6;Q9Y4B6-2;Q9Y4B6-3	Protein VPRBP	VPRBP
		27.8923	27.8812	28.0737	28.6926	28.8031	28.6448							12	12	12	49.2	49.2	49.2	28.763	0.000609318	0.0838853	0.764456	0.709104	NaN	NaN	NaN	Q9Y3A5	Q9Y3A5	Ribosome maturation protein SBDS	SBDS
		29.3143	29.2064	29.1479	30.1032	29.8879	29.997							11	11	10	51.9	51.9	49.1	31.121	0.000611146	0.0824334	0.773135	0.716524	NaN	NaN	NaN	O94760;O94760-2	O94760;O94760-2	N(G),N(G)-dimethylarginine dimethylaminohydrolase 1	DDAH1
		34.8687	34.6821	34.7304	35.3005	35.361	35.3592							30	30	27	73.3	73.3	64.7	47.168	0.000614098	0.159154	0.579862	0.547385	NaN	NaN	NaN	P06733;P06733-2	P06733;P06733-2	Alpha-enolase	ENO1
		23.9124	23.1765	22.4957	27.5748	28.1731	28.5841				+	TBK1_mutant_CTRL		2	2	2	19.6	19.6	19.6	17.631	0.000615157	0	4.91581	3.27023	0.162937	0.0907802	-1.21596	Q8N5L8	Q8N5L8	Ribonuclease P protein subunit p25-like protein	RPP25L	rpp25l	rpp25l	RPP25L
		27.9395	28.0223	27.8151	26.8741	26.9713	27.1292							28	19	19	19.5	15	15	207.7	0.00061622	0.0526563	-0.93412	-0.852562	NaN	NaN	NaN	P51805	P51805	Plexin-A3	PLXNA3
		26.0842	25.9963	26.1632	25.4053	25.4241	25.2467							7	7	7	22.4	22.4	22.4	49.666	0.000619127	0.0975934	-0.722535	-0.672698	0.523186	0.667971	0.0893634	Q8IYU8	Q8IYU8	Calcium uptake protein 2, mitochondrial	MICU2	micu2	micu2	MICU2
		27.3319	27.4201	27.2393	28.3032	28.5928	28.3026				+	TBK1_mutant_CTRL		9	9	9	19.3	19.3	19.3	65.33	0.00062382	0.0400359	1.06911	0.963306	NaN	NaN	NaN	Q08380	Q08380	Galectin-3-binding protein	LGALS3BP	si:dkey-14d8.20
		28.1406	28.0129	28.1502	28.5249	28.5702	28.5553							28	28	28	26.9	26.9	26.9	168.59	0.000628599	0.22554	0.448901	0.429074	NaN	NaN	NaN	Q8TEQ6	Q8TEQ6	Gem-associated protein 5	GEMIN5
		31.3777	31.319	31.396	31.7599	31.6673	31.7479							43	43	43	47.4	47.4	47.4	134.46	0.000633297	0.28386	0.360795	0.347851	NaN	NaN	NaN	Q9P2J5;Q9P2J5-2;Q9P2J5-3	Q9P2J5;Q9P2J5-2	Leucine--tRNA ligase, cytoplasmic	LARS
		30.9775	31.0056	31.101	31.4485	31.4993	31.5586							22	22	22	53.5	53.5	53.5	62.942	0.000642458	0.209927	0.474103	0.451923	NaN	NaN	NaN	O43776;O43776-2	O43776	Asparagine--tRNA ligase, cytoplasmic	NARS
		28.2751	28.2695	28.1547	27.7811	27.793	27.8481							30	26	21	25.4	22.8	18.8	212.48	0.00065852	0.240883	-0.425704	-0.407625	NaN	NaN	NaN	Q13332-6;Q13332-2;Q13332-3;Q13332-4;Q13332;Q13332-7;Q13332-5	Q13332-6;Q13332-2;Q13332-3;Q13332-4;Q13332;Q13332-7;Q13332-5	Receptor-type tyrosine-protein phosphatase S	PTPRS
		27.6775	27.9544	28.0634	24.7617	25.1972	25.6537				+	TBK1_mutant_CTRL		13	13	13	20.8	20.8	20.8	93.045	0.000670162	0	-2.69422	-2.10162	NaN	NaN	NaN	O15394;O15394-2	O15394;O15394-2	Neural cell adhesion molecule 2	NCAM2
		26.9835	26.9796	26.9906	27.1315	27.1157	27.169							17	17	17	21.3	21.3	21.3	112.29	0.000672517	0.596051	0.15417	0.15172	NaN	NaN	NaN	Q14CX7;Q14CX7-2	Q14CX7;Q14CX7-2	N-alpha-acetyltransferase 25, NatB auxiliary subunit	NAA25
		30.9624	31.0292	31.0725	31.7126	31.9173	31.9925							28	28	28	60	60	60	59.143	0.000678574	0.0630424	0.852778	0.782696	NaN	NaN	NaN	P54577	P54577	Tyrosine--tRNA ligase, cytoplasmic;Tyrosine--tRNA ligase, cytoplasmic, N-terminally processed	YARS
		31.6258	31.5826	31.7336	32.396	32.3613	32.5907							23	23	22	69.2	69.2	66.3	53.454	0.000682833	0.0759389	0.801991	0.739609	NaN	NaN	NaN	P34897-3;P34897;P34897-2	P34897-3;P34897;P34897-2	Serine hydroxymethyltransferase, mitochondrial	SHMT2
		29.0732	29.1053	29.0246	29.4555	29.4165	29.3609							35	35	33	30	30	28.6	174.88	0.000684518	0.296494	0.343268	0.3313	NaN	NaN	NaN	Q14160;Q14160-3;Q14160-2	Q14160;Q14160-3;Q14160-2	Protein scribble homolog	SCRIB
		30.1095	29.87	29.9193	29.1236	29.1455	29.2538							4	4	4	33.3	33.3	33.3	8.7813	0.000685307	0.078444	-0.79193	-0.730992	NaN	NaN	NaN	P09669	P09669	Cytochrome c oxidase subunit 6C	COX6C
		27.7447	28.1567	28.2516	26.3053	26.4824	26.5294				+	TBK1_mutant_CTRL		6	5	5	25.8	22.5	22.5	30.249	0.000688253	0	-1.61201	-1.37793	NaN	NaN	NaN	O75525-2;O75525	O75525-2;O75525	KH domain-containing, RNA-binding, signal transduction-associated protein 3	KHDRBS3
		29.261	29.3141	29.3462	29.6624	29.7209	29.7878							18	17	17	40.9	39.3	39.3	61.64	0.000688962	0.246385	0.416611	0.399085	NaN	NaN	NaN	Q96I24;Q96I24-2	Q96I24	Far upstream element-binding protein 3	FUBP3
		28.8889	28.8745	29.0499	27.9634	28.2077	28.0724							15	15	3	26.4	26.4	4.7	86.942	0.000689169	0.0625751	-0.856579	-0.785636	0.0774279	0.0800466	-1.10408	P05067;P05067-11;P05067-8;P05067-9;P05067-6;P05067-7;P05067-5;P05067-2	P05067;P05067-11;P05067-8;P05067-9;P05067-6;P05067-7;P05067-5	Amyloid beta A4 protein;N-APP;Soluble APP-alpha;Soluble APP-beta;C99;Beta-amyloid protein 42;Beta-amyloid protein 40;C83;P3(42);P3(40);C80;Gamma-secretase C-terminal fragment 59;Gamma-secretase C-terminal fragment 57;Gamma-secretase C-terminal fragment 50;C31	APP	appb	appb	APP
		25.1844	25.0387	25.396	26.5249	26.2861	26.3679				+	TBK1_mutant_CTRL		7	7	7	33.3	33.3	33.3	27.924	0.000691087	0.0218636	1.18657	1.05456	0.294327	0.487687	-0.164504	Q9NRX1	Q9NRX1	RNA-binding protein PNO1	PNO1	pno1	pno1	PNO1
		29.1725	29.2323	29.5263	28.2809	28.2732	28.2177				+	TBK1_mutant_CTRL		51	43	43	29.9	26.2	26.2	271.61	0.000692238	0.0414026	-1.0531	-0.947758	0.00339736	0.261005	-0.383666	Q9Y4G6	Q9Y4G6	Talin-2	TLN2	tln2a	tln2a	TLN2
		25.3174	25.1409	25.2163	26.2119	26.5114	26.6034				+	TBK1_mutant_CTRL		6	6	6	27.4	27.4	27.4	32.805	0.000698476	0.0217178	1.21741	1.07851	NaN	NaN	NaN	Q53H82	Q53H82	Beta-lactamase-like protein 2	LACTB2
		23.5246	23.714	23.7026	24.5537	24.5705	24.8213				+	TBK1_mutant_CTRL		4	4	4	13	13	13	53.946	0.000701918	0.0453382	1.00143	0.905389	NaN	NaN	NaN	Q9UMX1;Q9UMX1-2;Q9UMX1-3	Q9UMX1;Q9UMX1-2;Q9UMX1-3	Suppressor of fused homolog	SUFU	sufu
		22.6987	23.1691	22.6626	24.5399	24.3567	24.4868				+	TBK1_mutant_CTRL		2	2	2	14	14	14	25.673	0.000711969	0	1.61765	1.38027	NaN	NaN	NaN	Q9HD15	Q9HD15	Steroid receptor RNA activator 1	SRA1
		25.613	26.0166	25.7681	24.6406	24.6981	24.7001				+	TBK1_mutant_CTRL		7	3	3	19.7	8.9	8.9	48.786	0.00071483	0.033064	-1.11965	-1.00044	NaN	NaN	NaN	Q9H9S3-2;Q9H9S3-3;Q9H9S3	Q9H9S3-2;Q9H9S3-3;Q9H9S3	Protein transport protein Sec61 subunit alpha isoform 2	SEC61A2
		22.6801	23.206	22.3507	25.5674	25.7857	25.2334				+	TBK1_mutant_CTRL		6	6	5	9.8	9.8	8.5	98.986	0.000716173	0	2.78325	2.14699	NaN	NaN	NaN	Q9UL03-3;Q9UL03;Q9UL03-2	Q9UL03-3;Q9UL03	Integrator complex subunit 6	INTS6
		22.9461	22.9849	23.2173	23.8423	23.9308	23.9617							4	4	4	16	16	16	41.244	0.000719957	0.0613023	0.862195	0.789608	NaN	NaN	NaN	Q9BRQ0	Q9BRQ0	Pygopus homolog 2	PYGO2
		31.5449	31.2138	31.1696	32.4231	32.5396	32.6012				+	TBK1_mutant_CTRL		19	19	19	65.1	65.1	65.1	40.422	0.000724813	0.0214588	1.21185	1.07297	NaN	NaN	NaN	Q9Y617;Q9Y617-2	Q9Y617;Q9Y617-2	Phosphoserine aminotransferase	PSAT1
		26.6682	26.5512	26.4984	27.4668	27.8257	27.7133				+	TBK1_mutant_CTRL		8	4	4	37.7	28.1	28.1	37.02	0.000729581	0.0362654	1.09596	0.980939	NaN	NaN	NaN	P16989-3;P16989;P16989-2	P16989-3;P16989;P16989-2	Y-box-binding protein 3	YBX3
		23.1958	23.0917	22.9061	24.0751	24.1698	23.9433				+	TBK1_mutant_CTRL		4	4	4	21.9	21.9	21.9	22.843	0.000740094	0.0465942	0.998221	0.901576	NaN	NaN	NaN	Q8WUK0;Q8WUK0-2;Q8WUK0-3	Q8WUK0;Q8WUK0-2;Q8WUK0-3	Phosphatidylglycerophosphatase and protein-tyrosine phosphatase 1	PTPMT1
		29.9993	29.9114	29.9635	28.9718	29.272	29.0843							22	20	20	53.9	49.5	49.5	65.677	0.000742644	0.0665419	-0.848698	-0.777751	NaN	NaN	NaN	Q9NRF8	Q9NRF8	CTP synthase 2	CTPS2
		30.994	31.1586	31.1965	30.0605	30.3036	30.2643							10	10	10	32.9	32.9	32.9	34.893	0.00074873	0.0534504	-0.906923	-0.826214	0.127742	0.627416	0.0956484	P05026-2;P05026	P05026-2;P05026	Sodium/potassium-transporting ATPase subunit beta-1	ATP1B1	atp1b1a	atp1b1a	ATP1B1
		29.3309	29.4508	29.6851	28.1654	28.3856	28.382				+	TBK1_mutant_CTRL		9	9	8	38.6	38.6	34.8	47.036	0.000750434	0.0229834	-1.17791	-1.04522	NaN	NaN	NaN	P12532;P12532-2	P12532;P12532-2	Creatine kinase U-type, mitochondrial	CKMT1A
		26.494	26.4325	26.6292	27.0607	27.0597	27.0493							12	12	12	25	25	25	72.889	0.000762145	0.17738	0.538002	0.508404	NaN	NaN	NaN	Q9NVC6;Q9NVC6-2	Q9NVC6	Mediator of RNA polymerase II transcription subunit 17	MED17
		26.4824	26.5378	26.5103	27.2084	27.0694	27.0008							16	16	16	24.1	24.1	24.1	105.32	0.000766596	0.158742	0.582691	0.548081	NaN	NaN	NaN	Q8NI36	Q8NI36	WD repeat-containing protein 36	WDR36
		27.0741	27.2109	27.4616	26.1471	26.2228	26.1781				+	TBK1_mutant_CTRL		8	8	8	6	6	6	161.24	0.000767337	0.0402819	-1.0662	-0.955742	NaN	NaN	NaN	P53355-3;P53355;P53355-4;P53355-2	P53355-3;P53355;P53355-4	Death-associated protein kinase 1	DAPK1	dapk1
		25.7986	26.3458	26.5467	24.1384	23.8136	24.0212				+	TBK1_mutant_CTRL		3	3	3	13.9	13.9	13.9	27.563	0.000768885	0	-2.23926	-1.8017	NaN	NaN	NaN	O43657	O43657	Tetraspanin-6	TSPAN6
		29.9485	29.847	29.817	30.5752	30.4216	30.4188							9	9	9	30.1	30.1	30.1	35.13	0.000769673	0.150064	0.601013	0.564225	0.0106938	0.250912	-0.410701	Q96PU8-9;Q96PU8-8;Q96PU8-6;Q96PU8;Q96PU8-5;Q96PU8-3	Q96PU8-9;Q96PU8-8;Q96PU8-6;Q96PU8;Q96PU8-5;Q96PU8-3	Protein quaking	QKI	qki2	qki2;qkib	QKI
		25.9074	25.8588	25.8909	25.4948	25.4541	25.5833							6	6	6	20.7	20.7	20.7	50.945	0.000772025	0.272333	-0.374999	-0.360328	0.190522	0.277512	-0.428531	O95822-2;O95822	O95822-2;O95822	Malonyl-CoA decarboxylase, mitochondrial	MLYCD	mlycd	mlycd	MLYCD
		26.9131	26.7664	26.8184	27.7349	27.5663	27.4946							13	13	13	18.7	18.7	18.7	126.16	0.000772084	0.084303	0.765981	0.707169	NaN	NaN	NaN	O95490-3;O95490-4;O95490-2;O95490-5;O95490;O95490-7;O95490-6	O95490-3;O95490-4;O95490-2;O95490-5;O95490;O95490-7;O95490-6	Latrophilin-2	LPHN2
		23.2681	24.4544	23.8192	27.4139	27.1285	27.0119				+	TBK1_mutant_CTRL		9	7	2	31.8	25.2	6.3	40.84	0.000776757	0	3.33756	2.4488	NaN	NaN	NaN	P04439;P30455;P30443;P13746;P13746-2	P04439;P30455;P30443;P13746;P13746-2	HLA class I histocompatibility antigen, A-3 alpha chain;HLA class I histocompatibility antigen, A-36 alpha chain;HLA class I histocompatibility antigen, A-1 alpha chain;HLA class I histocompatibility antigen, A-11 alpha chain	HLA-A
		33.9173	33.9087	34.0635	33.2707	33.3274	33.426							124	124	115	63.8	63.8	60.4	274.61	0.0007804	0.141222	-0.621785	-0.582361	0.0147088	0.494462	0.146947	Q01082;Q01082-2;Q01082-3	Q01082;Q01082-2;Q01082-3	Spectrin beta chain, non-erythrocytic 1	SPTBN1	sptbn1	rassf2b;si:zfos-1837d3.1;sptbn1;tdrd15	SPTBN1
		29.9002	29.8102	29.6092	30.8539	30.7694	30.6369				+	TBK1_mutant_CTRL		33	24	22	48.1	34.5	33.1	69.412	0.000780869	0.0493288	0.980194	0.885662	NaN	NaN	NaN	P15311	P15311	Ezrin	EZR
		30.3497	30.2656	30.336	30.0366	29.9839	30.044							59	59	31	27.8	27.8	16.4	290.46	0.000781628	0.348834	-0.295629	-0.286407	0.750185	0.918526	0.0193202	Q93008-1;Q93008	Q93008-1;Q93008	Probable ubiquitin carboxyl-terminal hydrolase FAF-X	USP9X	usp9	usp9	USP9Y
		27.5205	27.6329	27.6059	28.1315	28.3417	28.2113							10	10	10	49	49	49	27.56	0.00078603	0.132227	0.641752	0.599767	NaN	NaN	NaN	Q9UKD2	Q9UKD2	mRNA turnover protein 4 homolog	MRTO4
		28.5275	28.4439	28.6975	29.2836	29.2454	29.2313							20	20	20	38.4	38.4	38.4	82.175	0.000794101	0.107293	0.697132	0.647745	NaN	NaN	NaN	Q14684-2;Q14684	Q14684-2;Q14684	Ribosomal RNA processing protein 1 homolog B	RRP1B
		24.0398	23.9147	23.774	24.6185	24.728	24.7432							5	5	5	24.3	24.3	24.3	34.687	0.00079927	0.0798186	0.787071	0.724592	NaN	NaN	NaN	Q9NVM6	Q9NVM6	DnaJ homolog subfamily C member 17	DNAJC17
		30.526	30.5146	30.5105	30.2346	30.2919	30.1873							31	31	30	34.5	34.5	34.5	124.95	0.000799903	0.36884	-0.279109	-0.270826	0.00211436	0.208633	0.479997	O43795-2;O43795;Q9UBC5	O43795-2;O43795	Unconventional myosin-Ib	MYO1B	myo1b	myo1b	MYO1B
		29.415	29.4064	29.435	29.0447	29.1305	29.1526							12	4	4	47	14.1	14.1	33.064	0.000804862	0.33075	-0.309515	-0.299346	0.000397341	0.190879	0.502142	P12235	P12235	ADP/ATP translocase 1	SLC25A4	slc25a4	slc25a4	SLC25A4
		27.7784	27.5113	27.4734	28.6338	28.5085	28.4958							13	13	13	25.8	25.8	25.8	77.859	0.000816724	0.0514902	0.958295	0.866783	NaN	NaN	NaN	Q8IY67-2;Q8IY67;Q8IY67-3	Q8IY67-2;Q8IY67	Ribonucleoprotein PTB-binding 1	RAVER1
		27.576	27.4969	27.644	28.0355	27.9912	27.9674							6	6	6	35.5	35.5	35.5	28.136	0.00082067	0.241157	0.425753	0.406655	NaN	NaN	NaN	A6NIH7	A6NIH7	Protein unc-119 homolog B	UNC119B
		25.0427	24.9501	24.8051	25.9356	25.7152	25.7631							17	13	13	8.3	6.6	6.6	317.7	0.000820975	0.059801	0.871999	0.795475	0.00110971	0.325796	-0.283031	P50851-2;P50851	P50851-2;P50851	Lipopolysaccharide-responsive and beige-like anchor protein	LRBA	lrba	lrba;nbeab	LRBA
		26.6795	26.5861	26.7965	25.7137	25.9164	25.9269							10	10	7	22.4	22.4	15.9	67.786	0.000827309	0.069346	-0.835044	-0.764477	NaN	NaN	NaN	P34947	P34947	G protein-coupled receptor kinase 5	GRK5
		30.566	30.4503	30.4012	31.0645	30.9679	30.9678							18	10	9	62.3	40.3	36.6	40.45	0.000838172	0.181724	0.527577	0.498411	0.829285	0.964603	0.00856622	P04899;P04899-6;P04899-3;P04899-5;P04899-2;P04899-4	P04899;P04899-6;P04899-3;P04899-5;P04899-2;P04899-4	Guanine nucleotide-binding protein G(i) subunit alpha-2	GNAI2	gnai2b	gnai2b	GNAI2
		28.5578	28.5604	28.5295	28.9972	29.0574	28.8955							10	10	3	35.3	35.3	12.9	41.29	0.000847258	0.235595	0.434161	0.414161	NaN	NaN	NaN	Q8IWS0;Q8IWS0-5;Q8IWS0-3	Q8IWS0;Q8IWS0-5;Q8IWS0-3	PHD finger protein 6	PHF6
		29.8024	29.8186	30.2254	28.6056	28.7035	28.5081				+	TBK1_mutant_CTRL		21	21	19	70.2	70.2	64.4	42.403	0.00084822	0.0121504	-1.34308	-1.16847	NaN	NaN	NaN	P50453;P50452-3	P50453	Serpin B9	SERPINB9
		29.6499	29.5732	29.6351	30.4843	30.4841	30.233							23	23	23	62.1	62.1	62.1	55.52	0.000851318	0.0820523	0.781089	0.718581	NaN	NaN	NaN	P43490	P43490	Nicotinamide phosphoribosyltransferase	NAMPT	nampta
		34.6227	34.5554	34.6285	34.8693	34.8711	34.8236							20	19	19	67.7	64.1	64.1	36.638	0.000855734	0.406004	0.252453	0.24554	0.518116	0.675647	0.086112	P07195;Q6ZMR3;P07864	P07195	L-lactate dehydrogenase B chain	LDHB	ldhbb	ldhbb	LDHB
		27.6591	27.6172	27.5403	27.9427	27.9159	27.9666							21	21	15	22.6	22.6	17.7	141.32	0.000879515	0.303251	0.336173	0.323942	NaN	NaN	NaN	Q8N3U4;Q8N3U4-2;Q9UJ98-3	Q8N3U4;Q8N3U4-2	Cohesin subunit SA-2	STAG2
		28.2756	28.2037	28.329	27.8755	27.7582	27.7608							12	12	12	20.7	20.7	20.7	73.796	0.000886925	0.212607	-0.471224	-0.447489	0.0258171	0.10721	-0.829291	O60645-2;O60645-3;O60645	O60645-2;O60645-3;O60645	Exocyst complex component 3	EXOC3	exoc3	exoc3	EXOC3
		27.7884	27.7962	27.7638	27.2973	27.3659	27.1741							6	6	6	32.7	32.7	32.7	26.534	0.00090196	0.196865	-0.503721	-0.476581	NaN	NaN	NaN	O14530;O14530-2	O14530;O14530-2	Thioredoxin domain-containing protein 9	TXNDC9
		30.8837	30.8539	30.9539	30.6241	30.6423	30.6249							6	6	6	52.4	52.4	52.4	11.428	0.000910533	0.38599	-0.266728	-0.258902	NaN	NaN	NaN	O75964	O75964	ATP synthase subunit g, mitochondrial	ATP5L
		31.3443	31.2672	31.4338	30.8796	30.8479	30.9239							31	31	18	33	33	21	137.8	0.000928465	0.218252	-0.464668	-0.441309	0.0203389	0.464916	0.164545	P20020-4;P20020;P20020-6;P20020-3;P20020-5;P20020-2	P20020-4;P20020;P20020-6;P20020-3;P20020-5;P20020-2	Plasma membrane calcium-transporting ATPase 1	ATP2B1	atp2b1a	atp2b1a	ATP2B1
		32.9894	32.9784	33.1066	32.5287	32.5696	32.4264							17	17	17	68.4	68.4	68.4	31.566	0.000943845	0.190907	-0.516575	-0.48775	0.00610016	0.430923	0.185065	P45880;P45880-2;P45880-1	P45880;P45880-2;P45880-1	Voltage-dependent anion-selective channel protein 2	VDAC2	vdac2	vdac2	VDAC2
		25.7027	25.6572	26.1342	27.407	27.4509	27.1817				+	TBK1_mutant_CTRL		12	12	12	24.4	24.4	24.4	70.973	0.000944431	0.00432653	1.51514	1.29128	NaN	NaN	NaN	Q14258	Q14258	E3 ubiquitin/ISG15 ligase TRIM25	TRIM25
		25.3117	25.3199	25.1183	24.2676	24.5139	24.4205							7	2	2	26.8	8.3	8.3	37.341	0.000953998	0.0681956	-0.849243	-0.77385	NaN	NaN	NaN	P57721-5;P57721-4;P57721;P57721-2;P57721-3	P57721-5;P57721-4;P57721;P57721-2;P57721-3	Poly(rC)-binding protein 3	PCBP3
		28.2552	28.3871	28.6795	27.1165	27.3064	27.278				+	TBK1_mutant_CTRL		14	14	12	36.6	36.6	33.2	74.111	0.000957859	0.0214943	-1.20692	-1.06	NaN	NaN	NaN	P17600;P17600-2	P17600;P17600-2	Synapsin-1	SYN1
		29.3466	29.3818	29.4085	29.8348	29.7472	29.6979							15	15	14	40	40	36.5	38.044	0.000966457	0.267619	0.381034	0.365024	0.0528465	0.324423	-0.305428	P25685;P25685-2	P25685;P25685-2	DnaJ homolog subfamily B member 1	DNAJB1	dnajb6b	dnajb6b	DNAJB8
		24.9656	25.0356	25.1526	26.256	25.8934	26.1569				+	TBK1_mutant_CTRL		10	10	1	10.9	10.9	1.2	137.17	0.000972403	0.0421399	1.05084	0.93728	NaN	NaN	NaN	Q9NS87-4	Q9NS87-4	Kinesin-like protein KIF15	KIF15	kif15
		26.2583	26.2113	26.5587	27.6319	27.5591	27.3616				+	TBK1_mutant_CTRL		15	15	15	28.6	28.6	28.6	75.25	0.000974238	0.0253838	1.17476	1.03457	NaN	NaN	NaN	O15344;O15344-2;Q9UJV3-2;Q9UJV3	O15344;O15344-2	E3 ubiquitin-protein ligase Midline-1	MID1
		30.7698	30.8471	30.8038	30.5823	30.614	30.5832							14	14	14	78.5	78.5	78.5	26.923	0.000977017	0.465859	-0.213742	-0.208595	0.000194183	0.327512	0.277233	Q99714;Q99714-2	Q99714;Q99714-2	3-hydroxyacyl-CoA dehydrogenase type-2	HSD17B10	hsd17b10	hsd17b10	HSD17B10
		27.9178	27.783	28.0366	26.8389	27.0905	27.0458							13	12	12	32.5	30.4	30.4	58.762	0.000989606	0.0536301	-0.92068	-0.831962	0.000246393	0.069677	0.863855	P27338;P27338-2	P27338;P27338-2	Amine oxidase [flavin-containing] B	MAOB	si:ch211-127i16.2	si:ch211-127i16.2	MAOB
		24.6909	24.5808	24.3752	25.5102	25.8265	25.763				+	TBK1_mutant_CTRL		10	10	10	26.4	26.4	26.4	54.341	0.00100274	0.0307959	1.15094	1.01515	0.330572	0.524536	0.144228	Q9UHL4	Q9UHL4	Dipeptidyl peptidase 2	DPP7	dpp7	dpp7	DPP7
		27.4936	27.0797	27.0906	28.6926	28.6797	28.4294				+	TBK1_mutant_CTRL		12	12	12	26.7	26.7	26.7	72.832	0.00101651	0.0093125	1.37927	1.18813	NaN	NaN	NaN	Q8N0X7	Q8N0X7	Spartin	SPG20
		27.8353	27.8716	27.8062	28.2968	28.1535	28.2359							8	8	8	34.2	34.2	34.2	40.968	0.00101675	0.261301	0.390989	0.373935	NaN	NaN	NaN	P78406	P78406	mRNA export factor	RAE1
		26.8984	26.9045	26.8889	27.1279	27.1309	27.0579							15	15	15	42.4	42.4	42.4	58.572	0.00101677	0.475216	0.208307	0.203366	NaN	NaN	NaN	Q7Z4H8;Q7Z4H8-2;Q7Z4H8-3	Q7Z4H8;Q7Z4H8-2;Q7Z4H8-3	KDEL motif-containing protein 2	KDELC2
		26.6057	26.3565	26.4626	27.684	27.3452	27.5153				+	TBK1_mutant_CTRL		7	7	7	56.6	56.6	56.6	21.097	0.00102546	0.0436522	1.03991	0.927192	NaN	NaN	NaN	Q9NRV9	Q9NRV9	Heme-binding protein 1	HEBP1
		29.5083	29.599	29.5893	28.651	28.8361	28.9395							11	11	11	41.4	41.4	41.4	36.167	0.00105603	0.0873692	-0.756662	-0.694734	0.0982474	0.37223	0.246003	Q8N9F7;Q8N9F7-3;Q8N9F7-2	Q8N9F7;Q8N9F7-3;Q8N9F7-2	Glycerophosphodiester phosphodiesterase domain-containing protein 1	GDPD1	gdpd1	gdpd1	GDPD1
		24.0372	22.6667	23.6325	26.8236	27.0606	26.9286				+	TBK1_mutant_CTRL		4	4	4	9.6	9.6	9.6	48.633	0.00106473	0	3.49214	2.4727	NaN	NaN	NaN	Q8NEF9	Q8NEF9	Serum response factor-binding protein 1	SRFBP1
		22.7883	22.5231	23.7767	26.5248	26.4256	26.1722				+	TBK1_mutant_CTRL		9	9	9	16.4	16.4	16.4	78.851	0.00107205	0	3.34486	2.39672	NaN	NaN	NaN	Q96QV1;Q96QV1-2	Q96QV1	Hedgehog-interacting protein	HHIP	hhip
		32.2319	32.2229	32.1297	31.7298	31.7204	31.8423							62	62	62	46.3	46.3	46.3	213.57	0.00107858	0.238695	-0.430667	-0.409762	NaN	NaN	NaN	Q12888;Q12888-2;Q12888-3	Q12888;Q12888-2;Q12888-3	Tumor suppressor p53-binding protein 1	TP53BP1
		30.0237	29.8984	29.9966	30.6123	30.614	30.4404							25	25	25	50.8	50.8	50.8	67.314	0.00107976	0.160904	0.582687	0.545054	NaN	NaN	NaN	P61221	P61221	ATP-binding cassette sub-family E member 1	ABCE1
		27.9605	27.6763	27.7831	28.9725	29.2236	28.8249				+	TBK1_mutant_CTRL		11	11	11	46.9	46.9	46.9	28.048	0.00109921	0.0225475	1.20038	1.05029	NaN	NaN	NaN	Q96DG6	Q96DG6	Carboxymethylenebutenolidase homolog	CMBL
		23.2414	23.4486	23.1447	24.3772	24.5343	24.2058				+	TBK1_mutant_CTRL		4	4	4	7.5	7.5	7.5	78.873	0.00110741	0.0397808	1.09422	0.967889	NaN	NaN	NaN	Q9H6R0;Q9H6R0-2	Q9H6R0;Q9H6R0-2	Putative ATP-dependent RNA helicase DHX33	DHX33	dhx33
		29.1432	29.2843	29.2206	28.5827	28.5177	28.7222							25	19	19	48.1	39.4	39.4	74.761	0.00112143	0.149907	-0.608498	-0.567195	NaN	NaN	NaN	O75746;O75746-2	O75746;O75746-2	Calcium-binding mitochondrial carrier protein Aralar1	SLC25A12
		30.0583	30.0484	30.0093	30.5147	30.3588	30.4762							25	25	25	23.2	23.2	23.2	138.91	0.00112301	0.250958	0.411247	0.39195	NaN	NaN	NaN	O60610-2;O60610-3;O60610	O60610-2;O60610-3;O60610	Protein diaphanous homolog 1	DIAPH1
		31.9084	31.7945	31.8728	31.4694	31.4404	31.3336							39	39	39	45.8	45.8	45.8	120.84	0.00113087	0.228673	-0.444131	-0.42167	NaN	NaN	NaN	P53396;P53396-2;P53396-3	P53396;P53396-2;P53396-3	ATP-citrate synthase	ACLY
		26.8683	27.0611	26.9965	27.4797	27.4394	27.4536							9	9	9	28	28	28	51.84	0.00113175	0.208576	0.482281	0.455905	NaN	NaN	NaN	O43818	O43818	U3 small nucleolar RNA-interacting protein 2	RRP9
		24.6459	24.6969	24.6995	25.3985	25.185	25.207							6	6	6	13	13	13	79.835	0.00113775	0.160597	0.582716	0.544594	0.00674865	0.127979	-0.702634	Q53GS7;Q53GS7-2	Q53GS7;Q53GS7-2	Nucleoporin GLE1	GLE1	gle1	gle1	GLE1
		31.563	31.5215	31.514	31.0297	31.1373	31.1907							40	40	40	44.3	44.3	44.3	134.55	0.00114109	0.249612	-0.413574	-0.393985	NaN	NaN	NaN	Q92896;Q92896-2;Q92896-3	Q92896;Q92896-2;Q92896-3	Golgi apparatus protein 1	GLG1
		29.4381	29.4786	29.4955	28.9365	29.1034	28.9413							11	11	11	38	38	38	40.744	0.00114874	0.21048	-0.476936	-0.45103	0.00374483	0.416068	-0.194949	Q8NBU5;Q8NBU5-2	Q8NBU5;Q8NBU5-2	ATPase family AAA domain-containing protein 1	ATAD1	atad1b	atad1a;atad1b	ATAD1
		28.1952	28.1202	27.9709	26.327	25.452	25.9825				+	TBK1_mutant_CTRL		7	7	1	30.9	30.9	3.7	45.183	0.0011651	0	-2.17495	-1.72219	NaN	NaN	NaN	P08138	P08138	Tumor necrosis factor receptor superfamily member 16	NGFR
		26.7025	26.4777	26.5757	24.4851	25.0412	25.103				+	TBK1_mutant_CTRL		20	9	9	29.5	14.4	14.4	97.091	0.00117405	0	-1.70887	-1.41582	8.60528e-05	0.224491	0.432817	P11217;P11217-2	P11217;P11217-2	Glycogen phosphorylase, muscle form	PYGM	pygma	pygma	PYGM
		25.6705	25.5796	25.7016	26.0531	26.1869	26.2058							10	10	10	23.8	23.8	23.8	60.618	0.00118104	0.200145	0.498031	0.469657	NaN	NaN	NaN	Q69YN2;Q69YN2-3;Q69YN2-2	Q69YN2;Q69YN2-3	CWF19-like protein 1	CWF19L1
		28.5615	28.7499	28.5502	27.9647	28.042	27.8793							10	9	9	17.7	16.3	16.3	90.313	0.00118863	0.127775	-0.65851	-0.609721	NaN	NaN	NaN	Q92796;Q92796-3;Q92796-2	Q92796;Q92796-3;Q92796-2	Disks large homolog 3	DLG3
		33.0674	33.1547	33.1315	32.7861	32.7169	32.6428							43	43	42	55.7	55.7	55	111.33	0.00118986	0.255603	-0.402601	-0.383819	0.000925489	0.301911	-0.315372	Q9Y4L1;Q9Y4L1-2	Q9Y4L1	Hypoxia up-regulated protein 1	HYOU1	hyou1	hyou1	HYOU1
		31.3388	31.3951	31.4713	30.7493	30.9268	30.8923							21	21	21	60.7	60.7	60.7	56.5	0.00120437	0.175609	-0.545634	-0.511597	NaN	NaN	NaN	P21281;P15313	P21281	V-type proton ATPase subunit B, brain isoform	ATP6V1B2
		29.1176	29.2736	29.2241	28.6976	28.5005	28.613							8	8	5	47.2	47.2	30.5	21.834	0.00120443	0.152005	-0.601402	-0.560313	NaN	NaN	NaN	Q9NUP9	Q9NUP9	Protein lin-7 homolog C	LIN7C
		29.0497	28.9963	29.0313	28.4172	28.604	28.5756							13	13	13	27.2	27.2	27.2	63.083	0.00120473	0.204095	-0.493488	-0.465477	0.189983	0.516858	0.142542	O95302;O95302-3;O95302-2;Q75LS8	O95302;O95302-3	Peptidyl-prolyl cis-trans isomerase FKBP9	FKBP9	fkbp9	fkbp9	FKBP9
		30.981	30.8777	30.9558	31.2915	31.2206	31.2346							28	28	28	38.3	38.3	38.3	90.725	0.00120645	0.330894	0.310693	0.299348	NaN	NaN	NaN	P11387;Q969P6-2;Q969P6	P11387	DNA topoisomerase 1	TOP1	top1
		28.2848	28.2475	28.2671	28.813	28.6535	28.6561							19	19	19	43.1	43.1	43.1	60.576	0.00120935	0.231455	0.441053	0.418521	0.00716008	0.396067	-0.212344	Q6P1J9	Q6P1J9	Parafibromin	CDC73	cdc73	cdc73	CDC73
		25.6738	25.5746	24.5811	28.9461	28.7214	28.22				+	TBK1_mutant_CTRL		6	6	6	30.4	30.4	30.4	29.246	0.00121351	0	3.3527	2.37845	0.000570069	0.186176	0.514967	P00918	P00918	Carbonic anhydrase 2	CA2	cahz	cahz	CA11
		37.4143	37.4798	37.511	37.0722	37.1375	37.1761							26	26	2	69.2	69.2	3.6	49.953	0.00122335	0.301592	-0.339789	-0.326218	NaN	NaN	NaN	Q9BVA1	Q9BVA1	Tubulin beta-2B chain	TUBB2B
		29.9153	29.7074	29.5775	28.5621	28.2076	28.0597				+	TBK1_mutant_CTRL		23	21	21	49.6	45.2	45.2	74.435	0.0012292	0.00837931	-1.45691	-1.23614	NaN	NaN	NaN	O60488-2;O60488	O60488-2;O60488	Long-chain-fatty-acid--CoA ligase 4	ACSL4
		28.1518	28.1554	28.1732	28.8392	28.6713	28.6161							10	10	10	48.5	48.5	48.5	29.909	0.00123815	0.174019	0.548768	0.514116	NaN	NaN	NaN	Q8WXX5	Q8WXX5	DnaJ homolog subfamily C member 9	DNAJC9
		31.4493	31.3934	31.2667	31.9686	31.8556	32.0065							43	43	41	52.9	52.9	52.2	123.63	0.00124117	0.16507	0.573746	0.535954	NaN	NaN	NaN	O00410;O00410-3;O00410-2	O00410;O00410-3;O00410-2	Importin-5	IPO5
		31.6477	31.6146	31.6637	31.4055	31.3621	31.2944							9	9	9	39.3	39.3	39.3	32.996	0.00124169	0.357188	-0.288003	-0.278156	NaN	NaN	NaN	P36542;P36542-2	P36542;P36542-2	ATP synthase subunit gamma, mitochondrial	ATP5C1
		25.893	25.7887	25.6632	26.5085	26.798	26.64							6	6	6	46.6	46.6	46.6	22.119	0.00125345	0.063005	0.867205	0.783486	0.484646	0.754587	0.0609913	P30043	P30043	Flavin reductase (NADPH)	BLVRB	blvrb	blvrb	BLVRB
		25.9311	26.1752	25.8691	25.1977	25.2343	25.2438							4	4	4	15.3	15.3	15.3	39.761	0.00125499	0.0855018	-0.766576	-0.700399	NaN	NaN	NaN	Q8ND90	Q8ND90	Paraneoplastic antigen Ma1	PNMA1
		27.8902	27.928	27.7009	28.998	28.7476	28.6804							14	14	14	46	46	46	39.157	0.00125541	0.0512258	0.968957	0.865572	NaN	NaN	NaN	P35250;P35250-2	P35250;P35250-2	Replication factor C subunit 2	RFC2
		25.1228	25.228	25.0102	26.3115	26.1063	25.9436				+	TBK1_mutant_CTRL		2	2	2	31.8	31.8	31.8	13.888	0.0012695	0.0480966	1.0001	0.890056	NaN	NaN	NaN	Q8WW01-2;Q8WW01	Q8WW01-2;Q8WW01	tRNA-splicing endonuclease subunit Sen15	TSEN15
		29.8525	30.0431	30.2181	28.093	28.6218	28.5725				+	TBK1_mutant_CTRL		8	8	8	31.1	31.1	31.1	37.393	0.00127151	0.00110345	-1.60879	-1.34181	NaN	NaN	NaN	Q13449	Q13449	Limbic system-associated membrane protein	LSAMP
		25.9736	25.8446	25.9693	25.5844	25.508	25.5238							5	5	5	19.2	19.2	19.2	36.975	0.00127274	0.262771	-0.390391	-0.372405	NaN	NaN	NaN	Q96BY9;Q96BY9-2	Q96BY9	Store-operated calcium entry-associated regulatory factor	SARAF
		26.7857	27.0657	27.1919	28.1867	28.0624	27.9966				+	TBK1_mutant_CTRL		15	15	14	27	27	25.7	89.813	0.00128253	0.042084	1.06751	0.942753	NaN	NaN	NaN	Q96T88;Q96T88-2	Q96T88;Q96T88-2	E3 ubiquitin-protein ligase UHRF1	UHRF1
		26.2214	26.0831	26.0745	24.6686	24.9064	25.1631				+	TBK1_mutant_CTRL		6	6	6	12.9	12.9	12.9	86.86	0.00128493	0.0219886	-1.21365	-1.05487	0.202156	0.567156	0.119745	Q6UXD5-6;Q6UXD5-2;Q6UXD5-3;Q6UXD5-5;Q6UXD5;Q6UXD5-4	Q6UXD5-6;Q6UXD5-2;Q6UXD5-3;Q6UXD5-5;Q6UXD5;Q6UXD5-4	Seizure 6-like protein 2	SEZ6L2	sez6l2	sez6l2	SEZ6L2
		29.1068	29.1373	29.0614	29.372	29.3055	29.3327							28	28	28	30	30	30	133.9	0.00131588	0.430276	0.234863	0.228175	NaN	NaN	NaN	P30876	P30876	DNA-directed RNA polymerase II subunit RPB2	POLR2B
		29.8699	29.6694	29.8527	30.6425	30.5449	30.4142							30	30	30	53.3	53.3	53.3	90.069	0.00132833	0.095588	0.736496	0.674359	NaN	NaN	NaN	P23921	P23921	Ribonucleoside-diphosphate reductase large subunit	RRM1
		24.4065	24.7616	24.4631	25.8613	26.214	25.7626				+	TBK1_mutant_CTRL		7	7	7	16.7	16.7	16.7	62.721	0.00133851	0.00938583	1.40221	1.19257	NaN	NaN	NaN	Q9NUB1-3;Q9NUB1-2;Q9NUB1;Q9NUB1-4	Q9NUB1-3;Q9NUB1-2;Q9NUB1;Q9NUB1-4	Acetyl-coenzyme A synthetase 2-like, mitochondrial	ACSS1
		27.1813	27.0536	26.8691	26.0147	26.2227	26.197							10	10	9	20.5	20.5	18.6	82.809	0.00134883	0.0586559	-0.889897	-0.800422	0.113832	0.304238	0.351313	Q5VUJ6-2;Q5VUJ6	Q5VUJ6-2;Q5VUJ6	Leucine-rich repeat and calponin homology domain-containing protein 2	LRCH2	lrch2	lrch2	LRCH2
		27.0522	26.8675	26.9264	27.951	27.7343	27.6505							7	7	7	33.3	33.3	33.3	28.661	0.00137526	0.0732308	0.829925	0.75121	NaN	NaN	NaN	Q6DKI1;Q6DKI1-2	Q6DKI1;Q6DKI1-2	60S ribosomal protein L7-like 1	RPL7L1
		28.3436	28.29	28.4151	28.7525	28.6582	28.7202							26	26	25	33.1	33.1	31.7	113.65	0.00137956	0.286066	0.360786	0.345056	NaN	NaN	NaN	O75150;O75150-4;O75150-3	O75150;O75150-4;O75150-3	E3 ubiquitin-protein ligase BRE1B	RNF40
		28.7553	28.6753	28.6478	29.0378	29.0321	29.1404							9	9	9	44	44	44	25.697	0.00138378	0.271867	0.377326	0.360141	0.988713	0.989543	-0.0029521	Q9P016;Q9P016-2	Q9P016;Q9P016-2	Thymocyte nuclear protein 1	THYN1	thyn1	thyn1	THYN1
		25.0811	25.1629	25.113	24.3873	24.6096	24.5886							4	4	3	7.6	7.6	6.4	74.071	0.00138939	0.15797	-0.590535	-0.549457	NaN	NaN	NaN	P26374	P26374	Rab proteins geranylgeranyltransferase component A 2	CHML
		26.3018	26.288	26.1111	24.8231	25.2974	25.0212				+	TBK1_mutant_CTRL		8	8	7	12.5	12.5	11.3	91.34	0.00140449	0.0267742	-1.18638	-1.03108	0.316723	0.38836	-0.255097	P42658-2;P42658	P42658-2;P42658	Dipeptidyl aminopeptidase-like protein 6	DPP6	dpp6b	dpp6b	DPP6
		31.8743	31.7889	31.7427	32.2096	32.2863	32.1611							18	18	18	76.3	76.3	76.3	25.035	0.00141403	0.248408	0.41703	0.396025	NaN	NaN	NaN	P30041	P30041	Peroxiredoxin-6	PRDX6
		26.0427	26.0719	26.133	26.4932	26.5856	26.6979							15	15	15	12.3	12.3	12.3	183.71	0.00141986	0.196705	0.509716	0.478652	NaN	NaN	NaN	Q9P2K8-2;Q9P2K8;Q9P2K8-3	Q9P2K8-2;Q9P2K8	Eukaryotic translation initiation factor 2-alpha kinase 4	EIF2AK4
		26.5015	26.6959	26.7005	24.6598	25.1382	25.3027				+	TBK1_mutant_CTRL		8	8	8	10.9	10.9	10.9	116.07	0.00142219	0.0025	-1.59909	-1.32849	0.381589	0.325075	0.377257	O60245;O60245-2	O60245;O60245-2	Protocadherin-7	PCDH7	pcdh7b	pcdh7b	PCDH7
		27.266	27.0658	27.0876	27.6337	27.6658	27.6328							7	7	5	29.8	29.8	20.1	40.241	0.00142934	0.198382	0.50434	0.473858	0.097703	0.315264	-0.329653	Q14320	Q14320	Protein FAM50A	FAM50A	fam50a	fam50a	FAM50A
		29.8831	29.8378	29.7076	30.3238	30.3529	30.4926							10	10	10	53.7	53.7	53.7	12.855	0.00143035	0.162	0.580288	0.540291	NaN	NaN	NaN	O75347;O75347-2	O75347;O75347-2	Tubulin-specific chaperone A	TBCA
		33.9207	33.9138	33.9303	33.7128	33.7731	33.7775							45	45	45	62.4	62.4	62.4	89.321	0.00145779	0.567793	-0.167095	-0.163591	NaN	NaN	NaN	P55072	P55072	Transitional endoplasmic reticulum ATPase	VCP
		23.573	24.7727	24.4115	28.9556	27.6276	28.4783				+	TBK1_mutant_CTRL		11	6	4	40.3	25.1	16.3	29.455	0.00146396	0	4.10141	2.68693	NaN	NaN	NaN	P22090	P22090	40S ribosomal protein S4, Y isoform 1	RPS4Y1
		30.5697	30.485	30.4583	31.1005	31.2858	31.4181							11	11	11	30.7	30.7	30.7	42.674	0.00146402	0.0867433	0.763767	0.695577	NaN	NaN	NaN	P35659;P35659-2	P35659;P35659-2	Protein DEK	DEK
		25.4034	26.3184	25.4537	28.2768	28.5883	28.0741				+	TBK1_mutant_CTRL		7	7	7	45.3	45.3	45.3	25.268	0.00146961	0	2.58788	1.94212	0.657233	0.692822	-0.0848672	P27144	P27144	Adenylate kinase 4, mitochondrial	AK4	ak4	ak4	AK4
		26.9423	26.8429	26.5187	27.7405	27.7696	27.7861				+	TBK1_mutant_CTRL		8	8	8	35	35	35	39.149	0.00148939	0.0491604	0.99744	0.883779	NaN	NaN	NaN	Q9BV20;Q9BV20-2	Q9BV20;Q9BV20-2	Methylthioribose-1-phosphate isomerase	MRI1
		25.2186	25.1824	25.7321	23.8657	24.0346	23.8061				+	TBK1_mutant_CTRL		6	6	6	20.7	20.7	20.7	46.426	0.00148982	0.00750442	-1.47555	-1.23968	NaN	NaN	NaN	Q99574	Q99574	Neuroserpin	SERPINI1
		26.5296	26.3978	26.2854	27.593	27.4292	27.2149				+	TBK1_mutant_CTRL		11	11	11	21.3	21.3	21.3	62.223	0.0015002	0.0475709	1.0081	0.891939	NaN	NaN	NaN	Q9HA77	Q9HA77	Probable cysteine--tRNA ligase, mitochondrial	CARS2
		24.5419	24.5729	24.6862	24.9811	24.9319	24.9913							8	8	8	7.1	7.1	7.1	141.47	0.00150316	0.282419	0.367794	0.351103	NaN	NaN	NaN	Q7Z589;Q7Z589-5;Q7Z589-4;Q7Z589-7;Q7Z589-2;Q7Z589-6;Q7Z589-3	Q7Z589;Q7Z589-5;Q7Z589-4;Q7Z589-7;Q7Z589-2;Q7Z589-6	Protein EMSY	EMSY
		31.5965	31.5696	31.5899	30.7062	30.9626	30.9887							22	5	3	64.9	16	10.1	49.585	0.001509	0.111143	-0.699514	-0.641459	NaN	NaN	NaN	P04350	P04350	Tubulin beta-4A chain	TUBB4A
		26.1974	26.0176	26.058	25.119	25.4346	25.2534						+	6	6	6	16	16	16	58.261	0.00151354	0.0746225	-0.821972	-0.742902	0.00239598	0.00754595	-1.84424	Q96JA3;Q96JA3-3;Q96JA3-2;O95397	Q96JA3;Q96JA3-3;Q96JA3-2	Pleckstrin homology domain-containing family A member 8	PLEKHA8	plekha8	plekha8	PLEKHA8
		25.262	25.4227	25.324	24.207	24.0705	24.5133				+	TBK1_mutant_CTRL		27	1	1	56.4	2.5	2.5	68.735	0.00151863	0.0419079	-1.07263	-0.941715	0.0470802	0.417964	0.200113	P61764-2	P61764-2	Syntaxin-binding protein 1	STXBP1	stxbp1b	stxbp1b	STXBP1
		29.3111	29.1738	29.2776	29.6245	29.6508	29.7411							25	25	20	32.1	32.1	26.8	101.27	0.00153825	0.248364	0.417952	0.396407	0.376386	0.674911	-0.0834684	Q9BXJ9;Q9BXJ9-4	Q9BXJ9;Q9BXJ9-4	N-alpha-acetyltransferase 15, NatA auxiliary subunit	NAA15	naa15b	naa15b	NAA15
		26.6256	26.8218	26.6123	27.8522	27.7887	27.4815				+	TBK1_mutant_CTRL		6	6	6	14.1	14.1	14.1	55.385	0.00154743	0.046426	1.0209	0.901082	NaN	NaN	NaN	O00592-2;O00592	O00592-2;O00592	Podocalyxin	PODXL
		31.0976	30.9722	30.9656	30.4305	30.588	30.5473							8	8	8	31.3	31.3	31.3	37.821	0.00154779	0.207678	-0.489872	-0.460489	NaN	NaN	NaN	P07858	P07858	Cathepsin B;Cathepsin B light chain;Cathepsin B heavy chain	CTSB
		29.7636	29.6982	29.5106	29.0833	29.0738	29.0652							10	10	5	53.2	53.2	21.5	21.416	0.00154957	0.161806	-0.583378	-0.542168	0.972858	0.984596	-0.00422764	Q96BM9	Q96BM9	ADP-ribosylation factor-like protein 8A	ARL8A	arl8a	arl8a	ARL8A
		26.1398	26.1299	26.236	25.7644	25.853	25.8544							12	12	4	19.2	19.2	7.7	81.84	0.00157214	0.297547	-0.344641	-0.329776	NaN	NaN	NaN	O15320-8;O15320-7;O15320-2;O15320-4;O15320-3;O15320-10;O15320;O15320-6;O15320-5;O15320-9	O15320-8;O15320-7;O15320-2;O15320-4;O15320-3;O15320-10;O15320;O15320-6;O15320-5;O15320-9	cTAGE family member 5	CTAGE5
		32.8901	32.9083	32.9173	32.3052	32.4575	32.5137							41	41	41	56.1	56.1	56.1	103.28	0.00157557	0.210436	-0.47978	-0.451435	0.000842601	0.381107	0.220694	P55786;P55786-2;A6NEC2;A6NEC2-2;A6NEC2-3	P55786;P55786-2	Puromycin-sensitive aminopeptidase	NPEPPS	npepps	npepps	NPEPPS
		30.5686	30.4982	30.3626	30.946	30.9452	30.9204							31	31	31	38.6	38.6	38.6	107.77	0.00164977	0.220831	0.460718	0.434218	NaN	NaN	NaN	P22102;P22102-2	P22102;P22102-2	Trifunctional purine biosynthetic protein adenosine-3;Phosphoribosylamine--glycine ligase;Phosphoribosylformylglycinamidine cyclo-ligase;Phosphoribosylglycinamide formyltransferase	GART
		30.6978	30.8666	30.9076	30.072	30.2763	30.147							24	13	13	73	47.7	47.7	46.402	0.00167617	0.127113	-0.658869	-0.605775	NaN	NaN	NaN	Q14240;Q14240-2	Q14240;Q14240-2	Eukaryotic initiation factor 4A-II	EIF4A2
		28.3072	28.326	28.2002	28.6668	28.6624	28.7897							8	8	8	13.7	13.7	13.7	92.067	0.00170073	0.241867	0.428502	0.405309	0.330282	0.38215	0.264248	Q99523;Q99523-2	Q99523;Q99523-2	Sortilin	SORT1	sort1b	sort1;sort1a;sort1b	SORT1
		31.3216	31.3044	31.3657	32.2065	31.8913	32.0015							21	21	21	27.6	27.6	27.6	105.79	0.001723	0.110271	0.702539	0.642093	NaN	NaN	NaN	Q6UB35;Q6UB35-2	Q6UB35	Monofunctional C1-tetrahydrofolate synthase, mitochondrial	MTHFD1L
		27.517	27.4139	27.7637	28.4824	28.4616	28.3241							16	16	16	58.7	58.7	58.7	40.556	0.00172912	0.0685096	0.857861	0.76934	NaN	NaN	NaN	P40938;P40938-2	P40938;P40938-2	Replication factor C subunit 3	RFC3
		25.9031	25.965	26.6931	23.5159	23.0657	22.3077				+	TBK1_mutant_CTRL		2	2	2	8.9	8.9	8.9	27.554	0.00175808	0	-3.22395	-2.24772	0.300784	0.512007	0.149894	P25189;P25189-2	P25189;P25189-2	Myelin protein P0	MPZ	mpz	mpz	MPZ
		31.3429	31.5507	31.1483	29.6824	30.0852	30.1425				+	TBK1_mutant_CTRL		20	20	14	35.4	35.4	26.2	83.617	0.00176187	0.0131387	-1.37725	-1.1616	NaN	NaN	NaN	Q16799;Q16799-2	Q16799	Reticulon-1	RTN1
		28.9715	28.9938	29.0277	29.1674	29.1385	29.1933							24	24	24	29.9	29.9	29.9	120.5	0.00176844	0.563688	0.168742	0.164986	NaN	NaN	NaN	O00267-2;O00267	O00267-2;O00267	Transcription elongation factor SPT5	SUPT5H
		25.99	25.8747	25.8444	26.5816	26.3652	26.4646							7	7	7	18.6	18.6	18.6	53.557	0.00177695	0.170158	0.56746	0.527054	NaN	NaN	NaN	Q96ER3	Q96ER3	Protein SAAL1	SAAL1
		26.6012	26.7579	26.7889	26.2025	26.2491	26.2908							7	7	7	17.9	17.9	17.9	55.807	0.00179482	0.218461	-0.468515	-0.440556	NaN	NaN	NaN	Q969P0-3;Q969P0	Q969P0-3;Q969P0	Immunoglobulin superfamily member 8	IGSF8
		24.9208	24.9498	24.7156	24.1442	23.9951	23.8224							5	5	5	29.9	29.9	29.9	27.949	0.00180336	0.063204	-0.874837	-0.782045	NaN	NaN	NaN	Q9BZM4	Q9BZM4	NKG2D ligand 3	ULBP3	mhc1zea
		26.3327	26.1551	26.2193	27.0046	27.429	27.3283				+	TBK1_mutant_CTRL		8	8	8	42.7	42.7	42.7	30.824	0.00180536	0.0473781	1.01826	0.894669	NaN	NaN	NaN	P29372-5;P29372-4;P29372-2;P29372	P29372-5;P29372-4;P29372-2;P29372	DNA-3-methyladenine glycosylase	MPG
		29.7222	29.7034	29.7425	29.4492	29.3914	29.5129							36	36	36	22.2	22.2	22.2	241.64	0.00180677	0.381627	-0.27156	-0.261909	NaN	NaN	NaN	P49750-4;P49750;P49750-3	P49750-4;P49750;P49750-3	YLP motif-containing protein 1	YLPM1
		30.9539	30.7999	31.0616	31.5162	31.5123	31.6154							20	20	19	46.9	46.9	45.3	55.804	0.00184044	0.150878	0.609488	0.56272	0.623886	0.823865	0.0437854	P12268	P12268	Inosine-5-monophosphate dehydrogenase 2	IMPDH2	impdh2	impdh2	IMPDH2
		29.3167	29.3687	29.385	29.1073	29.1255	29.0259							4	4	4	15	15	15	27.978	0.00184087	0.382438	-0.270587	-0.260957	NaN	NaN	NaN	P57088	P57088	Transmembrane protein 33	TMEM33
		26.7144	26.7601	26.7588	27.5934	27.2851	27.3818							17	17	17	24.6	24.6	24.6	102.45	0.0018515	0.123602	0.675668	0.618584	0.0802207	0.51507	-0.139425	Q15269	Q15269	Periodic tryptophan protein 2 homolog	PWP2	pwp2h	pwp2h	PWP2
		26.5379	26.4966	26.4369	26.2052	26.2638	26.2502							5	5	5	18.2	18.2	18.2	55.278	0.00185197	0.411286	-0.250706	-0.242406	NaN	NaN	NaN	O75907	O75907	Diacylglycerol O-acyltransferase 1	DGAT1
		28.2504	28.3303	28.3055	27.8716	27.7101	27.6229							15	15	15	42.7	42.7	42.7	57.579	0.00185297	0.170783	-0.560523	-0.520656	NaN	NaN	NaN	Q13217	Q13217	DnaJ homolog subfamily C member 3	DNAJC3
		27.8931	27.6478	27.6802	28.3791	28.5635	28.6269							10	10	10	42.1	42.1	42.1	34.592	0.00185517	0.084463	0.782819	0.707171	NaN	NaN	NaN	Q9NQ48;Q9NQ48-2;Q9NQ48-3	Q9NQ48;Q9NQ48-2;Q9NQ48-3	Leucine zipper transcription factor-like protein 1	LZTFL1
		26.8559	26.5601	26.7418	27.4672	27.3813	27.3499							12	12	12	45.3	45.3	45.3	41.293	0.00185819	0.12264	0.680234	0.622358	NaN	NaN	NaN	Q16539;Q16539-3;Q16539-2;Q16539-5;Q16539-4	Q16539;Q16539-3;Q16539-2;Q16539-5;Q16539-4	Mitogen-activated protein kinase 14	MAPK14
		24.3669	24.4424	24.4702	24.6769	24.6464	24.6597							2	2	2	14.6	14.6	14.6	21.876	0.00187079	0.430856	0.234514	0.227216	NaN	NaN	NaN	Q9BV19	Q9BV19	Uncharacterized protein C1orf50	C1orf50
		27.0204	27.1792	27.0611	27.7117	27.7574	27.5452							15	15	15	28	28	28	89.034	0.00188129	0.161971	0.584553	0.541165	NaN	NaN	NaN	Q12788	Q12788	Transducin beta-like protein 3	TBL3
		28.591	28.5666	28.5055	29.2136	29.1127	28.9712							32	32	32	40.3	40.3	40.3	115.73	0.00188399	0.177965	0.544778	0.506888	NaN	NaN	NaN	Q9H0A0;Q9H0A0-2	Q9H0A0;Q9H0A0-2	N-acetyltransferase 10	NAT10
		24.9214	24.9019	25.1478	24.2423	24.3473	24.3953							6	6	6	7.7	7.7	7.7	107.04	0.00189035	0.128005	-0.662103	-0.606916	NaN	NaN	NaN	Q9NQC7-2;Q9NQC7	Q9NQC7-2;Q9NQC7	Ubiquitin carboxyl-terminal hydrolase CYLD	CYLD
		25.1601	25.2809	25.5355	26.1574	26.1569	26.1054							8	7	7	15.6	14.2	14.2	78.832	0.0018985	0.0780511	0.814397	0.732389	NaN	NaN	NaN	Q9NVV4-2;Q9NVV4	Q9NVV4-2;Q9NVV4	Poly(A) RNA polymerase, mitochondrial	MTPAP
		26.3841	26.3876	26.2254	26.8275	26.7246	26.8241						+	10	10	10	15.7	15.7	15.7	80.551	0.00190244	0.223347	0.459675	0.432336	0.00221507	0.00141333	-2.94656	Q92615	Q92615	La-related protein 4B	LARP4B	larp4b	larp4b	LARP4B
		30.1322	30.1924	30.1236	31.3586	31.0034	30.9447							15	15	15	57.1	57.1	57.1	38.89	0.00190422	0.0522374	0.95282	0.842376	NaN	NaN	NaN	Q15293;Q15293-2	Q15293;Q15293-2	Reticulocalbin-1	RCN1
		27.3852	27.2381	27.3346	27.7268	27.9154	27.8309							7	7	7	23.4	23.4	23.4	46.564	0.00190704	0.199127	0.505073	0.47224	NaN	NaN	NaN	P17050	P17050	Alpha-N-acetylgalactosaminidase	NAGA
		25.2496	25.2115	25.6261	26.9157	27.2169	26.6309				+	TBK1_mutant_CTRL		6	5	5	20.9	18.6	18.6	39.005	0.00191333	0.00526733	1.55876	1.28318	NaN	NaN	NaN	O00755	O00755	Protein Wnt-7a	WNT7A
		34.0265	34.0645	33.9969	32.1026	32.4474	32.8454				+	TBK1_mutant_CTRL		18	16	15	58.3	53.3	48.6	40.044	0.00191394	0.00428283	-1.56413	-1.2868	NaN	NaN	NaN	O43602-2;O43602	O43602-2;O43602	Neuronal migration protein doublecortin	DCX
		30.457	30.3586	30.4589	30.0482	30.031	30.1439							10	10	10	39.1	39.1	39.1	44.739	0.0019147	0.294673	-0.350447	-0.334303	NaN	NaN	NaN	Q13148;Q13148-4	Q13148;Q13148-4	TAR DNA-binding protein 43	TARDBP	tardbpl
		35.0225	34.937	34.9574	35.1689	35.1812	35.1539							37	37	5	68	68	9.4	57.936	0.00191493	0.503322	0.195677	0.190539	NaN	NaN	NaN	P14618;P14618-3	P14618;P14618-3	Pyruvate kinase PKM	PKM
		28.8678	29.2871	29.1409	27.798	27.6505	28.0692				+	TBK1_mutant_CTRL		12	12	1	56.3	56.3	5.3	36.788	0.00191593	0.0215858	-1.25937	-1.07311	NaN	NaN	NaN	Q04828;P52895-2;P17516	Q04828	Aldo-keto reductase family 1 member C1	AKR1C1
		27.2363	27.286	27.3758	26.8571	26.9493	26.8014							5	5	5	37.4	37.4	37.4	20.361	0.00192822	0.241773	-0.430112	-0.406003	NaN	NaN	NaN	Q9NQE9	Q9NQE9	Histidine triad nucleotide-binding protein 3	HINT3	hint3
		25.2462	25.2387	24.9278	24.036	24.2091	24.3083							5	5	5	25.2	25.2	25.2	24.022	0.00193363	0.0520828	-0.953075	-0.842177	NaN	NaN	NaN	Q8NDV1-2;Q8NDV1	Q8NDV1-2;Q8NDV1	Alpha-N-acetylgalactosaminide alpha-2,6-sialyltransferase 3	ST6GALNAC3	st6galnac3
		26.993	27.1479	27.1341	27.6042	27.5157	27.6913							15	15	15	21.1	21.1	21.1	119.03	0.00194388	0.196495	0.512068	0.478189	NaN	NaN	NaN	Q86UV5;Q86UV5-8;Q86UV5-2;Q86UV5-3;Q86UV5-4;Q86UV5-7;Q86UV5-5;Q86UV5-6	Q86UV5;Q86UV5-8;Q86UV5-2;Q86UV5-3	Ubiquitin carboxyl-terminal hydrolase 48	USP48
		27.5866	27.4918	27.2159	26.4804	26.6362	26.4357							6	6	6	10.1	10.1	10.1	67.622	0.0019593	0.0573113	-0.914038	-0.811231	NaN	NaN	NaN	O43292;O43292-2	O43292;O43292-2	Glycosylphosphatidylinositol anchor attachment 1 protein	GPAA1
		27.625	27.3978	27.5593	28.1615	28.4597	28.3242							8	8	8	47.8	47.8	47.8	29.247	0.00197713	0.083762	0.787752	0.710017	NaN	NaN	NaN	P15927;P15927-2;P15927-3	P15927;P15927-2;P15927-3	Replication protein A 32 kDa subunit	RPA2
		28.5023	28.553	28.5395	27.8434	28.0862	28.0357							11	11	10	19.8	19.8	17.8	76.433	0.00198024	0.179236	-0.543154	-0.505015	NaN	NaN	NaN	Q9NT99	Q9NT99	Leucine-rich repeat-containing protein 4B	LRRC4B	lrrc4bb
		29.8701	30.0256	30.0878	29.4781	29.5155	29.5407							16	16	16	46.2	46.2	46.2	54.151	0.00199069	0.209401	-0.483047	-0.452606	0.0348381	0.610277	0.100089	Q9UI12-2;Q9UI12	Q9UI12-2;Q9UI12	V-type proton ATPase subunit H	ATP6V1H	atp6v1h	atp6v1h	ATP6V1H
		29.6089	29.5384	29.7044	30.0499	30.0851	29.9727							36	36	36	39.3	39.3	39.3	136.31	0.002011	0.248007	0.418662	0.395542	0.0134418	0.289007	0.346885	Q9HAV4	Q9HAV4	Exportin-5	XPO5	XPO5	xpo5
		31.2441	31.1989	31.3828	30.5591	30.6785	30.7792							41	41	41	46.4	46.4	46.4	115.88	0.002021	0.153723	-0.603034	-0.55615	NaN	NaN	NaN	O60313-2;O60313	O60313-2;O60313	Dynamin-like 120 kDa protein, mitochondrial;Dynamin-like 120 kDa protein, form S1	OPA1
		27.1797	26.7032	27.0856	25.9591	25.7122	25.8219				+	TBK1_mutant_CTRL		9	9	9	20.6	20.6	20.6	70.433	0.00203648	0.0327415	-1.1584	-0.99667	NaN	NaN	NaN	Q9NQ79-2;Q9NQ79;Q9NQ79-3	Q9NQ79-2;Q9NQ79;Q9NQ79-3	Cartilage acidic protein 1	CRTAC1
		27.5561	27.1027	27.2028	23.424	24.1422	22.2733				+	TBK1_mutant_CTRL		5	5	4	7.3	7.3	5.7	72.639	0.00203737	0	-4.00733	-2.56647	NaN	NaN	NaN	Q8IUH5;Q8IUH5-3;Q8IUH5-2	Q8IUH5	Palmitoyltransferase ZDHHC17	ZDHHC17
		30.9677	30.9038	31.0517	31.3929	31.3483	31.2918							3	3	3	19.7	19.7	19.7	17.779	0.00204279	0.281651	0.36993	0.35169	0.00164136	0.114076	0.716732	P83731	P83731	60S ribosomal protein L24	RPL24	rpl24	rpl24	RPL24
		25.1172	25.2293	24.4689	22.8232	22.0159	21.8736				+	TBK1_mutant_CTRL		2	2	2	19	19	19	24.899	0.00204888	0	-2.70092	-1.95867	NaN	NaN	NaN	Q9BT67;Q9BT67-2	Q9BT67;Q9BT67-2	NEDD4 family-interacting protein 1	NDFIP1
		29.6085	29.6065	29.5218	29.2307	29.1891	29.3153							26	24	24	33.6	31.1	31.1	110.66	0.00205196	0.309146	-0.333933	-0.318982	0.000605723	0.157801	-0.581414	O00291-3;O00291-4;O00291	O00291-3;O00291-4;O00291	Huntingtin-interacting protein 1	HIP1	hip1	hip1	HIP1
		26.3392	26.3129	26.6342	25.5533	25.6327	25.7061							10	10	10	14.4	14.4	14.4	97.44	0.0020551	0.08224	-0.798059	-0.717638	NaN	NaN	NaN	Q14118	Q14118	Dystroglycan;Alpha-dystroglycan;Beta-dystroglycan	DAG1
		28.6339	28.6338	28.7619	27.6248	27.9787	27.9191							20	19	19	53.2	51.6	51.6	52.823	0.00206104	0.0742831	-0.835679	-0.747853	0.869223	0.96061	-0.00959969	P40123;P40123-2;P40123-3	P40123;P40123-2;P40123-3	Adenylyl cyclase-associated protein 2	CAP2	cap2	cap2	CAP2
		24.2815	24.1633	24.2978	24.9213	25.2856	25.0217							4	4	4	23	23	23	21.073	0.00207005	0.0749714	0.828708	0.742176	NaN	NaN	NaN	Q9NX70;Q9NX70-2	Q9NX70	Mediator of RNA polymerase II transcription subunit 29	MED29
		28.2784	28.1975	28.3839	27.6241	27.7075	27.8274							14	14	13	25.2	25.2	23.9	89.191	0.00208816	0.170435	-0.56694	-0.52497	0.00516964	0.131026	-0.68756	Q96SB3	Q96SB3	Neurabin-2	PPP1R9B	ppp1r9ba	ppp1r9ba	PPP1R9B
		27.4753	27.5275	27.4423	27.0039	26.9328	26.7376							19	19	19	15.3	15.3	15.3	201.51	0.00210095	0.161112	-0.590264	-0.544839	0.942443	0.843059	0.0692798	Q8NEY1-2;Q8NEY1-3;Q8NEY1;Q8NEY1-7;Q8NEY1-4;Q8NEY1-5;Q8NEY1-6	Q8NEY1-2;Q8NEY1-3;Q8NEY1;Q8NEY1-7;Q8NEY1-4;Q8NEY1-5;Q8NEY1-6	Neuron navigator 1	NAV1	nav1b	nav1b	NAV1
		27.06	26.7363	27.1222	27.9226	27.8532	27.7972							11	11	11	44.9	44.9	44.9	35.979	0.00210121	0.0626189	0.884831	0.786527	NaN	NaN	NaN	Q9P287;Q9P287-3;Q9P287-4;Q9P287-2	Q9P287;Q9P287-3;Q9P287-4;Q9P287-2	BRCA2 and CDKN1A-interacting protein	BCCIP
		32.4898	32.4374	32.3938	32.7904	32.6841	32.7275							15	15	15	47.8	47.8	47.8	31.324	0.00210367	0.352874	0.293709	0.282006	NaN	NaN	NaN	P15880	P15880	40S ribosomal protein S2	RPS2
		26.7171	26.5534	26.7561	27.4813	27.2837	27.2569							14	13	13	25.4	24.3	24.3	79.817	0.00211682	0.127385	0.665126	0.607901	NaN	NaN	NaN	Q96T51;Q96T51-2;Q96T51-3	Q96T51;Q96T51-2;Q96T51-3	RUN and FYVE domain-containing protein 1	RUFY1
		30.1104	30.0526	30.1799	30.6085	30.8667	30.8735							30	30	30	43	43	43	94.637	0.0021198	0.126579	0.668645	0.610819	NaN	NaN	NaN	P49589-3;P49589-2;P49589	P49589-3;P49589-2;P49589	Cysteine--tRNA ligase, cytoplasmic	CARS
		26.5397	26.2311	26.1045	27.3572	27.7005	27.8153				+	TBK1_mutant_CTRL		9	9	9	37.3	37.3	37.3	32.882	0.00212398	0.0166711	1.3326	1.12099	NaN	NaN	NaN	Q9NZU5-2;Q9NZU5	Q9NZU5-2;Q9NZU5	LIM and cysteine-rich domains protein 1	LMCD1	lmcd1
		26.0731	26.1109	26.1598	26.5305	26.5965	26.4213							7	7	7	17.3	17.3	17.3	58.806	0.00212812	0.257826	0.401491	0.379874	NaN	NaN	NaN	Q04206-2;Q04206;Q04206-3;Q04206-4	Q04206-2;Q04206;Q04206-3;Q04206-4	Transcription factor p65	RELA
		27.2223	27.0727	27.2281	28.2945	27.9159	27.9892							17	17	17	22.6	22.6	22.6	114.33	0.00213846	0.0613714	0.892178	0.791911	NaN	NaN	NaN	Q9BPX3	Q9BPX3	Condensin complex subunit 3	NCAPG
		35.814	35.8376	35.9099	34.1042	34.5672	34.7567				+	TBK1_mutant_CTRL		34	29	29	64.7	58.9	58.9	55.39	0.00215406	0.0129496	-1.37782	-1.15211	0.454559	0.665181	0.0887998	Q16352	Q16352	Alpha-internexin	INA	inab	inab	INA
		30.318	30.3186	30.2743	30.0888	30.0297	29.9622							13	13	13	46.1	46.1	46.1	46.971	0.00216316	0.375352	-0.276713	-0.266226	NaN	NaN	NaN	Q9BS26	Q9BS26	Endoplasmic reticulum resident protein 44	ERP44
		28.8467	28.9855	28.8884	28.3184	28.4761	28.4884							10	10	10	56.3	56.3	56.3	28.262	0.00219224	0.211895	-0.479226	-0.44852	NaN	NaN	NaN	Q9Y5K8	Q9Y5K8	V-type proton ATPase subunit D	ATP6V1D
		28.2121	28.1891	28.4023	27.6842	27.7901	27.6452							10	10	10	36.6	36.6	36.6	42.45	0.00219929	0.171857	-0.56134	-0.519634	0.624754	0.398801	-0.32305	Q03426	Q03426	Mevalonate kinase	MVK	mvk	mvk	MVK
		25.8012	25.9285	25.7634	26.3487	26.3551	26.5552							9	5	5	42.4	28.2	28.2	37.567	0.00220256	0.161315	0.588617	0.542907	NaN	NaN	NaN	Q9HAV0	Q9HAV0	Guanine nucleotide-binding protein subunit beta-4	GNB4
		26.2612	26.1473	26.3297	26.8523	27.1949	27.0893							24	24	4	30.3	30.3	5.3	134.32	0.00220645	0.0819124	0.799407	0.717343	NaN	NaN	NaN	Q9HAU0-2;Q9HAU0-6;Q9HAU0;Q9HAU0-4;Q9HAU0-5;Q9HAU0-3;Q9HAU0-7	Q9HAU0-2;Q9HAU0-6;Q9HAU0;Q9HAU0-4;Q9HAU0-5	Pleckstrin homology domain-containing family A member 5	PLEKHA5
		31.6869	31.71	31.8766	31.1494	31.2438	31.3065							31	31	31	73.4	73.4	73.4	68.303	0.0022226	0.19094	-0.524606	-0.487906	NaN	NaN	NaN	P38606;P38606-2	P38606;P38606-2	V-type proton ATPase catalytic subunit A	ATP6V1A
		28.373	28.2912	28.224	27.4406	27.5151	27.7548							8	8	8	29.4	29.4	29.4	50.765	0.00222576	0.103981	-0.725925	-0.657466	NaN	NaN	NaN	P50336	P50336	Protoporphyrinogen oxidase	PPOX
		29.5489	29.4004	29.6583	28.8744	28.9916	28.9864							16	16	16	28.8	28.8	28.8	66.966	0.00222944	0.162276	-0.585058	-0.539742	0.802838	0.945576	-0.0130002	Q9NTJ5;Q9NTJ5-2	Q9NTJ5;Q9NTJ5-2	Phosphatidylinositide phosphatase SAC1	SACM1L	sacm1lb	sacm1lb	SACM1L
		26.1984	26.1943	26.2753	26.775	26.6828	26.9526							18	18	17	7.4	7.4	7.2	367.76	0.00223813	0.165145	0.580805	0.536079	NaN	NaN	NaN	P49454	P49454	Centromere protein F	CENPF	cenpf
		26.8044	26.5737	26.64	27.3929	27.1975	27.3873							8	8	8	35.6	35.6	35.6	30.288	0.00224866	0.132871	0.653203	0.597105	NaN	NaN	NaN	O95456-2;O95456	O95456-2;O95456	Proteasome assembly chaperone 1	PSMG1
		34.217	34.1596	34.0939	34.6531	34.6421	34.4914							49	49	48	66.9	66.9	65.7	95.337	0.00225394	0.236799	0.438688	0.412635	NaN	NaN	NaN	P13639	P13639	Elongation factor 2	EEF2
		24.7506	24.5611	24.6012	25.1185	25.3187	25.3219							4	4	3	19.3	19.3	14.8	37.499	0.00225828	0.150007	0.615368	0.565278	NaN	NaN	NaN	Q5VT66;Q5VT66-2;Q5VT66-3	Q5VT66;Q5VT66-2;Q5VT66-3	Mitochondrial amidoxime-reducing component 1	2001-03-01
		29.5904	29.7595	29.5635	28.6192	28.0585	28.0251				+	TBK1_mutant_CTRL		12	12	12	47.9	47.9	47.9	38.091	0.00226329	0.0126519	-1.40353	-1.16745	NaN	NaN	NaN	P29279;P29279-2	P29279;P29279-2	Connective tissue growth factor	CTGF
		22.8046	23.0017	22.9882	23.6842	23.8081	23.514							5	5	5	27.7	27.7	27.7	26.933	0.00227383	0.100556	0.737272	0.666395	NaN	NaN	NaN	Q9NVX0;Q9NVX0-3;Q9NVX0-2	Q9NVX0;Q9NVX0-3	HAUS augmin-like complex subunit 2	HAUS2
		30.1874	30.1444	30.218	31.0363	30.7744	30.7388							22	22	22	66.9	66.9	66.9	53.165	0.0022765	0.127724	0.666557	0.608068	NaN	NaN	NaN	P23381;P23381-2	P23381;P23381-2	Tryptophan--tRNA ligase, cytoplasmic;T1-TrpRS;T2-TrpRS	WARS
		27.3926	27.1526	27.171	27.8969	27.8404	27.7657							7	6	6	26.6	24.6	24.6	41.481	0.00227932	0.15884	0.595605	0.548451	NaN	NaN	NaN	P57723;P57723-2	P57723;P57723-2	Poly(rC)-binding protein 4	PCBP4
		27.9406	27.8137	27.9221	29.4454	29.061	28.8553				+	TBK1_mutant_CTRL		7	7	7	40.4	40.4	40.4	20.954	0.00228208	0.0233846	1.22845	1.04337	NaN	NaN	NaN	Q16527	Q16527	Cysteine and glycine-rich protein 2	CSRP2
		20.071	19.9721	20.1976	23.8686	22.7624	24.5597				+	TBK1_mutant_CTRL		22	22	22	22.6	22.6	22.6	138.56	0.00228918	0	3.64997	2.38952	NaN	NaN	NaN	P02461;P02461-2;CON__P04258	P02461;P02461-2	Collagen alpha-1(III) chain	COL3A1
		25.8244	25.5502	26.1318	22.4316	22.7564	23.7008				+	TBK1_mutant_CTRL		6	6	6	12.5	12.5	12.5	71.695	0.00230833	0	-2.87252	-2.02853	0.0323412	0.150656	-0.67948	A6NDB9	A6NDB9	Paralemmin-3	PALM3	palm3	palm3	PALM3
		30.0036	30.0892	30.1833	29.3847	29.594	29.5665							9	9	9	36.3	36.3	36.3	26.145	0.00232443	0.165842	-0.576935	-0.532365	0.104099	0.685428	0.076643	P36543;P36543-2;P36543-3;Q96A05	P36543;P36543-2;P36543-3	V-type proton ATPase subunit E 1	ATP6V1E1	atp6v1e1b	atp6v1e1b	ATP6V1E2
		23.9565	23.7138	24.1155	24.7271	24.7363	24.8311							7	7	7	25.2	25.2	25.2	44.301	0.00233063	0.074	0.836257	0.745702	NaN	NaN	NaN	Q9NXX6;Q9NXX6-2	Q9NXX6	Non-structural maintenance of chromosomes element 4 homolog A	NSMCE4A
		27.4812	27.5029	27.5171	27.0968	27.0637	27.2352							11	11	11	21.4	21.4	21.4	89.794	0.00233434	0.283213	-0.368495	-0.34977	NaN	NaN	NaN	Q8N556-2;Q8N556	Q8N556-2;Q8N556	Actin filament-associated protein 1	AFAP1	afap1
		27.5848	27.6451	27.6864	28.7453	28.541	28.308						+	21	21	21	35.2	35.2	35.2	87.334	0.00233827	0.0614611	0.892663	0.790148	0.00207474	0.0150874	-1.56527	P42224;P42224-2	P42224;P42224-2	Signal transducer and activator of transcription 1-alpha/beta	STAT1	stat1b	stat1b	STAT1
		30.8486	30.8872	30.8416	31.1929	31.0682	31.1181							42	42	30	39.9	39.9	29.6	121.9	0.00235524	0.389387	0.267264	0.257252	NaN	NaN	NaN	O60264	O60264	SWI/SNF-related matrix-associated actin-dependent regulator of chromatin subfamily A member 5	SMARCA5
		25.6453	25.9031	25.6299	26.4793	26.4236	26.3243							13	13	13	25.9	25.9	25.9	75.035	0.00236091	0.122072	0.682989	0.621169	0.966969	0.989554	-0.00255489	Q96PZ0	Q96PZ0	Pseudouridylate synthase 7 homolog	PUS7	pus7	pus7	PUS7
		30.5592	30.4778	30.8641	31.5286	31.4463	31.6582							18	18	18	41.4	41.4	41.4	57.944	0.0023656	0.0582005	0.910662	0.803926	NaN	NaN	NaN	P08195-2;P08195-3;P08195;P08195-4	P08195-2;P08195-3;P08195;P08195-4	4F2 cell-surface antigen heavy chain	SLC3A2
		29.5401	29.6241	29.8127	30.9989	30.6508	30.5551				+	TBK1_mutant_CTRL		29	29	29	46	46	46	82.285	0.00237778	0.0439197	1.07595	0.929883	NaN	NaN	NaN	P33992	P33992	DNA replication licensing factor MCM5	MCM5
		24.897	24.9548	24.726	25.3764	25.3206	25.334							12	12	12	19.7	19.7	19.7	99.431	0.00237806	0.209431	0.484415	0.452418	NaN	NaN	NaN	Q86W56-3;Q86W56-2;Q86W56;Q86W56-5;Q86W56-4	Q86W56-3;Q86W56-2;Q86W56;Q86W56-5;Q86W56-4	Poly(ADP-ribose) glycohydrolase	PARG
		26.5806	26.4109	26.3037	27.094	27.1041	27.3151							5	5	5	59	59	59	17.951	0.00239488	0.10089	0.739322	0.667171	NaN	NaN	NaN	P36639-4;P36639-3;P36639-2;P36639	P36639-4;P36639-3;P36639-2;P36639	7,8-dihydro-8-oxoguanine triphosphatase	NUDT1
		30.2277	30.2915	30.5098	29.4989	29.6083	29.7239							25	25	24	46.6	46.6	45.3	81.529	0.00240671	0.103178	-0.732654	-0.661652	NaN	NaN	NaN	Q9C040;Q9C040-2	Q9C040;Q9C040-2	Tripartite motif-containing protein 2	TRIM2
		27.3495	27.1407	27.3874	27.8307	27.8386	27.7974							18	18	18	25.9	25.9	25.9	125.43	0.00242242	0.187105	0.529708	0.491508	NaN	NaN	NaN	Q7Z2Z2;Q7Z2Z2-2	Q7Z2Z2;Q7Z2Z2-2	Elongation factor Tu GTP-binding domain-containing protein 1	EFTUD1
		29.9184	29.835	29.9158	29.5117	29.5855	29.414							15	15	15	47.1	47.1	47.1	52.545	0.00243541	0.267402	-0.385999	-0.365282	0.000288526	0.270972	0.357685	O75306;O75306-2	O75306;O75306-2	NADH dehydrogenase [ubiquinone] iron-sulfur protein 2, mitochondrial	NDUFS2	ndufs2	ndufs2	NDUFS2
		32.3064	32.2734	32.4083	32.044	31.9421	31.9669							12	12	12	68.1	68.1	68.1	23.489	0.00246882	0.299471	-0.345063	-0.328354	0.0394902	0.0781599	1.02313	P51149	P51149	Ras-related protein Rab-7a	RAB7A	rab7a	rab7a	RAB7A
		26.1081	26.0879	26.1294	26.3725	26.4653	26.5483						+	9	9	9	20.2	20.2	20.2	74.354	0.00247305	0.294048	0.353532	0.336006	0.0118592	0.0267586	-1.48377	Q7L2J0;Q7L2J0-2	Q7L2J0	7SK snRNA methylphosphate capping enzyme	MEPCE	MEPCE	mepce;mepcea	MEPCE
		29.6118	29.6042	29.3186	30.8109	30.4781	30.4153				+	TBK1_mutant_CTRL		13	13	12	80.4	80.4	73.4	22.391	0.00248779	0.0452167	1.05658	0.913887	NaN	NaN	NaN	P37802;P37802-2	P37802;P37802-2	Transgelin-2	TAGLN2
		26.7247	26.8311	27.2171	27.9679	28.1477	27.9512				+	TBK1_mutant_CTRL		5	5	5	13.7	13.7	13.7	56.598	0.00248858	0.0426213	1.098	0.944704	NaN	NaN	NaN	Q15758;Q15758-3;Q15758-2	Q15758;Q15758-3;Q15758-2	Neutral amino acid transporter B(0)	SLC1A5
		25.2732	25.2596	25.5769	26.1684	26.2318	26.0562							6	6	6	60.1	60.1	60.1	19.343	0.002489	0.0852449	0.782244	0.70118	0.36337	0.66045	0.0888567	O75607	O75607	Nucleoplasmin-3	NPM3	npm3	npm3	NPM3
		28.7167	28.8573	29.0934	30.2427	29.9751	29.8161				+	TBK1_mutant_CTRL		20	8	8	59.2	30.9	30.9	49.857	0.00249951	0.0398571	1.12222	0.962415	NaN	NaN	NaN	Q9BUF5	Q9BUF5	Tubulin beta-6 chain	TUBB6
		23.7088	23.5478	23.5085	24.1323	24.4017	24.3827							3	3	3	12.5	12.5	12.5	37.28	0.00251174	0.107104	0.717225	0.648334	NaN	NaN	NaN	Q5JPI3-2;Q5JPI3	Q5JPI3-2;Q5JPI3	Uncharacterized protein C3orf38	C3orf38
		33.2175	33.3452	33.1856	33.6409	33.5999	33.5725							10	10	10	47.7	47.7	47.7	24.423	0.00252139	0.292844	0.354969	0.337217	NaN	NaN	NaN	P62826	P62826	GTP-binding nuclear protein Ran	RAN
		27.1684	27.2152	27.079	28.2409	28.4494	27.93				+	TBK1_mutant_CTRL		12	12	10	43.3	43.3	36.5	40.736	0.00252142	0.0457057	1.05257	0.910447	NaN	NaN	NaN	Q7LG56;Q7LG56-6;Q7LG56-2;Q7LG56-3;Q7LG56-5	Q7LG56;Q7LG56-6;Q7LG56-2	Ribonucleoside-diphosphate reductase subunit M2 B	RRM2B
		30.7082	30.7539	30.8919	30.3887	30.2593	30.2379							17	17	17	46.5	46.5	46.5	48.039	0.00252552	0.208914	-0.489351	-0.456226	NaN	NaN	NaN	Q9P2R7-2;Q9P2R7	Q9P2R7-2;Q9P2R7	Succinyl-CoA ligase [ADP-forming] subunit beta, mitochondrial	SUCLA2
		34.662	34.8272	34.877	34.3573	34.2922	34.3439							26	26	26	55	55	55	59.75	0.00253334	0.22554	-0.457578	-0.428465	NaN	NaN	NaN	P25705;P25705-2;P25705-3	P25705;P25705-2;P25705-3	ATP synthase subunit alpha, mitochondrial	ATP5A1
		32.4695	32.5772	32.7676	31.949	32.0238	32.0201							12	12	12	57.8	57.8	57.8	24.488	0.00256681	0.153788	-0.607178	-0.556799	0.0336565	0.0809977	-0.986615	Q15907;Q15907-2;P62491-2;P62491;P57735	Q15907;Q15907-2;P62491-2;P62491	Ras-related protein Rab-11B;Ras-related protein Rab-11A	RAB11B;RAB11A	rab11a	rab11a	RAB11A
		31.8277	31.6907	31.7261	32.1094	32.1226	32.2535							28	28	28	62.4	62.4	62.4	51.156	0.00256794	0.252982	0.413644	0.389625	NaN	NaN	NaN	Q9Y230;Q9Y230-2	Q9Y230;Q9Y230-2	RuvB-like 2	RUVBL2
		27.7011	27.7073	27.6973	27.3308	27.2854	27.4568							17	17	17	33.8	33.8	33.8	81.852	0.00257501	0.300717	-0.344211	-0.327403	0.321309	0.408832	0.232629	O00471	O00471	Exocyst complex component 5	EXOC5	exoc5	exoc5	EXOC5
		24.1595	24.0045	24.1135	24.6063	24.5157	24.4505							5	5	4	13.3	13.3	11.1	43.96	0.00257991	0.241919	0.431669	0.405546	NaN	NaN	NaN	Q16254	Q16254	Transcription factor E2F4	E2F4
		26.3019	26.0137	26.7116	27.8129	27.8464	28.2294				+	TBK1_mutant_CTRL		5	5	5	12.6	12.6	12.6	55.01	0.00261092	0.00441667	1.6205	1.30413	NaN	NaN	NaN	Q01650;Q9UM01;Q92536	Q01650	Large neutral amino acids transporter small subunit 1	SLC7A5
		28.1817	28.1366	28.6733	26.8386	27.1386	27.098				+	TBK1_mutant_CTRL		12	12	12	54	54	54	31.106	0.00263318	0.0206369	-1.30551	-1.09167	NaN	NaN	NaN	Q86WA6-2;Q86WA6	Q86WA6-2;Q86WA6	Valacyclovir hydrolase	BPHL
		28.7235	28.6816	28.708	29.2959	29.0907	29.0955							47	47	47	31.2	31.2	31.2	208.7	0.00266919	0.2261	0.456376	0.427028	NaN	NaN	NaN	Q14690	Q14690	Protein RRP5 homolog	PDCD11
		23.5043	23.9108	23.9234	25.4651	24.9518	25.0634				+	TBK1_mutant_CTRL		7	7	7	19.3	19.3	19.3	64.706	0.00267109	0.0148889	1.38064	1.14296	NaN	NaN	NaN	P41214;P41214-2	P41214;P41214-2	Eukaryotic translation initiation factor 2D	EIF2D
		27.2977	27.4042	26.768	25.9061	25.7761	25.7165				+	TBK1_mutant_CTRL		3	3	3	17.5	17.5	17.5	28.081	0.0026784	0.0153151	-1.35706	-1.12661	NaN	NaN	NaN	Q8N4L2	Q8N4L2	Type 2 phosphatidylinositol 4,5-bisphosphate 4-phosphatase	TMEM55A
		25.774	25.8579	25.6923	25.196	24.8441	25.0455							4	4	4	13.7	13.7	13.7	68.239	0.00268949	0.0989079	-0.746206	-0.670687	0.287882	0.659297	0.0879906	Q9BQI5-4;Q9BQI5-5;Q9BQI5;Q9BQI5-2;Q9BQI5-3	Q9BQI5-4;Q9BQI5-5;Q9BQI5;Q9BQI5-2;Q9BQI5-3	SH3-containing GRB2-like protein 3-interacting protein 1	SGIP1	sgip1a	sgip1a	SGIP1
		30.8442	30.89	30.8533	31.2394	31.1167	31.1104							20	20	20	67	67	67	49.973	0.00270217	0.354275	0.292992	0.280571	NaN	NaN	NaN	P13489	P13489	Ribonuclease inhibitor	RNH1
		29.2304	29.0941	29.0884	27.712	28.1846	28.2019				+	TBK1_mutant_CTRL		37	27	25	26.3	21	19.9	212.45	0.00271043	0.0421034	-1.10483	-0.946676	NaN	NaN	NaN	Q9HCM2;Q9HCM2-4;Q9HCM2-2;Q9HCM2-3	Q9HCM2	Plexin-A4	PLXNA4
		26.1569	26.0623	26.1739	26.5018	26.3998	26.419							14	14	14	31.4	31.4	31.4	77.293	0.00271156	0.337991	0.309122	0.295317	NaN	NaN	NaN	Q8N3R9;Q8N3R9-2	Q8N3R9;Q8N3R9-2	MAGUK p55 subfamily member 5	MPP5
		29.5767	29.4615	29.5644	29.1207	29.2396	29.2179							29	29	29	34.4	34.4	34.4	141.29	0.00271527	0.302679	-0.341504	-0.324727	NaN	NaN	NaN	Q9C0C9	Q9C0C9	E2/E3 hybrid ubiquitin-protein ligase UBE2O	UBE2O
		32.7806	32.6293	32.6775	33.0689	33.0322	32.9872							50	50	50	53.5	53.5	53.5	113.08	0.00271697	0.311141	0.333652	0.317618	0.00860769	0.431939	0.184247	P09874	P09874	Poly [ADP-ribose] polymerase 1	PARP1	parp1	parp1	PARP1
		28.3783	28.3217	28.2564	28.6337	28.653	28.7712							20	20	20	55.9	55.9	55.9	64.473	0.00271929	0.284008	0.367193	0.347861	0.872946	0.884695	-0.0313533	Q86U44;Q86U44-2	Q86U44	N6-adenosine-methyltransferase 70 kDa subunit	METTL3	mettl3	mettl3	METTL3
		26.5928	26.7902	26.9399	26.1098	25.9009	25.9875							9	9	9	42.5	42.5	42.5	25.723	0.0027272	0.0877082	-0.774858	-0.693471	NaN	NaN	NaN	Q9Y680-3;Q9Y680-2;Q9Y680	Q9Y680-3;Q9Y680-2;Q9Y680	Peptidyl-prolyl cis-trans isomerase FKBP7	FKBP7
		31.7754	31.6093	31.7085	32.1828	32.1872	32.0463							36	36	36	75.8	75.8	75.8	64.615	0.00273442	0.235857	0.441014	0.413381	0.000235352	0.190637	0.498676	P31939;P31939-2	P31939;P31939-2	Bifunctional purine biosynthesis protein PURH;Phosphoribosylaminoimidazolecarboxamide formyltransferase;IMP cyclohydrolase	ATIC	atic	atic	ATIC
		30.5679	30.478	30.4588	30.8845	30.9628	30.8002							9	9	9	51.4	51.4	51.4	20.345	0.00273593	0.271957	0.380942	0.360144	0.263326	0.466631	0.177443	P30626-2;P30626;P30626-3	P30626-2;P30626;P30626-3	Sorcin	SRI	sri	sri	SRI
		26.4566	26.2412	26.4604	26.9281	26.844	26.9446							3	3	3	31.2	31.2	31.2	14.542	0.00275105	0.194878	0.519459	0.481488	NaN	NaN	NaN	O43414-3;O43414-2;O43414	O43414-3;O43414-2;O43414	ERI1 exoribonuclease 3	ERI3
		27.9851	28.0782	28.1447	26.9745	27.3769	27.2853							5	5	5	41.4	41.4	41.4	22.149	0.00276244	0.0717222	-0.857054	-0.758279	0.168846	0.397478	0.228768	Q9H3Z4;Q9H3Z4-2	Q9H3Z4;Q9H3Z4-2	DnaJ homolog subfamily C member 5	DNAJC5	dnajc5aa	dnajc5aa	DNAJC5
		28.5649	28.6301	28.4984	27.7708	27.8375	28.0807							18	18	18	18	18	18	161.1	0.00276458	0.127806	-0.668144	-0.606538	NaN	NaN	NaN	O15069	O15069	NAC-alpha domain-containing protein 1	NACAD	nacad
		25.8361	25.6968	25.6696	26.3907	26.1632	26.3216							8	5	5	21.1	12.2	12.2	56.98	0.0027651	0.173854	0.557673	0.514088	0.204457	0.247768	0.50616	O60551	O60551	Glycylpeptide N-tetradecanoyltransferase 2	NMT2	nmt2	nmt2	NMT2
		26.5938	26.7083	26.8247	25.8738	26.0631	26.1423							14	14	1	14.1	14.1	1.7	172.24	0.00277465	0.123581	-0.682571	-0.618346	NaN	NaN	NaN	O15085-2	O15085-2	Rho guanine nucleotide exchange factor 11	ARHGEF11
		26.3504	26.2394	26.2977	27.0155	26.8494	26.7367							7	7	7	17.9	17.9	17.9	57.274	0.00279233	0.170443	0.57138	0.525603	0.0119016	0.127755	-0.720791	Q9NY93-2;Q9NY93	Q9NY93-2;Q9NY93	Probable ATP-dependent RNA helicase DDX56	DDX56	ddx56	ddx56	DDX56
		28.3607	28.3805	28.4967	27.9578	28.0801	27.9136							13	13	13	36	36	36	51.459	0.0028011	0.243824	-0.428785	-0.402459	NaN	NaN	NaN	O00330-3;O00330;O00330-2	O00330-3;O00330	Pyruvate dehydrogenase protein X component, mitochondrial	PDHX
		27.798	27.5756	27.5336	26.7091	26.924	26.9815							7	7	7	27.8	27.8	27.8	36.916	0.00280531	0.0901973	-0.764202	-0.684382	NaN	NaN	NaN	Q15633-2;Q15633	Q15633-2;Q15633	RISC-loading complex subunit TARBP2	TARBP2
		29.3082	29.2721	29.4848	28.37	28.6259	28.7049							11	11	11	41.3	41.3	41.3	37.375	0.00283051	0.0853458	-0.78811	-0.703312	NaN	NaN	NaN	Q9UJ70;Q9UJ70-2	Q9UJ70;Q9UJ70-2	N-acetyl-D-glucosamine kinase	NAGK
		32.0387	32.1073	31.8589	32.6852	32.5245	32.5466							36	36	36	64.7	64.7	64.7	85.237	0.00285296	0.165287	0.583785	0.535828	NaN	NaN	NaN	P49321;P49321-3;P49321-4;P49321-2	P49321;P49321-3;P49321-4;P49321-2	Nuclear autoantigenic sperm protein	NASP
		23.4746	23.4126	23.3661	24.017	24.1881	24.4223							3	3	3	11.2	11.2	11.2	39.416	0.0028776	0.0847486	0.791398	0.705589	NaN	NaN	NaN	Q9BRP1	Q9BRP1	Programmed cell death protein 2-like	PDCD2L
		26.2216	26.2846	26.0871	26.7787	26.633	26.6418							12	12	12	14.9	14.9	14.9	110.11	0.00289756	0.209458	0.486744	0.452812	0.279569	0.14292	-1.06107	O00268;Q92750	O00268	Transcription initiation factor TFIID subunit 4	TAF4	taf4a	taf4a	TAF4
		27.7504	27.5914	27.8158	28.1308	28.2075	28.1962							20	20	20	19.6	19.6	19.6	152.26	0.00291677	0.225472	0.458943	0.428605	NaN	NaN	NaN	O96028;O96028-5;O96028-3;O96028-6;O96028-2;O96028-4;O96028-7	O96028;O96028-5;O96028-3	Histone-lysine N-methyltransferase NSD2	WHSC1
		26.6079	26.9713	26.8866	25.721	26.0554	25.8227							8	8	8	20.1	20.1	20.1	49.18	0.00294714	0.0539419	-0.955576	-0.832536	NaN	NaN	NaN	Q9P291	Q9P291	Armadillo repeat-containing X-linked protein 1	ARMCX1
		25.7804	26.0046	25.8585	25.3321	25.3807	25.4615							4	4	4	21.5	21.5	21.5	32.214	0.00295028	0.208984	-0.489763	-0.455268	NaN	NaN	NaN	Q9H425-3;Q9H425;Q9H425-2	Q9H425-3;Q9H425;Q9H425-2	Uncharacterized protein C1orf198	C1orf198
		28.6801	28.5451	28.1524	27.2452	27.3818	27.458				+	TBK1_mutant_CTRL		21	21	19	26.3	26.3	25.3	125.5	0.0029677	0.042314	-1.09755	-0.938021	0.38655	0.727247	0.0674353	Q9ULH1;Q9ULH1-2	Q9ULH1;Q9ULH1-2	Arf-GAP with SH3 domain, ANK repeat and PH domain-containing protein 1	ASAP1	asap1b	asap1b	ASAP1
		28.5625	28.5328	28.6569	28.9364	28.8815	28.8395							15	15	15	26.4	26.4	26.4	71.635	0.00297512	0.346819	0.30173	0.288245	0.917263	0.783508	0.0923057	Q8NBJ5	Q8NBJ5	Procollagen galactosyltransferase 1	COLGALT1	COLGALT1	colgalt1
		30.9993	31.087	31.1087	30.8487	30.8518	30.8207							29	29	29	48.6	48.6	48.6	91.706	0.00298742	0.448355	-0.224593	-0.217027	0.0232711	0.478029	0.156412	Q96QK1	Q96QK1	Vacuolar protein sorting-associated protein 35	VPS35	vps35	vps35	VPS35
		29.0504	29.0801	29.2051	28.8034	28.8142	28.7969							35	35	35	32.9	32.9	32.9	170.51	0.0029889	0.340708	-0.306995	-0.293029	0.072162	0.518987	-0.137327	Q9NRY4	Q9NRY4	Rho GTPase-activating protein 35	ARHGAP35	arhgap35a	arhgap35a	ARHGAP35
		34.1121	34.1488	34.2495	33.3374	33.5534	33.6534							138	138	2	65.6	65.6	1.4	282.28	0.00300559	0.134489	-0.655388	-0.594779	NaN	NaN	NaN	Q13813-3;Q13813	Q13813-3;Q13813	Spectrin alpha chain, non-erythrocytic 1	SPTAN1
		26.3621	26.467	26.4138	26.7956	26.6607	26.7432							14	14	14	25.5	25.5	25.5	81.796	0.00301029	0.325328	0.318864	0.303796	NaN	NaN	NaN	Q8IX18-3;Q8IX18;Q8IX18-4;Q8IX18-2	Q8IX18-3;Q8IX18;Q8IX18-4;Q8IX18-2	Probable ATP-dependent RNA helicase DHX40	DHX40
		27.0701	26.8416	26.9343	24.5932	23.4573	22.8421				+	TBK1_mutant_CTRL		4	4	4	17.3	17.3	17.3	30.077	0.00303397	0	-3.31781	-2.18684	0.447367	0.662204	0.0898007	P60201;P60201-2	P60201;P60201-2	Myelin proteolipid protein	PLP1	plp1b	plp1b	PLP1
		29.8308	29.96	30.0218	29.1761	29.0657	29.3992							35	25	1	50.8	40.4	2.9	100.45	0.00305785	0.10649	-0.723914	-0.65037	NaN	NaN	NaN	P26232-2;P26232-5;P26232-6;P26232-4	P26232-2;P26232-5;P26232-6;P26232-4	Catenin alpha-2	CTNNA2
		28.3133	28.1987	28.1854	28.7473	28.5746	28.6277							16	16	16	27.7	27.7	27.7	87.133	0.00306374	0.250842	0.417395	0.391834	0.000369429	0.225996	-0.437148	Q14694;Q14694-3;Q14694-2	Q14694;Q14694-3;Q14694-2	Ubiquitin carboxyl-terminal hydrolase 10	USP10	usp10	usp10	USP10
		26.0276	26.0738	25.931	25.4193	25.547	25.6322							7	7	6	12.4	12.4	11.2	86.557	0.00308425	0.214594	-0.47798	-0.444699	NaN	NaN	NaN	Q5W0V3;Q5W0V3-2	Q5W0V3;Q5W0V3-2	Protein FAM160B1	FAM160B1
		26.5969	26.7843	26.9607	27.4418	27.4626	27.5541							3	3	3	15.6	15.6	15.6	20.313	0.00309341	0.113121	0.705533	0.635298	0.187039	0.443995	0.189025	P61009	P61009	Signal peptidase complex subunit 3	SPCS3	spcs3	spcs3	SPCS3
		33.4324	33.3688	33.5073	33.1468	33.1941	33.1472							32	32	32	73.4	73.4	73.4	60.343	0.00313658	0.381328	-0.273462	-0.262185	NaN	NaN	NaN	P17987	P17987	T-complex protein 1 subunit alpha	TCP1
		26.6656	26.5973	26.8208	25.8924	25.9989	26.1756							14	14	14	9.4	9.4	9.4	202.06	0.00314201	0.127554	-0.672258	-0.607946	NaN	NaN	NaN	Q8TDM6-4;Q8TDM6;Q8TDM6-2;Q8TDM6-5;Q8TDM6-3	Q8TDM6-4;Q8TDM6;Q8TDM6-2;Q8TDM6-5	Disks large homolog 5	DLG5	dlg5b.1
		25.3323	24.8333	24.8752	26.6718	26.7895	26.1928				+	TBK1_mutant_CTRL		9	9	9	32.8	32.8	32.8	40.764	0.00316982	0.0074386	1.53782	1.23761	0.00117525	0.248444	0.399793	P00813	P00813	Adenosine deaminase	ADA	ada	ada	ADA
		30.1366	30.0066	30.1322	30.3505	30.4095	30.4136							21	21	3	50.8	50.8	10.5	53.974	0.00317495	0.349351	0.299359	0.285855	NaN	NaN	NaN	Q9NUU7;Q9NUU7-2;Q9UMR2-3	Q9NUU7;Q9NUU7-2;Q9UMR2-3	ATP-dependent RNA helicase DDX19A;ATP-dependent RNA helicase DDX19B	DDX19A;DDX19B	ddx19
		27.2946	27.2744	27.026	27.7998	27.7856	27.7183						+	8	8	8	37.1	37.1	37.1	37.979	0.00318131	0.170181	0.569566	0.522573	0.00528215	0.0054717	-2.16196	Q9H3Q1;Q9H3Q1-2	Q9H3Q1;Q9H3Q1-2	Cdc42 effector protein 4	CDC42EP4	cdc42ep4b	cdc42ep4b	CDC42EP4
		34.1843	34.2425	34.3462	33.8553	33.9389	33.8002							15	15	12	69.8	69.8	60.3	22.11	0.00320833	0.264539	-0.392902	-0.369903	0.429005	0.733643	-0.0656732	Q06830	Q06830	Peroxiredoxin-1	PRDX1	prdx1	prdx1	PRDX1
		29.2301	29.2135	29.4436	30.6584	30.2854	30.1493				+	TBK1_mutant_CTRL		25	25	25	40.3	40.3	40.3	81.307	0.00321791	0.0453893	1.06862	0.913939	0.342912	0.48553	-0.16853	P33993;P33993-3;P33993-2	P33993;P33993-3	DNA replication licensing factor MCM7	MCM7	mcm7	mcm7	MCM7
		27.6034	27.7638	27.7601	27.1632	27.2065	27.3396							17	17	17	17.2	17.2	17.2	128.46	0.00322511	0.219284	-0.472694	-0.439752	0.245497	0.209937	0.6547	Q5VU43-2;Q5VU43-6;Q5VU43-7;Q5VU43-3;Q5VU43;Q5VU43-4	Q5VU43-2;Q5VU43-6;Q5VU43-7;Q5VU43-3;Q5VU43;Q5VU43-4	Myomegalin	PDE4DIP	si:ch211-242b18.1	si:ch211-242b18.1	PDE4DIP
		32.7027	32.7249	32.9349	33.3354	33.3614	33.5463							24	24	24	57.4	57.4	57.4	56.65	0.00323215	0.148052	0.626818	0.57015	0.148569	0.564262	-0.119834	O43175	O43175	D-3-phosphoglycerate dehydrogenase	PHGDH	phgdh	phgdh	PHGDH
		27.3149	27.2038	27.3379	26.771	26.917	26.9291							12	11	11	42.5	38.3	38.3	52.592	0.00323477	0.254458	-0.413181	-0.38777	NaN	NaN	NaN	Q9P0V9;Q9P0V9-2;Q9P0V9-3	Q9P0V9;Q9P0V9-2;Q9P0V9-3	Septin-10	2010-09-01
		25.6287	25.7825	25.7503	26.7769	26.4606	26.3794							14	14	14	16.9	16.9	16.9	102.18	0.00324996	0.0800988	0.818494	0.724344	NaN	NaN	NaN	Q8TCG1;Q8TCG1-2	Q8TCG1;Q8TCG1-2	Protein CIP2A	KIAA1524
		30.1277	30.1456	30.277	30.5189	30.4644	30.5246							10	10	10	26.8	26.8	26.8	31.791	0.00328001	0.325184	0.319192	0.303756	NaN	NaN	NaN	Q9H3N1	Q9H3N1	Thioredoxin-related transmembrane protein 1	TMX1
		32.2149	32.2271	32.2062	31.7981	31.7468	31.9502							18	18	18	59.8	59.8	59.8	41.92	0.00331565	0.270814	-0.384375	-0.362149	NaN	NaN	NaN	Q99536;Q99536-3;Q99536-2	Q99536;Q99536-3;Q99536-2	Synaptic vesicle membrane protein VAT-1 homolog	VAT1
		30.169	30.1125	30.044	30.5647	30.4335	30.4219							28	28	28	44.7	44.7	44.7	101.11	0.00333293	0.28569	0.36489	0.344775	NaN	NaN	NaN	P56192;P56192-2	P56192;P56192-2	Methionine--tRNA ligase, cytoplasmic	MARS
		30.2078	30.1044	30.2041	29.9492	29.9401	29.9701							19	19	1	33.5	33.5	3.6	61.929	0.0033357	0.459317	-0.218946	-0.211539	0.350162	0.797088	-0.0486482	Q9P2K5-2;Q9P2K5-3;Q9P2K5-4	Q9P2K5-2	Myelin expression factor 2	MYEF2	myef2	myef2	MYEF2
		30.1421	30.1744	30.3275	29.8515	29.7476	29.8247							25	25	0	54.9	54.9	0	66.316	0.0033503	0.257019	-0.406751	-0.38188	NaN	NaN	NaN	P52306	P52306	Rap1 GTPase-GDP dissociation stimulator 1	RAP1GDS1
		30.0527	30.135	30.0376	29.7105	29.7391	29.553							26	26	26	43.6	43.6	43.6	81.889	0.00336128	0.256795	-0.407572	-0.382583	0.859171	0.91348	-0.0216856	P07384	P07384	Calpain-1 catalytic subunit	CAPN1	CAPN1	capn1
		26.2392	26.2147	26.5667	25.5226	25.6564	25.4613							5	5	5	15	15	15	46.657	0.00336967	0.0852608	-0.793453	-0.703888	NaN	NaN	NaN	Q8NCC3;Q8NCC3-2	Q8NCC3	Group XV phospholipase A2	PLA2G15
		26.4488	26.4497	26.8089	27.357	27.3891	27.2805							15	15	15	25.6	25.6	25.6	93.52	0.00338775	0.0892781	0.773039	0.687665	NaN	NaN	NaN	Q86Y56;Q86Y56-2;Q86Y56-3	Q86Y56;Q86Y56-2	HEAT repeat-containing protein 2	HEATR2
		24.3565	23.1404	22.9643	26.5013	26.1186	26.2731				+	TBK1_mutant_CTRL		27	5	5	45.5	11.7	11.7	73.153	0.00339336	0	2.81061	1.93623	0.0550438	0.327502	-0.301202	O15523;O15523-2;O15523-3	O15523;O15523-2	ATP-dependent RNA helicase DDX3Y	DDX3Y	ddx3xa	ddx3xa	DDX3X
		28.1694	28.1488	28.2818	27.4444	27.6654	27.7241						+	21	21	1	20.7	20.7	1.1	124.11	0.00340274	0.163141	-0.58866	-0.53776	0.00074691	0.0299249	-1.21451	Q96PY5-3;O95466-2	Q96PY5-3	Formin-like protein 2	FMNL2	fmnl2a	fmnl1a;fmnl2a;fmnl3	FMNL1;FMNL2;FMNL3
		26.205	26.0135	26.0918	26.8269	27.3393	27.2294				+	TBK1_mutant_CTRL		7	7	7	59.3	59.3	59.3	17.9	0.00340511	0.0493605	1.0284	0.882452	NaN	NaN	NaN	Q8IXM2;Q8IXM2-3;Q8IXM2-2	Q8IXM2;Q8IXM2-3;Q8IXM2-2	Chromatin complexes subunit BAP18	BAP18
		30.3129	30.3964	30.3849	30.2052	30.2009	30.1994							8	8	8	34.4	34.4	34.4	24.462	0.00340605	0.578506	-0.162891	-0.158732	NaN	NaN	NaN	Q9BRX8-2;Q9BRX8	Q9BRX8-2;Q9BRX8	Redox-regulatory protein FAM213A	FAM213A
		26.1912	26.4778	26.5507	25.6123	25.6109	25.7582							8	8	8	6.9	6.9	6.9	148.17	0.00341849	0.100897	-0.746136	-0.66612	0.0142322	0.361165	0.244869	Q9UHC6	Q9UHC6	Contactin-associated protein-like 2	CNTNAP2	cntnap2b	cntnap2a;cntnap2b;cntnap5a	CNTNAP2;CNTNAP5
		26.5626	26.6392	26.6041	26.3468	26.2184	26.3457							8	8	8	23.3	23.3	23.3	60.966	0.00342113	0.349748	-0.29835	-0.284674	0.55391	0.860472	0.0335422	P49023-2;P49023;P49023-3;P49023-4	P49023-2;P49023;P49023-3;P49023-4	Paxillin	PXN	pxna	pxna	PXN
		23.7573	23.5693	23.3522	24.332	24.6744	24.631							6	6	6	9	9	9	96.753	0.00343549	0.0523323	0.986233	0.850941	0.474949	0.431521	0.228857	Q9ULE6	Q9ULE6	Paladin	PALD1	pald1b	pald1b	PALD1
		26.8937	26.8224	26.5435	25.1047	24.3693	23.8808				+	TBK1_mutant_CTRL		8	8	8	16.1	16.1	16.1	85.206	0.00344703	0	-2.30158	-1.6783	NaN	NaN	NaN	Q99985;Q99985-2	Q99985	Semaphorin-3C	SEMA3C
		26.3468	26.3273	26.1164	26.7096	26.8536	26.813							9	9	9	21.5	21.5	21.5	63.62	0.00344725	0.191497	0.528596	0.487053	NaN	NaN	NaN	Q86W50;Q86W50-2	Q86W50	Methyltransferase-like protein 16	METTL16
		26.7593	26.8682	26.774	26.4263	26.4007	26.2203							10	10	10	36.7	36.7	36.7	44.287	0.0035231	0.228664	-0.451408	-0.420591	9.97933e-05	0.152568	0.578685	O15382;O15382-2	O15382;O15382-2	Branched-chain-amino-acid aminotransferase, mitochondrial	BCAT2	bcat2	bcat2	BCAT2
		25.8593	25.326	25.5347	26.5283	26.552	26.5144							18	17	17	30.1	28.6	28.6	86.076	0.00352497	0.054063	0.958211	0.829221	NaN	NaN	NaN	Q8NB90-2;Q8NB90;Q8NB90-3	Q8NB90-2;Q8NB90;Q8NB90-3	Spermatogenesis-associated protein 5	SPATA5
		35.0342	34.983	34.7216	35.4955	35.5076	35.5236							20	20	19	65.1	65.1	65.1	42.644	0.00358159	0.160845	0.595968	0.543187	0.00670243	0.401175	0.207624	P12277	P12277	Creatine kinase B-type	CKB	ckbb	ckbb	CKB
		24.6512	24.9004	24.794	25.8105	26.5414	26.4659				+	TBK1_mutant_CTRL		6	6	6	44.6	44.6	44.6	25.918	0.00358185	0.009536	1.49073	1.19925	NaN	NaN	NaN	P16083	P16083	Ribosyldihydronicotinamide dehydrogenase [quinone]	NQO2
		26.3637	26.4035	26.6067	27.9442	27.3415	27.5901				+	TBK1_mutant_CTRL		15	15	15	31.2	31.2	31.2	82.562	0.00358606	0.0359249	1.16731	0.980613	NaN	NaN	NaN	Q15003;Q15003-2	Q15003;Q15003-2	Condensin complex subunit 2	NCAPH
		30.1174	30.0799	30.2087	30.4943	30.4835	30.3836							33	33	33	32.2	32.2	32.2	138.83	0.00360382	0.32644	0.318422	0.302682	NaN	NaN	NaN	O60841	O60841	Eukaryotic translation initiation factor 5B	EIF5B	eef2a.1
		28.4615	28.0897	28.4463	29.1673	29.0472	29.1027							6	6	6	71.1	71.1	71.1	13.569	0.00361015	0.0894384	0.7732	0.686472	NaN	NaN	NaN	P35244	P35244	Replication protein A 14 kDa subunit	RPA3
		26.7046	26.7318	26.6291	26.1297	26.2189	26.3605							16	16	2	20.6	20.6	3.2	138.14	0.00361139	0.22873	-0.452113	-0.421009	NaN	NaN	NaN	Q9Y4E1-3;Q9Y4E1-6;Q9Y4E1-2;Q9Y4E1;Q9Y4E1-4;Q9Y4E1-5;Q5SRD0	Q9Y4E1-3;Q9Y4E1-6;Q9Y4E1-2;Q9Y4E1;Q9Y4E1-4;Q9Y4E1-5	WASH complex subunit FAM21C	FAM21C
		27.3193	27.5254	27.6002	26.8025	26.9058	26.966							13	13	13	18.6	18.6	18.6	98.732	0.00363046	0.163123	-0.590194	-0.538212	NaN	NaN	NaN	P98194-4;P98194;P98194-2;P98194-3;P98194-5;P98194-8;P98194-9;P98194-6;P98194-7	P98194-4;P98194;P98194-2;P98194-3;P98194-5;P98194-8;P98194-9;P98194-6;P98194-7	Calcium-transporting ATPase type 2C member 1	ATP2C1	atp2c1
		26.4408	26.6335	26.8851	29.4199	28.9066	28.2531				+	TBK1_mutant_CTRL		8	8	8	25.5	25.5	25.5	48.803	0.00363694	0	2.20673	1.62105	NaN	NaN	NaN	P10909-4;P10909;P10909-5;P10909-2;P10909-3	P10909-4;P10909;P10909-5;P10909-2;P10909-3	Clusterin;Clusterin beta chain;Clusterin alpha chain	CLU
		29.3771	29.5008	29.7187	28.6679	28.8954	28.8267							9	7	7	64.3	51	51	22.123	0.00364071	0.104192	-0.735569	-0.656485	NaN	NaN	NaN	P62745	P62745	Rho-related GTP-binding protein RhoB	RHOB
		32.9916	32.9179	32.9502	32.7815	32.7031	32.6755							37	37	37	74.5	74.5	74.5	59.67	0.00366318	0.434696	-0.233172	-0.224582	NaN	NaN	NaN	P48643;P48643-2	P48643;P48643-2	T-complex protein 1 subunit epsilon	CCT5
		31.654	31.6727	31.8148	30.7067	30.9158	31.1256							21	21	2	38.2	38.2	3.4	70.609	0.00369077	0.0845887	-0.797815	-0.705315	NaN	NaN	NaN	Q7L099-3;Q7L099-4	Q7L099-3;Q7L099-4	Protein RUFY3	RUFY3
		32.6217	32.3715	32.3903	33.115	33.4887	33.2528							22	22	21	74	74	70.6	39.837	0.00369575	0.0791452	0.824332	0.725929	0.000225017	0.188756	0.504448	P00338-3;P00338;P00338-4;P00338-5;P00338-2	P00338-3;P00338;P00338-4;P00338-5;P00338-2	L-lactate dehydrogenase A chain	LDHA	ldha	ldha	LDHA
		34.6471	34.7868	34.768	34.4487	34.3418	34.4215							28	28	28	72.8	72.8	72.8	56.559	0.00369755	0.316449	-0.329965	-0.31298	NaN	NaN	NaN	P06576	P06576	ATP synthase subunit beta, mitochondrial	ATP5B
		26.5071	26.8473	27.017	25.4209	25.643	25.8327				+	TBK1_mutant_CTRL		12	8	8	17.7	12.2	12.2	109.88	0.00376258	0.0381667	-1.15829	-0.972206	NaN	NaN	NaN	P54762;P54762-5;P54762-6	P54762;P54762-5	Ephrin type-B receptor 1	EPHB1	ephb1
		26.5561	26.5118	26.7936	26.0254	25.9819	25.7888							10	7	7	30.8	22.8	22.8	49.814	0.00376305	0.12341	-0.688469	-0.618142	NaN	NaN	NaN	Q92599-2;Q92599-4;Q92599;Q92599-3	Q92599-2;Q92599-4;Q92599;Q92599-3	Septin-8	2008-09-01
		28.4054	28.3838	28.1517	29.1594	29.0085	28.8737							37	37	37	27.6	27.6	27.6	214.84	0.00377047	0.120331	0.700245	0.627584	0.790124	0.878816	0.0306495	O00468-6;O00468-3;O00468-7;O00468-5;O00468-4;O00468;O00468-2	O00468-6;O00468-3;O00468-7;O00468-5;O00468-4;O00468;O00468-2	Agrin;Agrin N-terminal 110 kDa subunit;Agrin C-terminal 110 kDa subunit;Agrin C-terminal 90 kDa fragment;Agrin C-terminal 22 kDa fragment	AGRN	agrn	agrn	AGRN
		32.6805	32.5737	32.6415	33.2193	33.0514	32.9902							17	17	17	53	53	53	29.995	0.00377117	0.227387	0.455063	0.423218	NaN	NaN	NaN	P62424	P62424	60S ribosomal protein L7a	RPL7A
		28.4511	28.2597	28.3041	28.8138	28.7821	28.6838							36	36	26	16.2	16.2	12.6	335.92	0.00379551	0.249564	0.421628	0.394104	NaN	NaN	NaN	Q9P2D1;Q9P2D1-2;Q9P2D1-3;Q9P2D1-4	Q9P2D1	Chromodomain-helicase-DNA-binding protein 7	CHD7
		31.7316	31.6566	31.8187	32.0111	32.0734	32.0318							8	8	8	65.6	65.6	65.6	16.273	0.00382058	0.346489	0.303113	0.288598	NaN	NaN	NaN	P62263	P62263	40S ribosomal protein S14	RPS14
		27.1543	27.0247	26.7819	28.4078	28.141	27.8635				+	TBK1_mutant_CTRL		19	19	19	37	37	37	88.067	0.00385099	0.0403982	1.15045	0.965696	NaN	NaN	NaN	P40763;P40763-3;P40763-2	P40763;P40763-3;P40763-2	Signal transducer and activator of transcription 3	STAT3
		29.625	29.6236	29.9025	30.6125	30.5109	30.3169							33	30	30	57.3	52.1	52.1	94.511	0.00386035	0.0953589	0.763075	0.677097	NaN	NaN	NaN	O95757	O95757	Heat shock 70 kDa protein 4L	HSPA4L
		29.1689	29.1085	29.1549	28.9162	28.8856	28.9887							17	17	17	28.4	28.4	28.4	89.42	0.00386212	0.469097	-0.213926	-0.206571	0.155432	0.63348	-0.0943572	P22059;Q969R2-6;Q969R2-3;Q969R2-2;Q969R2	P22059	Oxysterol-binding protein 1	OSBP	osbp	osbp	OSBP
		30.5654	30.5794	30.7419	29.9432	30.0226	30.2026							7	7	7	16.5	16.5	16.5	60.585	0.00386897	0.170162	-0.572761	-0.522893	NaN	NaN	NaN	Q9NUQ3;Q9NUQ3-2	Q9NUQ3;Q9NUQ3-2	Gamma-taxilin	TXLNG
		27.5725	27.9401	28.0074	25.6788	26.3152	26.4839				+	TBK1_mutant_CTRL		11	11	11	33.6	33.6	33.6	55.8	0.0038734	0.0033617	-1.68072	-1.31312	NaN	NaN	NaN	Q8IYB1	Q8IYB1	Protein MB21D2	MB21D2	mb21d2
		26.5657	26.4581	26.7439	26.0357	26.0525	26.1162							6	6	6	38	38	38	23.889	0.00388513	0.196034	-0.521126	-0.479474	NaN	NaN	NaN	Q6P1X6;Q6P1X6-2	Q6P1X6;Q6P1X6-2	UPF0598 protein C8orf82	C8orf82
		27.1493	27.1194	27.2122	27.4395	27.5851	27.4449							10	9	9	43.8	39.9	39.9	39.393	0.00388696	0.317044	0.329566	0.312401	NaN	NaN	NaN	Q14558;Q14558-2	Q14558;Q14558-2	Phosphoribosyl pyrophosphate synthase-associated protein 1	PRPSAP1
		29.3579	29.1644	28.9364	29.9969	30.049	29.8504							17	17	17	62.6	62.6	62.6	45.803	0.00389648	0.0826824	0.812487	0.715503	NaN	NaN	NaN	O60664-4;O60664;O60664-3;O60664-2	O60664-4;O60664;O60664-3;O60664-2	Perilipin-3	PLIN3
		26.331	26.38	26.2385	26.6871	26.66	26.5727							6	6	6	81.7	81.7	81.7	13.178	0.00389803	0.322509	0.323446	0.306885	NaN	NaN	NaN	Q99622	Q99622	Protein C10	C12orf57
		27.359	27.2228	27.3124	27.6181	27.6296	27.5366							19	19	19	30.2	30.2	30.2	101.27	0.0039109	0.352336	0.296726	0.282717	NaN	NaN	NaN	Q9Y5Q9;Q9Y5Q9-2	Q9Y5Q9	General transcription factor 3C polypeptide 3	GTF3C3
		26.6488	26.6447	26.4967	26.9179	26.8904	26.9671							11	11	11	18.5	18.5	18.5	97.805	0.00391091	0.318082	0.328373	0.311302	NaN	NaN	NaN	Q86UK7-2;Q86UK7-3;Q86UK7;Q86UK7-4	Q86UK7-2;Q86UK7-3;Q86UK7	Zinc finger protein 598	ZNF598
		29.114	28.9904	28.7299	29.7214	29.7343	30.0064							27	27	27	33.3	33.3	33.3	132.6	0.00392774	0.0692453	0.875902	0.764015	NaN	NaN	NaN	Q9BTW9;Q9BTW9-4;Q9BTW9-5;Q9BTW9-3;Q9BTW9-2	Q9BTW9;Q9BTW9-4;Q9BTW9-5	Tubulin-specific chaperone D	TBCD
		27.9355	27.7707	27.9131	27.476	27.5487	27.4038							20	20	19	31.7	31.7	30.8	94.2	0.00394103	0.262729	-0.396929	-0.372205	NaN	NaN	NaN	Q9Y2D4;Q9Y2D4-2	Q9Y2D4;Q9Y2D4-2	Exocyst complex component 6B	EXOC6B
		28.4845	28.4734	28.3154	27.5853	27.7881	27.9164							13	13	13	31.4	31.4	31.4	54.392	0.00396151	0.134401	-0.661152	-0.595204	NaN	NaN	NaN	Q9UQ03-2;Q9UQ03	Q9UQ03-2;Q9UQ03	Coronin-2B	CORO2B
		26.2703	26.2907	26.1955	25.5894	25.6879	25.8781							5	4	4	33.3	29.7	29.7	24.758	0.00397586	0.189312	-0.533712	-0.489855	NaN	NaN	NaN	P20337	P20337	Ras-related protein Rab-3B	RAB3B
		25.5517	25.6887	25.5918	27.0085	26.4006	26.6554				+	TBK1_mutant_CTRL		5	5	5	30.6	30.6	30.6	22.988	0.00398622	0.0455152	1.07741	0.91239	NaN	NaN	NaN	Q14691	Q14691	DNA replication complex GINS protein PSF1	GINS1
		27.7834	27.5272	27.6785	27.1994	27.0767	27.1983							11	11	11	21.8	21.8	21.8	77.032	0.00399163	0.203933	-0.504903	-0.465439	0.547165	0.725765	-0.0703394	P54803;P54803-4;P54803-5;P54803-3	P54803;P54803-4;P54803-5;P54803-3	Galactocerebrosidase	GALC	galcb	galc;galcb	GALC
		25.4375	25.5639	25.6833	24.6816	25.0122	24.8647							9	9	9	23.5	23.5	23.5	76.09	0.0039988	0.114067	-0.70872	-0.633308	NaN	NaN	NaN	O43164-2;O43164	O43164-2;O43164	E3 ubiquitin-protein ligase Praja-2	PJA2	pja2
		26.6974	26.4182	26.5653	27.2542	27.1086	27.0694							24	24	23	17.2	17.2	16.7	215.34	0.00403062	0.167224	0.583784	0.531536	NaN	NaN	NaN	Q14185	Q14185	Dedicator of cytokinesis protein 1	DOCK1
		26.4021	26.1855	26.3445	27.7761	27.3242	27.1882				+	TBK1_mutant_CTRL		8	8	8	43.5	43.5	43.5	31.307	0.00408938	0.0417333	1.11881	0.940866	NaN	NaN	NaN	Q9H9H4	Q9H9H4	Vacuolar protein sorting-associated protein 37B	VPS37B
		30.2518	30.4044	30.3994	30.7379	30.9795	30.9452							5	5	3	40.5	40.5	15.5	9.461	0.00409071	0.187036	0.535695	0.491208	NaN	NaN	NaN	P42677	P42677	40S ribosomal protein S27	RPS27
		28.7015	28.5637	28.6753	28.9727	29.1771	29.079							32	32	32	19.5	19.5	19.5	236.28	0.00409209	0.245591	0.429392	0.400328	NaN	NaN	NaN	Q12789-3;Q12789	Q12789-3;Q12789	General transcription factor 3C polypeptide 1	GTF3C1
		25.0493	25.0295	25.3287	26.4699	26.1576	25.9519				+	TBK1_mutant_CTRL		11	11	11	17.5	17.5	17.5	101.43	0.00410498	0.0471571	1.05731	0.896843	NaN	NaN	NaN	Q7Z2W4;Q7Z2W4-2;Q7Z2W4-3;Q7Z2W4-4;Q7Z2W4-5	Q7Z2W4;Q7Z2W4-2;Q7Z2W4-3	Zinc finger CCCH-type antiviral protein 1	ZC3HAV1
		28.8116	28.8148	28.8988	28.5045	28.6251	28.4931							19	19	18	28.4	28.4	27.4	113.08	0.00412771	0.34878	-0.300784	-0.286195	0.00746726	0.120777	-0.731178	Q08379;Q08379-2	Q08379;Q08379-2	Golgin subfamily A member 2	GOLGA2	golga2	golga2	GOLGA8N
		29.4518	29.7746	29.7943	28.9401	29.037	29.0135							8	8	8	42.7	42.7	42.7	27.4	0.00414543	0.128011	-0.676677	-0.606985	NaN	NaN	NaN	O15400-2;O15400	O15400-2;O15400	Syntaxin-7	STX7
		25.1714	25.1954	25.0708	25.5438	25.6045	25.4277							5	5	5	30.8	30.8	30.8	24.852	0.00414745	0.275239	0.379479	0.35652	NaN	NaN	NaN	Q9NP50;Q9NP50-2	Q9NP50	Protein FAM60A	FAM60A
		28.2602	28.3459	28.5274	27.755	27.8573	27.9111							18	16	16	22.4	20.6	20.6	124.71	0.00415232	0.186947	-0.536697	-0.491883	NaN	NaN	NaN	O60518	O60518	Ran-binding protein 6	RANBP6
		28.6231	28.5305	28.7508	29.4016	29.2066	29.126							16	16	16	33.6	33.6	33.6	75.406	0.00418742	0.156026	0.609939	0.552592	0.988651	0.994895	-0.00159629	Q9NVP1	Q9NVP1	ATP-dependent RNA helicase DDX18	DDX18	ddx18	ddx18	DDX18
		29.3591	29.4893	29.4477	29.1729	29.0373	29.0352							12	12	12	65.3	65.3	65.3	28.17	0.00418897	0.297175	-0.350241	-0.330542	NaN	NaN	NaN	P30042;P30042-2	P30042;P30042-2	ES1 protein homolog, mitochondrial	C21orf33
		22.5051	23.486	23.3051	24.8209	24.8753	25.0658				+	TBK1_mutant_CTRL		12	11	11	5.2	5	5	331.83	0.00420784	0	1.82193	1.39035	NaN	NaN	NaN	Q8IWI9;Q8IWI9-4;Q8IWI9-3;Q8IWI9-2	Q8IWI9;Q8IWI9-4;Q8IWI9-3	MAX gene-associated protein	MGA
		26.0523	26.1371	26.1502	25.9436	25.9045	25.9048							5	5	5	17.8	17.8	17.8	44.561	0.00420997	0.505566	-0.195552	-0.189246	NaN	NaN	NaN	Q6UWP7-3;Q6UWP7;Q6UWP7-2	Q6UWP7-3;Q6UWP7	Lysocardiolipin acyltransferase 1	LCLAT1
		26.5431	26.8608	26.8726	25.1034	25.6142	25.7172				+	TBK1_mutant_CTRL		6	6	6	19.6	19.6	19.6	39.028	0.0042173	0.0221573	-1.28054	-1.05109	NaN	NaN	NaN	Q5T6V5	Q5T6V5	UPF0553 protein C9orf64	C9orf64
		28.7166	28.6877	28.8364	27.7848	28.1997	28.0025							11	11	11	42.5	42.5	42.5	33.392	0.0042284	0.100934	-0.751214	-0.665877	NaN	NaN	NaN	O95861;O95861-4;O95861-2;O95861-3	O95861;O95861-4;O95861-2;O95861-3	3(2),5-bisphosphate nucleotidase 1	BPNT1
		24.4682	24.5811	24.5664	24.8795	24.9113	25.0791							4	4	4	24.3	24.3	24.3	31.471	0.00423494	0.252341	0.418068	0.390224	0.597275	0.822509	0.0438849	Q9UBP6;Q9UBP6-2	Q9UBP6	tRNA (guanine-N(7)-)-methyltransferase	METTL1	mettl1	mettl1	METTL1
		25.4136	25.4077	25.6635	22.6582	23.6984	23.7411				+	TBK1_mutant_CTRL		8	8	8	13.7	13.7	13.7	83.641	0.00426045	0	-2.12905	-1.56092	NaN	NaN	NaN	Q9UHD2;Q14164-2;Q14164	Q9UHD2	Serine/threonine-protein kinase TBK1	TBK1
		24.3613	24.621	24.4689	25.4333	25.8031	26.1701				+	TBK1_mutant_CTRL		4	4	4	11.2	11.2	11.2	51.925	0.00427795	0.0221091	1.31843	1.0757	NaN	NaN	NaN	Q16566;O43353-2;O43353	Q16566	Calcium/calmodulin-dependent protein kinase type IV	CAMK4
		32.9713	32.9667	33.0346	32.7407	32.6602	32.5552							31	31	31	56.6	56.6	56.6	66.022	0.00428112	0.307902	-0.338814	-0.32024	NaN	NaN	NaN	Q07065	Q07065	Cytoskeleton-associated protein 4	CKAP4
		28.3683	28.2691	28.0792	28.7222	28.9034	28.8781							10	10	10	36.7	36.7	36.7	38.324	0.00428268	0.162013	0.595687	0.540561	0.000388103	0.176117	0.536124	Q00796;Q00796-2	Q00796	Sorbitol dehydrogenase	SORD	sord	sord	SORD
		23.2103	22.4056	23.3208	25.3403	25.0256	24.6664				+	TBK1_mutant_CTRL		4	4	4	24.9	24.9	24.9	25.211	0.00428765	0	2.03189	1.50737	NaN	NaN	NaN	P07992-4;P07992;P07992-3;P07992-2	P07992-4;P07992;P07992-3;P07992-2	DNA excision repair protein ERCC-1	ERCC1
		29.0488	28.9038	28.9299	28.6336	28.4614	28.4289							10	10	10	39.6	39.6	39.6	47.151	0.00430224	0.22859	-0.452887	-0.420262	NaN	NaN	NaN	Q8NBX0	Q8NBX0	Saccharopine dehydrogenase-like oxidoreductase	SCCPDH	sccpdha.2
		26.7861	26.7031	26.9067	27.1616	27.1339	27.2148							11	11	11	17.9	17.9	17.9	100.68	0.00430604	0.283204	0.371494	0.349249	NaN	NaN	NaN	Q8WUA4;Q8WUA4-2	Q8WUA4	General transcription factor 3C polypeptide 2	GTF3C2
		28.0673	27.9976	28.2062	27.4323	27.1537	27.5101							3	3	3	31.2	31.2	31.2	10.438	0.00431434	0.108582	-0.724974	-0.644785	0.253218	0.635285	-0.0953925	Q9H299	Q9H299	SH3 domain-binding glutamic acid-rich-like protein 3	SH3BGRL3	sh3bgrl3	sh3bgrl3	SH3BGRL3
		24.804	24.9521	24.9578	26.0759	25.5642	25.8042							4	4	4	21.1	21.1	21.1	26.047	0.00431575	0.0627795	0.910168	0.787242	NaN	NaN	NaN	Q9BRT9;Q9BRT9-2	Q9BRT9	DNA replication complex GINS protein SLD5;DNA replication complex GINS protein SLD5, N-terminally processed	GINS4
		32.1838	32.2164	32.2986	31.9858	32.0404	31.9714							21	21	1	51.8	51.8	4.8	51.901	0.00431841	0.434837	-0.233728	-0.224716	NaN	NaN	NaN	Q01518	Q01518	Adenylyl cyclase-associated protein 1	CAP1
		30.5443	30.5321	30.4741	30.8305	30.7087	30.7458							92	92	57	39.5	39.5	24.9	358.2	0.00432891	0.420648	0.244873	0.234993	NaN	NaN	NaN	P49792;Q7Z3J3-2	P49792	E3 SUMO-protein ligase RanBP2	RANBP2
		23.8892	23.2027	23.6533	24.9402	24.734	25.139				+	TBK1_mutant_CTRL		4	4	4	16.3	16.3	16.3	37.524	0.00433031	0.0202839	1.35601	1.0999	NaN	NaN	NaN	Q99871-3;Q99871;Q99871-2	Q99871-3;Q99871;Q99871-2	HAUS augmin-like complex subunit 7	HAUS7
		29.1066	29.0754	29.086	29.2199	29.2344	29.3065							30	30	30	32.1	32.1	32.1	141.15	0.00437688	0.576413	0.164263	0.159744	NaN	NaN	NaN	Q92797;Q92797-2	Q92797;Q92797-2	Symplekin	SYMPK
		26.5507	26.57	26.7919	26.1975	26.1926	26.1546							6	6	6	18.4	18.4	18.4	46.189	0.00438838	0.227724	-0.455912	-0.422698	0.0288814	0.455835	0.170793	Q8NBL1	Q8NBL1	Protein O-glucosyltransferase 1	POGLUT1	poglut1	poglut1	POGLUT1
		33.7721	33.755	33.53	34.1173	34.1576	34.1643							23	23	23	31.3	31.3	31.3	76.613	0.00438907	0.22579	0.460678	0.426791	NaN	NaN	NaN	P19338	P19338	Nucleolin	NCL
		26.7166	26.6764	26.8737	27.6539	27.4789	27.2808							14	14	14	19.6	19.6	19.6	145.81	0.00440195	0.111889	0.71564	0.637007	NaN	NaN	NaN	Q14692	Q14692	Ribosome biogenesis protein BMS1 homolog	BMS1
		29.3468	29.4011	29.5993	28.8032	28.4802	28.7915							6	6	6	47.7	47.7	47.7	16.57	0.0044046	0.0985836	-0.757467	-0.669923	0.000239945	0.163546	-0.560284	P61916;P61916-2	P61916;P61916-2	Epididymal secretory protein E1	NPC2	NPC2	npc2	NPC2
		23.5159	23.3125	23.4798	24.0306	23.9585	23.826							5	5	5	2.5	2.5	2.5	294.22	0.00441099	0.205954	0.502286	0.462216	NaN	NaN	NaN	Q13535-2;Q13535-3;Q13535	Q13535-2;Q13535-3;Q13535	Serine/threonine-protein kinase ATR	ATR
		27.9503	27.8041	27.7443	28.1908	28.2005	28.1762							14	14	14	32	32	32	65.478	0.00443837	0.294139	0.356269	0.335598	NaN	NaN	NaN	Q8IXH7-4;Q8IXH7;Q8IXH7-3	Q8IXH7-4;Q8IXH7	Negative elongation factor C/D	NELFCD
		26.2416	26.3026	26.5386	27.6546	27.3122	27.1465							16	16	16	33.3	33.3	33.3	72.748	0.0044602	0.0518222	1.01016	0.8598	NaN	NaN	NaN	Q9BTE3-2;Q9BTE3;Q9BTE3-3	Q9BTE3-2;Q9BTE3;Q9BTE3-3	Mini-chromosome maintenance complex-binding protein	MCMBP
		26.2985	25.8045	25.6209	27.1267	27.0292	27.2611				+	TBK1_mutant_CTRL		14	14	14	18.7	18.7	18.7	116.38	0.00446696	0.0306396	1.23106	1.01472	NaN	NaN	NaN	Q96JA1-2;Q96JA1;Q6UXM1-2;Q6UXM1	Q96JA1-2;Q96JA1	Leucine-rich repeats and immunoglobulin-like domains protein 1	LRIG1	lrig1
		24.3531	24.2618	24.1438	24.7049	24.5886	24.6974							4	4	4	9.3	9.3	9.3	64.255	0.00450403	0.255844	0.410701	0.383371	NaN	NaN	NaN	Q01167-2;Q01167;Q01167-3	Q01167-2;Q01167;Q01167-3	Forkhead box protein K2	FOXK2
		27.8647	28.1095	27.7628	27.2186	27.3225	27.3213							12	12	12	36.1	36.1	36.1	44.272	0.00450601	0.150311	-0.624858	-0.563708	NaN	NaN	NaN	Q8NBJ4-2;Q8NBJ4	Q8NBJ4-2;Q8NBJ4	Golgi membrane protein 1	GOLM1
		28.9288	28.7208	28.8524	29.1988	29.2051	29.1672							19	19	19	33.2	33.2	33.2	79.443	0.0045067	0.294056	0.356352	0.335591	0.634911	0.832244	0.0416937	Q8NBF2;Q8NBF2-2	Q8NBF2	NHL repeat-containing protein 2	NHLRC2	nhlrc2	nhlrc2	NHLRC2
		29.6752	29.5479	29.5268	30.115	30.0243	29.91							50	50	50	32	32	32	226.37	0.00452048	0.243439	0.433151	0.402833	NaN	NaN	NaN	A6NHR9;A6NHR9-2;A6NHR9-3	A6NHR9;A6NHR9-2	Structural maintenance of chromosomes flexible hinge domain-containing protein 1	SMCHD1
		30.076	30.0557	30.1702	29.3581	29.4924	29.6883							44	40	5	40.9	38	5.7	165.92	0.00452454	0.165611	-0.587685	-0.533222	NaN	NaN	NaN	O75122-3	O75122-3	CLIP-associating protein 2	CLASP2
		30.1808	30.1465	30.2994	30.5062	30.468	30.4756							34	34	34	44.4	44.4	44.4	102.43	0.00455702	0.381774	0.274342	0.261833	NaN	NaN	NaN	O94906-2;O94906	O94906-2;O94906	Pre-mRNA-processing factor 6	PRPF6
		30.7905	30.6186	30.7976	31.2799	31.1961	31.0952							91	91	91	44.7	44.7	44.7	292.75	0.00455716	0.228656	0.454838	0.421456	NaN	NaN	NaN	Q92616	Q92616	Translational activator GCN1	GCN1L1
		30.9841	30.9302	30.963	31.1092	31.0896	31.1687							21	21	21	60.2	60.2	60.2	54.416	0.00456504	0.578264	0.163429	0.158905	0.129775	0.567456	-0.117548	P26196	P26196	Probable ATP-dependent RNA helicase DDX6	DDX6	ddx6	ddx6	DDX6
		34.9833	34.6027	34.4302	35.6823	35.6814	35.5535							11	11	3	34.2	34.2	9.6	21.865	0.00460552	0.053755	0.967004	0.827287	NaN	NaN	NaN	P10412	P10412	Histone H1.4	HIST1H1E
		30.5358	30.617	30.6144	30.3287	30.2644	30.1456							26	26	24	54	54	50	80.419	0.00460868	0.303757	-0.342805	-0.323437	0.11649	0.558356	-0.121186	O95573	O95573	Long-chain-fatty-acid--CoA ligase 3	ACSL3	acsl3b	acsl3b	ACSL3
		27.7466	27.4032	27.5065	28.1551	28.1067	28.2024							14	14	14	40.5	40.5	40.5	51.212	0.00463191	0.161249	0.602654	0.545182	NaN	NaN	NaN	Q13451;Q13451-2	Q13451;Q13451-2	Peptidyl-prolyl cis-trans isomerase FKBP5	FKBP5
		28.7509	28.5023	28.4303	29.1815	29.2682	29.4776							20	20	20	26.3	26.3	26.3	109.96	0.00464775	0.102851	0.747929	0.661327	0.877892	0.896077	0.0280863	O43592	O43592	Exportin-T	XPOT	xpot	xpot	XPOT
		28.7565	28.6001	28.6667	28.9199	28.945	28.9523							17	17	17	47.6	47.6	47.6	58.32	0.00465131	0.393808	0.264664	0.25294	0.00618477	0.402155	-0.206889	O43172-2;O43172	O43172-2;O43172	U4/U6 small nuclear ribonucleoprotein Prp4	PRPF4	prpf4	prpf4	PRPF4
		28.3848	28.5667	28.8365	29.6071	29.3818	29.3846							40	40	40	39.1	39.1	39.1	147.18	0.00465319	0.0742432	0.861853	0.74882	0.0067547	0.174349	-0.570249	Q9NTJ3;Q9NTJ3-2	Q9NTJ3;Q9NTJ3-2	Structural maintenance of chromosomes protein 4	SMC4	smc4	smc4	SMC4
		25.1738	25.3464	25.1734	25.9587	25.6991	25.7372							7	7	7	20.4	20.4	20.4	65.111	0.00465529	0.173663	0.567118	0.515871	NaN	NaN	NaN	Q5VV42;Q5VV42-2;Q5VV42-3	Q5VV42;Q5VV42-2	Threonylcarbamoyladenosine tRNA methylthiotransferase	CDKAL1
		26.6278	26.4632	26.1418	25.1582	25.1279	25.5545				+	TBK1_mutant_CTRL		13	13	13	19.7	19.7	19.7	107.09	0.00466066	0.0422616	-1.13079	-0.943793	NaN	NaN	NaN	Q6IEE7	Q6IEE7	Transmembrane protein 132E	TMEM132E	tmem132e
		26.3559	26.2923	26.5865	27.1814	26.9861	26.9765							12	11	11	46	43.6	43.6	36.938	0.00466604	0.146428	0.636456	0.572581	NaN	NaN	NaN	Q00534	Q00534	Cyclin-dependent kinase 6	CDK6	cdk6
		28.4423	28.3606	28.4417	28.9041	28.8836	28.6936							15	15	15	36.7	36.7	36.7	57.076	0.004673	0.255599	0.412259	0.384467	NaN	NaN	NaN	Q96T60;Q96T60-2	Q96T60;Q96T60-2	Bifunctional polynucleotide phosphatase/kinase;Polynucleotide 3-phosphatase;Polynucleotide 5-hydroxyl-kinase	PNKP
		27.4067	27.5278	27.2956	27.946	27.7882	27.935							22	21	18	17	16.4	14.5	196.59	0.00468035	0.216833	0.47973	0.442492	NaN	NaN	NaN	O14646-2;O14646	O14646-2;O14646	Chromodomain-helicase-DNA-binding protein 1	CHD1
		24.498	24.0964	23.8517	25.9904	25.365	25.5841				+	TBK1_mutant_CTRL		4	4	4	20.3	20.3	20.3	31.88	0.00468344	0.00924031	1.49781	1.1861	NaN	NaN	NaN	O43709;O43709-3	O43709;O43709-3	Probable 18S rRNA (guanine-N(7))-methyltransferase	WBSCR22
		26.7712	26.6195	26.6281	26.1798	26.3604	26.2441							12	12	11	20.7	20.7	19.1	106.76	0.00468514	0.255527	-0.411485	-0.383775	NaN	NaN	NaN	Q5VWQ8-3;Q5VWQ8-4;Q5VWQ8-2;Q5VWQ8-5;Q5VWQ8	Q5VWQ8-3;Q5VWQ8-4;Q5VWQ8-2;Q5VWQ8-5;Q5VWQ8	Disabled homolog 2-interacting protein	DAB2IP
		27.0788	27.0869	27.1974	26.8156	26.612	26.733							5	5	5	25.7	25.7	25.7	26.592	0.00470209	0.261333	-0.400836	-0.374471	NaN	NaN	NaN	Q14088;Q9H082	Q14088	Ras-related protein Rab-33A	RAB33A	rab33a
		28.2173	28.335	28.308	27.6615	27.8231	27.9269							10	10	10	34.2	34.2	34.2	45.069	0.00474435	0.214602	-0.482907	-0.445063	0.0152229	0.33502	0.278958	Q9UKU7;Q9UKU7-3;Q9UKU7-2	Q9UKU7;Q9UKU7-3;Q9UKU7-2	Isobutyryl-CoA dehydrogenase, mitochondrial	ACAD8	acad8	acad8	ACAD8
		27.2212	27.1525	27.2345	27.6887	27.6803	27.4799							4	4	4	36.3	36.3	36.3	17.676	0.0047504	0.256139	0.413549	0.38547	NaN	NaN	NaN	Q8WVJ2	Q8WVJ2	NudC domain-containing protein 2	NUDCD2	nudcd2
		28.583	28.3055	28.3111	28.9342	28.8953	28.9663							15	15	15	29.5	29.5	29.5	77.394	0.00477659	0.192655	0.532063	0.486408	NaN	NaN	NaN	Q8TC07-2;Q8TC07-3;Q8TC07	Q8TC07-2;Q8TC07-3;Q8TC07	TBC1 domain family member 15	TBC1D15
		29.9502	29.8823	29.8547	30.1403	30.1035	30.0615							14	14	14	75.4	75.4	75.4	25.614	0.00478851	0.485821	0.206012	0.198783	0.0662986	0.605809	-0.102123	P54819-2;P54819;P54819-5;P54819-3;P54819-6;P54819-4	P54819-2;P54819;P54819-5;P54819-3;P54819-6;P54819-4	Adenylate kinase 2, mitochondrial;Adenylate kinase 2, mitochondrial, N-terminally processed	AK2	ak2	ak2	AK2
		30.2999	30.3597	30.4779	29.9161	29.9077	29.6664							11	11	11	33.7	33.7	33.7	48.534	0.00482995	0.180947	-0.549082	-0.500457	NaN	NaN	NaN	P04181;P04181-2	P04181;P04181-2	Ornithine aminotransferase, mitochondrial;Ornithine aminotransferase, hepatic form;Ornithine aminotransferase, renal form	OAT
		28.5683	28.6823	28.7069	29.189	28.9742	29.0716							43	30	30	33.7	25.5	25.5	174.38	0.00483314	0.248099	0.42573	0.3959	0.0616977	0.335214	0.289385	P11388;P11388-2;P11388-3;P11388-4	P11388;P11388-2;P11388-3;P11388-4	DNA topoisomerase 2-alpha	TOP2A	top2a	top2a	TOP2A
		26.0547	25.5706	26.0576	26.7853	27.0595	26.8953							8	8	8	29.7	29.7	29.7	41.401	0.00483528	0.0516026	1.01907	0.863344	NaN	NaN	NaN	Q8TDN6	Q8TDN6	Ribosome biogenesis protein BRX1 homolog	BRIX1
		27.8367	27.7652	27.8713	27.1535	27.4198	27.3866							10	9	9	17.4	16.4	16.4	77.031	0.00485981	0.205595	-0.504425	-0.463026	NaN	NaN	NaN	Q9NP80-3;Q9NP80;Q9NP80-2	Q9NP80-3;Q9NP80;Q9NP80-2	Calcium-independent phospholipase A2-gamma	PNPLA8	pnpla8
		29.4048	29.2563	29.3152	29.6056	29.7092	29.7773							9	9	9	40.9	40.9	40.9	33.777	0.00488042	0.283221	0.371892	0.348868	0.227282	0.631116	0.0961577	P46109	P46109	Crk-like protein	CRKL	crkl	crkl	CRKL
		30.2379	30.1665	30.3824	30.6466	30.693	30.8147							22	22	22	36	36	36	83.165	0.00488134	0.228744	0.45588	0.421758	NaN	NaN	NaN	P41250	P41250	Glycine--tRNA ligase	GARS
		28.3057	28.4086	28.3964	27.5257	27.672	27.9156							22	22	22	32.8	32.8	32.8	98.9	0.0048936	0.134257	-0.665802	-0.595401	0.00295171	0.0939486	-0.797653	A0FGR8-2;A0FGR8;A0FGR8-6;A0FGR8-4;A0FGR8-5	A0FGR8-2;A0FGR8;A0FGR8-6;A0FGR8-4	Extended synaptotagmin-2	ESYT2	esyt2a	esyt2a	ESYT2
		27.0422	27.3171	27.2461	28.6133	28.1102	28.0898				+	TBK1_mutant_CTRL		41	41	41	14.4	14.4	14.4	468.83	0.00490143	0.0468817	1.06931	0.898589	NaN	NaN	NaN	P98160	P98160	Basement membrane-specific heparan sulfate proteoglycan core protein;Endorepellin;LG3 peptide	HSPG2
		25.6487	25.6619	25.7055	25.0844	25.2917	25.328							6	6	6	16.2	16.2	16.2	56.867	0.00492473	0.241982	-0.437366	-0.405792	NaN	NaN	NaN	Q9P2K6	Q9P2K6	Kelch-like protein 42	KLHL42
		27.3454	27.2143	27.356	27.6067	27.7274	27.7985							19	19	19	21.7	21.7	21.7	140.5	0.0049262	0.258328	0.405687	0.378376	NaN	NaN	NaN	Q92620;Q92620-2	Q92620	Pre-mRNA-splicing factor ATP-dependent RNA helicase PRP16	DHX38
		26.917	26.5151	26.4927	25.801	25.4557	25.3175				+	TBK1_mutant_CTRL	+	5	5	5	11	11	11	64.751	0.00496913	0.0437733	-1.11685	-0.93134	0.0030958	0.00419331	-2.22876	Q96RF0-3;Q96RF0-2;Q96RF0	Q96RF0-3;Q96RF0-2;Q96RF0	Sorting nexin-18	SNX18	snx18a	snx18a	SNX18
		29.2995	29.4056	29.5241	28.7955	28.9972	28.9463							18	18	18	49.5	49.5	49.5	53.879	0.00499598	0.209076	-0.496758	-0.456274	0.191295	0.248096	-0.498903	Q02818	Q02818	Nucleobindin-1	NUCB1	nucb1	nucb1	NUCB1
		25.4064	24.2595	25.2829	27.3001	26.9845	27.0043				+	TBK1_mutant_CTRL		24	24	24	10.5	10.5	10.5	350.68	0.00499805	0	2.11335	1.53418	NaN	NaN	NaN	Q13315	Q13315	Serine-protein kinase ATM	ATM	atm
		27.601	27.6072	27.5828	27.2068	26.9665	26.849							12	12	12	42.2	42.2	42.2	38.418	0.00503578	0.165779	-0.589578	-0.533296	0.810834	0.934133	0.0156784	Q8N335	Q8N335	Glycerol-3-phosphate dehydrogenase 1-like protein	GPD1L	gpd1l	gpd1l	GPD1L
		28.7444	28.8688	28.9418	28.5413	28.4889	28.5247							25	25	25	38	38	38	101.97	0.00503632	0.31473	-0.333389	-0.314613	0.0374117	0.293604	-0.349299	Q15031	Q15031	Probable leucine--tRNA ligase, mitochondrial	LARS2	lars2	lars2	LARS2
		29.052	29.3376	29.1097	28.5757	28.2029	28.2223							10	10	10	22.8	22.8	22.8	75.775	0.00506067	0.0799835	-0.832775	-0.724612	NaN	NaN	NaN	Q99805	Q99805	Transmembrane 9 superfamily member 2	TM9SF2
		25.1531	25.063	25.4536	23.5014	24.0161	24.1858				+	TBK1_mutant_CTRL		8	8	8	5.6	5.6	5.6	221.49	0.00508026	0.0212093	-1.32214	-1.06862	NaN	NaN	NaN	Q9NY46-4;Q9NY46-2;Q9NY46-3;Q9NY46;Q15858-4;Q15858-3;Q15858-2;Q15858;Q99250-2;Q99250;P35499;Q9UQD0-5;Q9UQD0-2;Q9UQD0;P35498-3;Q9UQD0-3;P35498-2;P35498	Q9NY46-4;Q9NY46-2;Q9NY46-3;Q9NY46	Sodium channel protein type 3 subunit alpha	SCN3A
		31.2607	31.333	31.3026	30.6626	30.8457	30.9482							22	22	21	48.5	48.5	47.2	69.984	0.00508077	0.217541	-0.479946	-0.441889	0.316148	0.675683	-0.0821832	P35611-2;P35611-6;P35611;P35611-3;P35611-4;P35611-5	P35611-2;P35611-6;P35611;P35611-3;P35611-4;P35611-5	Alpha-adducin	ADD1	add1	add1	ADD1
		28.6293	29.0623	29.3161	27.3597	27.4967	26.6543				+	TBK1_mutant_CTRL		8	8	8	25.8	25.8	25.8	46.063	0.00509775	0	-1.83235	-1.37864	NaN	NaN	NaN	Q9H2B2-2;Q9H2B2	Q9H2B2-2;Q9H2B2	Synaptotagmin-4	SYT4
		24.9423	24.7132	24.6903	25.5457	25.3316	25.3094							4	4	4	29.5	29.5	29.5	18.01	0.00509942	0.156198	0.613608	0.552691	NaN	NaN	NaN	Q9UDX5;Q9UDX5-2	Q9UDX5	Mitochondrial fission process protein 1	MTFP1
		28.4402	28.3516	27.9588	29.2955	29.0871	29.0908							13	13	13	47.9	47.9	47.9	39.681	0.00511383	0.0643168	0.907642	0.780324	0.965892	0.943647	-0.0178967	P35249;P35249-2	P35249;P35249-2	Replication factor C subunit 4	RFC4	rfc4	rfc4	RFC4
		27.8444	27.847	27.8286	28.2108	28.0872	28.0475							15	15	15	36.3	36.3	36.3	62.094	0.00512257	0.381476	0.275202	0.262224	NaN	NaN	NaN	P19525;P19525-2	P19525;P19525-2	Interferon-induced, double-stranded RNA-activated protein kinase	EIF2AK2
		29.9448	29.9847	30.0029	29.3293	29.5037	29.6279							24	24	24	45.1	45.1	45.1	79.748	0.00514194	0.21041	-0.490479	-0.450682	NaN	NaN	NaN	Q9NQX3;Q9NQX3-2	Q9NQX3;Q9NQX3-2	Gephyrin;Molybdopterin adenylyltransferase;Molybdopterin molybdenumtransferase	GPHN
		30.7191	30.6697	30.5989	29.8876	30.1745	30.1894							21	21	20	40	40	38.2	74.977	0.00514579	0.170045	-0.578726	-0.524107	NaN	NaN	NaN	O43301	O43301	Heat shock 70 kDa protein 12A	HSPA12A
		27.4041	27.0183	27.3867	28.0306	28.0103	27.9278							9	9	9	30.4	30.4	30.4	34.852	0.00514904	0.112218	0.7199	0.637273	0.0153812	0.303136	-0.326604	Q99848	Q99848	Probable rRNA-processing protein EBP2	EBNA1BP2	ebna1bp2	ebna1bp2	EBNA1BP2
		26.5519	26.0301	26.0722	27.5516	27.6769	27.1751				+	TBK1_mutant_CTRL		10	10	10	32.1	32.1	32.1	47.863	0.00516165	0.0306186	1.24981	1.02005	NaN	NaN	NaN	Q92466;Q92466-4;Q92466-2;Q92466-5;Q92466-3	Q92466;Q92466-4;Q92466-2;Q92466-5	DNA damage-binding protein 2	DDB2
		27.1345	27.2829	27.3396	27.5756	27.6083	27.6475							14	14	14	37.3	37.3	37.3	57.276	0.00517083	0.293677	0.358156	0.336429	NaN	NaN	NaN	Q9H3P2;Q9H3P2-7	Q9H3P2;Q9H3P2-7	Negative elongation factor A	NELFA
		27.3204	27.3381	27.5236	26.8667	27.0169	26.9812							6	6	6	30	30	30	30.77	0.00518374	0.241162	-0.439075	-0.406843	NaN	NaN	NaN	Q9H019-3;Q9H019;Q9H019-2	Q9H019-3;Q9H019;Q9H019-2	Mitochondrial fission regulator 1-like	MTFR1L
		24.7492	24.784	24.5548	25.5263	25.2958	25.2153							4	4	3	5	5	4	92.576	0.00520107	0.141389	0.64977	0.581526	NaN	NaN	NaN	Q8TF01	Q8TF01	Arginine/serine-rich protein PNISR	PNISR
		27.148	27.3498	27.1872	27.6162	27.5738	27.5595							9	9	8	19.5	19.5	18.4	82.785	0.00520589	0.295119	0.354793	0.333422	NaN	NaN	NaN	P49711;P49711-2;Q8NI51-11;Q8NI51-6;Q8NI51-5;Q8NI51-10	P49711	Transcriptional repressor CTCF	CTCF
		27.1943	27.3165	27.1261	27.639	27.5274	27.5518							11	11	11	44.6	44.6	44.6	46.898	0.00522546	0.290835	0.360413	0.338359	NaN	NaN	NaN	Q9NY27;Q9NY27-2;Q9NY27-3	Q9NY27;Q9NY27-2;Q9NY27-3	Serine/threonine-protein phosphatase 4 regulatory subunit 2	PPP4R2
		31.3707	31.3428	31.4409	31.6679	31.5786	31.7089							7	7	7	58.8	58.8	58.8	17.818	0.00523447	0.391752	0.266979	0.254677	NaN	NaN	NaN	P30050;P30050-2	P30050;P30050-2	60S ribosomal protein L12	RPL12
		26.6492	26.8221	26.8198	26.338	26.3352	26.4581							7	7	7	27.6	27.6	27.6	49.148	0.0052818	0.271256	-0.386621	-0.361286	NaN	NaN	NaN	Q9BQ95;Q9BQ95-4;Q9BQ95-2;Q9BQ95-3	Q9BQ95;Q9BQ95-4;Q9BQ95-2	Evolutionarily conserved signaling intermediate in Toll pathway, mitochondrial	ECSIT
		23.6954	23.7445	23.6815	24.1466	24.1268	23.9465							2	2	2	9	9	9	30.855	0.00529124	0.286442	0.366198	0.343379	NaN	NaN	NaN	Q8WV22	Q8WV22	Non-structural maintenance of chromosomes element 1 homolog	NSMCE1
		28.4209	28.4414	28.4067	27.7057	27.9973	27.9848							15	15	15	57.6	57.6	57.6	45.584	0.005307	0.195267	-0.527051	-0.481008	0.276986	0.214516	-0.662898	P45985-2;P45985	P45985-2;P45985	Dual specificity mitogen-activated protein kinase kinase 4	MAP2K4	map2k4b	map2k4b	MAP2K4
		27.9538	27.9825	28.0729	28.4612	28.3442	28.276							16	16	16	34.1	34.1	34.1	75.019	0.00530838	0.294223	0.357427	0.335637	NaN	NaN	NaN	Q9BW27;Q9BW27-3;Q9BW27-2	Q9BW27;Q9BW27-3;Q9BW27-2	Nuclear pore complex protein Nup85	NUP85
		27.3885	27.497	27.6504	28.0137	28.0364	27.9054							11	11	11	36.3	36.3	36.3	46.323	0.00533436	0.220996	0.473208	0.435709	NaN	NaN	NaN	Q8IWB7	Q8IWB7	WD repeat and FYVE domain-containing protein 1	WDFY1
		26.3881	26.3456	26.05	25.2869	25.388	25.6409							2	2	1	20	20	12.7	17.486	0.0053375	0.0828458	-0.822639	-0.71556	NaN	NaN	NaN	P24390-2;P24390;P33947-2	P24390-2;P24390;P33947-2	ER lumen protein-retaining receptor 1;ER lumen protein-retaining receptor 2	KDELR1;KDELR2
		27.4056	27.4971	27.2362	27.8485	27.9238	27.7864							5	5	5	32.4	32.4	32.4	25.079	0.00534907	0.221065	0.473288	0.43575	NaN	NaN	NaN	Q9H8S9;Q7L9L4;Q7L9L4-2;Q9H8S9-2	Q9H8S9;Q7L9L4;Q7L9L4-2;Q9H8S9-2	MOB kinase activator 1A;MOB kinase activator 1B	MOB1A;MOB1B
		30.2607	30.27	30.3065	30.4762	30.6227	30.6474							20	20	20	50.2	50.2	50.2	60.67	0.0053651	0.347402	0.303048	0.287193	NaN	NaN	NaN	P10155;P10155-3;P10155-5;P10155-4;P10155-2	P10155;P10155-3;P10155-5;P10155-4	60 kDa SS-A/Ro ribonucleoprotein	TROVE2
		27.2351	27.1421	27.2358	27.5139	27.4451	27.4003							8	8	8	20	20	20	48.006	0.00539266	0.416817	0.248766	0.237967	0.00952261	0.159983	0.612969	P82675;P82675-2	P82675	28S ribosomal protein S5, mitochondrial	MRPS5	mrps5	mrps5	MRPS5
		29.0435	28.9021	28.8871	29.6503	29.588	29.3425							10	10	10	44.7	44.7	44.7	24.327	0.0053999	0.170113	0.582669	0.526667	NaN	NaN	NaN	Q9UKK9	Q9UKK9	ADP-sugar pyrophosphatase	NUDT5
		31.0807	31.1934	31.1865	31.5652	31.4051	31.4646							5	5	3	23.4	23.4	16.3	24.153	0.00540175	0.322567	0.324723	0.306555	0.0166591	0.342211	-0.267662	Q01130-2;Q01130	Q01130-2;Q01130	Serine/arginine-rich splicing factor 2	SRSF2	srsf2a	srsf2a	SRSF8
		27.1649	27.1089	27.3401	27.6288	27.6708	27.8275							11	11	11	21.7	21.7	21.7	69.437	0.00543551	0.206259	0.5044	0.461813	NaN	NaN	NaN	Q86U38;Q86U38-2	Q86U38	Nucleolar protein 9	NOP9
		25.8364	25.0456	24.8658	26.7998	27.2475	27.3885				+	TBK1_mutant_CTRL		9	6	2	55	40.4	19.3	25.712	0.00545214	0	1.89605	1.40767	NaN	NaN	NaN	P09488;P09488-2	P09488;P09488-2	Glutathione S-transferase Mu 1	GSTM1
		27.8704	27.7316	27.7445	28.725	28.3897	28.3404							16	16	16	31.1	31.1	31.1	82.253	0.00546553	0.123007	0.702856	0.622714	NaN	NaN	NaN	Q9UBD5;Q9UBD5-2;Q9UBD5-3	Q9UBD5;Q9UBD5-2;Q9UBD5-3	Origin recognition complex subunit 3	ORC3
		28.5439	28.5556	28.6917	28.2708	28.2786	28.3537							24	24	23	33.2	33.2	32.1	120.88	0.0054982	0.353888	-0.296031	-0.280785	NaN	NaN	NaN	O75044;P0DMP2;P0DJJ0	O75044	SLIT-ROBO Rho GTPase-activating protein 2	SRGAP2
		26.3639	26.4804	26.5099	25.98	26.1323	25.8957							12	12	12	18.1	18.1	18.1	108.98	0.0055022	0.23561	-0.448739	-0.414609	NaN	NaN	NaN	Q8WTW3	Q8WTW3	Conserved oligomeric Golgi complex subunit 1	COG1
		27.9114	27.958	28.2242	27.4172	27.0134	27.1673							17	17	17	24.4	24.4	24.4	113.61	0.00552222	0.0804878	-0.831903	-0.72166	NaN	NaN	NaN	O00754-2;O00754	O00754-2;O00754	Lysosomal alpha-mannosidase;Lysosomal alpha-mannosidase A peptide;Lysosomal alpha-mannosidase B peptide;Lysosomal alpha-mannosidase C peptide;Lysosomal alpha-mannosidase D peptide;Lysosomal alpha-mannosidase E peptide	MAN2B1
		29.7291	29.5269	29.7202	30.0559	30.02	30.0052							7	7	7	45	45	45	29.221	0.00552968	0.285882	0.368325	0.344983	NaN	NaN	NaN	P35613-2;P35613;P35613-4;P35613-3	P35613-2;P35613;P35613-4;P35613-3	Basigin	BSG
		26.0237	25.7574	25.6417	26.4291	26.4015	26.4564							6	6	6	25.6	25.6	25.6	33.601	0.00553614	0.154061	0.621408	0.557722	NaN	NaN	NaN	Q6P1N9;Q6P1N9-2	Q6P1N9;Q6P1N9-2	Putative deoxyribonuclease TATDN1	TATDN1
		28.0006	27.7959	27.7838	28.9841	28.5827	28.5534							26	26	26	25.5	25.5	25.5	143.7	0.00555698	0.0782175	0.84665	0.732559	NaN	NaN	NaN	Q5JTH9;Q5JTH9-2;Q5JTH9-3	Q5JTH9;Q5JTH9-2;Q5JTH9-3	RRP12-like protein	RRP12
		27.1402	26.9682	27.3903	27.8579	27.9274	27.8							21	21	21	33.1	33.1	33.1	106.1	0.00555755	0.124011	0.695531	0.616634	NaN	NaN	NaN	Q9UNX4	Q9UNX4	WD repeat-containing protein 3	WDR3
		25.6099	25.1123	25.3861	26.1922	26.1085	26.2612							6	5	5	17.8	15.2	15.2	55.006	0.00556474	0.0835212	0.817916	0.710913	0.0902145	0.0661094	-1.28766	Q9UPY6-2;Q9UPY6	Q9UPY6-2;Q9UPY6	Wiskott-Aldrich syndrome protein family member 3	WASF3	wasf3b	wasf3b	WASF3
		22.5494	23.3203	23.6528	24.97	25.0411	24.886				+	TBK1_mutant_CTRL		4	4	4	27.4	27.4	27.4	23.944	0.0055762	0.00117073	1.79151	1.34713	NaN	NaN	NaN	Q9NSI2-2;Q9NSI2	Q9NSI2-2;Q9NSI2	Protein FAM207A	FAM207A	fam207a
		30.1192	30.1691	29.9609	29.7089	29.7222	29.7634							33	29	2	44.2	40.6	4.6	112.59	0.00562498	0.297436	-0.351554	-0.330132	NaN	NaN	NaN	O43491;O43491-3;O43491-2	O43491;O43491-3;O43491-2	Band 4.1-like protein 2	EPB41L2
		28.8166	28.73	28.6668	28.4991	28.4175	28.3746							13	13	13	34.7	34.7	34.7	43.482	0.00562549	0.343586	-0.307342	-0.290843	NaN	NaN	NaN	Q6NVY1;Q6NVY1-2	Q6NVY1;Q6NVY1-2	3-hydroxyisobutyryl-CoA hydrolase, mitochondrial	HIBCH
		28.2165	28.311	28.8785	25.9976	26.1878	27.0375				+	TBK1_mutant_CTRL		7	7	7	42.5	42.5	42.5	18.936	0.00563986	0	-2.06104	-1.49276	NaN	NaN	NaN	Q9H902-2;Q9H902;Q9H902-3	Q9H902-2;Q9H902;Q9H902-3	Receptor expression-enhancing protein 1	REEP1
		29.9688	29.8427	30.1082	30.5415	30.3975	30.4205							59	59	56	46.5	46.5	44.8	189.25	0.00566238	0.218168	0.479933	0.440813	NaN	NaN	NaN	P46940	P46940	Ras GTPase-activating-like protein IQGAP1	IQGAP1
		32.3524	32.3281	32.453	32.5925	32.5806	32.5834							14	14	14	51.7	51.7	51.7	34.273	0.00566302	0.482879	0.207694	0.200012	0.00186549	0.375716	-0.226125	P05388;P05388-2;Q8NHW5	P05388;P05388-2;Q8NHW5	60S acidic ribosomal protein P0;60S acidic ribosomal protein P0-like	RPLP0;RPLP0P6	rplp0	rplp0	RPLP0
		30.3	30.2312	30.4923	29.8282	29.596	29.8241							11	11	11	28.5	28.5	28.5	54.29	0.00567516	0.165947	-0.591727	-0.533333	NaN	NaN	NaN	Q14108;Q14108-2	Q14108;Q14108-2	Lysosome membrane protein 2	SCARB2
		26.0125	25.8573	26.0886	26.732	26.4486	26.531							7	7	7	33.8	33.8	33.8	36.567	0.00569305	0.169954	0.584396	0.527326	NaN	NaN	NaN	Q96IZ0	Q96IZ0	PRKC apoptosis WT1 regulator protein	PAWR
		31.8014	31.8657	31.9519	31.5909	31.3998	31.4213							65	65	65	59.8	59.8	59.8	191.48	0.00569686	0.26109	-0.402328	-0.374425	NaN	NaN	NaN	Q02952;Q02952-3;Q02952-2	Q02952;Q02952-3;Q02952-2	A-kinase anchor protein 12	AKAP12
		26.6651	26.5729	26.3579	27.012	27.0411	27.0202							11	11	11	33.8	33.8	33.8	53.172	0.00574252	0.21053	0.492498	0.451243	NaN	NaN	NaN	P15882;P15882-3;P15882-2	P15882;P15882-3;P15882-2	N-chimaerin	CHN1
		30.8112	30.6433	30.6863	30.3714	30.1209	30.1745							16	16	15	52.4	52.4	46.2	41.569	0.00576203	0.210375	-0.491345	-0.450239	NaN	NaN	NaN	Q92747;Q92747-2	Q92747;Q92747-2	Actin-related protein 2/3 complex subunit 1A	ARPC1A
		22.9201	22.8941	23.4947	25.2389	25.3447	24.4169				+	TBK1_mutant_CTRL		1	1	1	6.5	6.5	6.5	17.444	0.00577339	0	1.89716	1.40249	NaN	NaN	NaN	P55001-3;P55001-2;P55001	P55001-3;P55001-2;P55001	Microfibrillar-associated protein 2	MFAP2
		23.0476	23.8872	23.9231	26.6398	28.5117	26.6802				+	TBK1_mutant_CTRL		7	2	0	14.2	5.1	0	57.821	0.00578349	0	3.65792	2.17682	NaN	NaN	NaN	Q92526;Q92526-2	Q92526;Q92526-2	T-complex protein 1 subunit zeta-2	CCT6B
		25.1425	25.0966	24.9231	26.0173	25.6076	25.7507							5	5	5	27.7	27.7	27.7	22.999	0.00580421	0.107103	0.737814	0.648699	NaN	NaN	NaN	Q9P2X3-2;Q9P2X3	Q9P2X3-2;Q9P2X3	Protein IMPACT	IMPACT	impact
		26.2504	26.1375	26.5543	27.297	27.1308	26.986							7	7	7	21.1	21.1	21.1	44.508	0.00581937	0.0827891	0.823868	0.714228	0.846398	0.869274	-0.0351318	Q8NEZ5;Q8NEZ5-3;Q8NEZ5-2	Q8NEZ5;Q8NEZ5-3	F-box only protein 22	FBXO22	fbxo22	fbxo22	FBXO22
		24.5954	24.5352	24.7405	25.1259	24.9968	24.9793							3	3	3	19.1	19.1	19.1	21.405	0.00582737	0.256488	0.410327	0.381173	NaN	NaN	NaN	Q9BYC8	Q9BYC8	39S ribosomal protein L32, mitochondrial	MRPL32
		29.8534	30.0981	29.841	29.0811	29.1027	29.4149							17	9	9	54.1	36.8	36.8	48.872	0.00586221	0.109925	-0.731238	-0.643396	NaN	NaN	NaN	Q14141-2;Q14141-4;Q14141;Q14141-3	Q14141-2;Q14141-4;Q14141	Septin-6	2006-09-01
		31.6861	31.6685	31.7553	32.3024	32.2136	32.0164							16	16	16	82.6	82.6	82.6	26.922	0.00586558	0.220756	0.474199	0.435624	NaN	NaN	NaN	O00299	O00299	Chloride intracellular channel protein 1	CLIC1
		26.7514	26.7929	26.4771	25.791	25.1081	25.0884				+	TBK1_mutant_CTRL		7	7	7	10.6	10.6	10.6	87.56	0.00588572	0.0217143	-1.34461	-1.07454	NaN	NaN	NaN	P38435;P38435-2	P38435;P38435-2	Vitamin K-dependent gamma-carboxylase	GGCX
		26.3025	26.5076	26.2917	24.6213	25.3635	25.2483				+	TBK1_mutant_CTRL	+	6	6	5	10.6	10.6	9.1	82.936	0.00588769	0.0236522	-1.28956	-1.03908	0.00583997	0.0134852	-1.74598	P33897	P33897	ATP-binding cassette sub-family D member 1	ABCD1	abcd1	abcd1	ABCD1
		26.5109	26.6393	26.9106	27.4045	27.2884	27.3318							20	20	19	22.8	22.8	21.9	139.88	0.00592154	0.141444	0.654603	0.583132	NaN	NaN	NaN	O95239;O95239-2;Q2VIQ3	O95239;O95239-2	Chromosome-associated kinesin KIF4A	KIF4A	kif4
		27.1024	27.2435	27.1707	26.8091	26.6234	26.4985							10	10	10	11.3	11.3	11.3	142.17	0.00592986	0.195102	-0.528584	-0.480965	NaN	NaN	NaN	O15118;O15118-2	O15118;O15118-2	Niemann-Pick C1 protein	NPC1
		28.1073	28.2562	28.097	27.7249	27.6486	27.4244							41	41	40	13.2	13.2	13	501.97	0.00593756	0.180375	-0.554171	-0.50204	NaN	NaN	NaN	Q8TDW7-3;Q8TDW7;Q8TDW7-2	Q8TDW7-3;Q8TDW7	Protocadherin Fat 3	FAT3
		25.8003	25.4216	25.8422	24.1293	23.3436	24.3284				+	TBK1_mutant_CTRL		2	2	2	7.4	7.4	7.4	41.513	0.00595973	0.00347253	-1.75428	-1.31995	NaN	NaN	NaN	P52655	P52655	Transcription initiation factor IIA subunit 1;Transcription initiation factor IIA alpha chain;Transcription initiation factor IIA beta chain	GTF2A1
		28.1708	28.3079	28.4784	27.6761	27.8664	27.7225							13	13	13	43.8	43.8	43.8	42.5	0.00596623	0.176659	-0.563992	-0.510021	NaN	NaN	NaN	Q9UH62	Q9UH62	Armadillo repeat-containing X-linked protein 3	ARMCX3
		30.6092	30.8629	31.1318	30.0748	29.9828	29.7927							13	13	13	32.9	32.9	32.9	54.705	0.00596918	0.0628471	-0.917878	-0.783011	0.146775	0.280082	0.407929	Q8IV08	Q8IV08	Phospholipase D3	PLD3	pld3	pld3	PLD3
		30.1235	30.1081	30.0537	30.3303	30.5368	30.5116							22	22	22	29.8	29.8	29.8	115.42	0.00596925	0.289091	0.364455	0.341125	NaN	NaN	NaN	Q15334	Q15334	Lethal(2) giant larvae protein homolog 1	LLGL1
		23.9818	24.0156	23.7473	24.3663	24.3494	24.4216							6	6	6	8.7	8.7	8.7	106.83	0.00597707	0.226104	0.464155	0.426953	NaN	NaN	NaN	Q03188;Q03188-2	Q03188;Q03188-2	Centromere protein C	CENPC	si:ch211-161h7.4
		28.5209	28.2117	27.9802	29.0423	29.1607	29.0753							11	11	11	22.8	22.8	22.8	57.398	0.00597955	0.0761565	0.855146	0.736848	0.399001	0.332199	-0.365772	Q06203	Q06203	Amidophosphoribosyltransferase	PPAT	ppat	ppat	PPAT
		26.9226	26.694	26.5876	27.3525	27.7862	27.6738							14	14	14	47.7	47.7	47.7	44.508	0.00598358	0.0743318	0.869415	0.747397	0.0130066	0.0718862	0.976384	P32929;P32929-3;P32929-2	P32929;P32929-3;P32929-2	Cystathionine gamma-lyase	CTH	cthl	cthl	CTH
		31.7975	32.0143	32.251	30.4863	30.9673	31.066				+	TBK1_mutant_CTRL		16	16	15	64.1	64.1	60.6	32.236	0.00598921	0.0396	-1.18112	-0.966667	NaN	NaN	NaN	Q15555-5;Q15555-3;Q15555;Q15555-4;Q15555-2	Q15555-5;Q15555-3;Q15555;Q15555-4;Q15555-2	Microtubule-associated protein RP/EB family member 2	MAPRE2
		23.9527	22.185	23.69	26.4681	26.077	26.2554				+	TBK1_mutant_CTRL		14	14	14	18.6	18.6	18.6	117.88	0.00600453	0	2.99091	1.91458	NaN	NaN	NaN	Q9NX02-5;Q9NX02;Q9NX02-4;Q9NX02-2;Q9NX02-3;Q8WX94;Q8WX94-2;Q8WX94-3	Q9NX02-5;Q9NX02;Q9NX02-4;Q9NX02-2;Q9NX02-3	NACHT, LRR and PYD domains-containing protein 2	NLRP2
		31.6022	31.6791	31.7176	32.0834	31.9087	31.9804							28	28	17	53.9	53.9	34.9	75.491	0.0060059	0.323552	0.324539	0.305879	0.0337965	0.191194	-0.560098	P42166	P42166	Lamina-associated polypeptide 2, isoform alpha;Thymopoietin;Thymopentin	TMPO	tmpob	tmpob	TMPO
		24.4005	24.4606	24.4081	24.0327	24.1426	24.2113							5	5	5	25.1	25.1	25.1	33.048	0.00601036	0.356651	-0.294256	-0.27883	0.493513	0.430274	0.234127	Q9Y365	Q9Y365	PCTP-like protein	STARD10	stard10	stard10	STARD10
		29.5354	29.5155	29.6524	30.0061	29.8315	29.9174							39	39	39	32.3	32.3	32.3	170.45	0.0060638	0.298173	0.350585	0.328855	0.758885	0.893505	-0.026473	Q9UIG0-2;Q9UIG0	Q9UIG0-2;Q9UIG0	Tyrosine-protein kinase BAZ1B	BAZ1B	baz1b	baz1b	BAZ1B
		26.6594	26.6079	26.6087	27.0525	26.9943	27.2893							4	4	4	29.4	29.4	29.4	26.711	0.00607958	0.214095	0.486713	0.445789	NaN	NaN	NaN	O75940	O75940	Survival of motor neuron-related-splicing factor 30	SMNDC1
		38.0611	38.1996	37.9896	37.5005	37.5958	37.7261							29	29	1	81.6	81.6	3.1	50.135	0.0061002	0.220634	-0.475922	-0.436685	NaN	NaN	NaN	Q71U36;Q71U36-2;Q13748;Q13748-2;Q6PEY2	Q71U36;Q71U36-2;Q13748;Q13748-2;Q6PEY2	Tubulin alpha-1A chain;Tubulin alpha-3C/D chain;Tubulin alpha-3E chain	TUBA1A;TUBA3C;TUBA3E	tuba7l
		28.7174	28.7925	28.8322	28.2355	28.329	28.4885							12	12	12	46.9	46.9	46.9	34.094	0.00610755	0.247835	-0.429735	-0.397477	NaN	NaN	NaN	Q9UHQ9	Q9UHQ9	NADH-cytochrome b5 reductase 1	CYB5R1
		28.4935	28.5136	28.6885	27.9519	28.0875	28.1887							11	11	4	33.2	33.2	13.5	47.315	0.00611528	0.212608	-0.489143	-0.447765	NaN	NaN	NaN	P49674	P49674	Casein kinase I isoform epsilon	CSNK1E
		27.8969	28.0582	27.8806	28.2457	28.2972	28.2386							7	7	3	54.9	54.9	40.7	12.823	0.00612937	0.333655	0.315282	0.297547	NaN	NaN	NaN	O60739	O60739	Eukaryotic translation initiation factor 1b	EIF1B
		26.0224	25.9113	25.687	26.6211	27.2193	26.9367							5	5	5	10.8	10.8	10.8	59.57	0.00613173	0.0507609	1.05217	0.877591	0.895379	0.881846	0.0336304	Q96JP5-2;Q96JP5	Q96JP5-2;Q96JP5	E3 ubiquitin-protein ligase ZFP91	ZFP91	im:7147486	im:7147486	ZFP91
		26.1222	26.1192	26.5278	27.0988	27.2936	26.9777							17	17	17	4	4	4	591.4	0.00613659	0.0747973	0.866949	0.744837	NaN	NaN	NaN	Q63HN8;Q63HN8-4;Q63HN8-5;Q63HN8-6	Q63HN8;Q63HN8-4	E3 ubiquitin-protein ligase RNF213	RNF213
		26.1532	25.8397	26.1946	27.7537	27.1859	27.0625				+	TBK1_mutant_CTRL		14	14	14	25	25	25	81.636	0.00614171	0.0293895	1.27152	1.025	NaN	NaN	NaN	Q9NRZ9-6;Q9NRZ9-5;Q9NRZ9-3;Q9NRZ9-2;Q9NRZ9;Q9NRZ9-4;Q9NRZ9-8;Q9NRZ9-7	Q9NRZ9-6;Q9NRZ9-5;Q9NRZ9-3;Q9NRZ9-2;Q9NRZ9;Q9NRZ9-4	Lymphoid-specific helicase	HELLS	hells
		27.5038	27.5165	27.6159	27.2	27.1201	27.3036							12	12	9	32.4	32.4	24.7	55.392	0.00615685	0.311607	-0.337444	-0.317185	NaN	NaN	NaN	Q9BW62;O75449-2	Q9BW62	Katanin p60 ATPase-containing subunit A-like 1	KATNAL1
		26.6824	26.8603	26.6835	27.5217	27.2531	27.2232							14	14	14	23.9	23.9	23.9	81.123	0.00616266	0.167273	0.590581	0.531187	NaN	NaN	NaN	Q9H8H0;Q9H8H0-2	Q9H8H0	Nucleolar protein 11	NOL11
		27.905	28.0707	28.0464	27.6709	27.4904	27.6468							9	9	9	32.9	32.9	32.9	41.943	0.00616382	0.260135	-0.404612	-0.37582	0.00273479	0.247169	0.408069	Q9H7Z7	Q9H7Z7	Prostaglandin E synthase 2;Prostaglandin E synthase 2 truncated form	PTGES2	ptgesl	ptges2;ptgesl	PTGES2
		28.4462	28.3545	28.3954	28.7833	28.6083	28.746							8	8	8	34.6	34.6	34.6	29.634	0.00618411	0.336717	0.313816	0.2962	NaN	NaN	NaN	O60762	O60762	Dolichol-phosphate mannosyltransferase subunit 1	DPM1
		30.5011	30.3091	30.4722	29.459	29.776	29.8692							14	14	13	42.8	42.8	38.5	42.777	0.00621443	0.112225	-0.726079	-0.638148	NaN	NaN	NaN	Q99719;Q99719-2;Q8WYJ6-2;Q8WYJ6	Q99719;Q99719-2	Septin-5	2005-09-01
		28.1634	28.2337	28.4665	26.4823	27.1682	27.2108				+	TBK1_mutant_CTRL		6	4	4	38.1	30.7	30.7	29.345	0.00621597	0.0210867	-1.33413	-1.06458	NaN	NaN	NaN	P20719;P09629;P31267;P31274;P28356	P20719	Homeobox protein Hox-A5	HOXA5	hoxa5a
		28.4574	28.5155	28.2692	28.9207	28.7817	28.8925							27	27	27	26.9	26.9	26.9	162.12	0.00621714	0.234487	0.450908	0.415361	NaN	NaN	NaN	Q12769;Q12769-3;Q12769-2	Q12769	Nuclear pore complex protein Nup160	NUP160
		28.7411	28.7452	28.6954	29.2056	29.5626	29.6797							13	13	11	49.5	49.5	41.9	33.969	0.00623052	0.102867	0.755418	0.660642	0.00915783	0.447943	-0.173253	P23193;P23193-2	P23193;P23193-2	Transcription elongation factor A protein 1	TCEA1	tcea1	tcea1	TCEA1
		29.65	29.514	29.5281	29.3058	29.2641	29.3458							15	15	15	19.6	19.6	19.6	108.01	0.00626121	0.403767	-0.258831	-0.246688	0.54062	0.27819	-0.674181	Q9Y2H0;Q9Y2H0-3;Q9Y2H0-1	Q9Y2H0;Q9Y2H0-3;Q9Y2H0-1	Disks large-associated protein 4	DLGAP4	dlgap4b	dlgap4b	DLGAP4
		25.9759	25.9663	27.662	23.5679	23.0964	23.6479				+	TBK1_mutant_CTRL		3	3	3	10.7	10.7	10.7	56.903	0.00627207	0	-3.09736	-1.94887	NaN	NaN	NaN	Q16572	Q16572	Vesicular acetylcholine transporter	SLC18A3
		28.2525	28.092	28.0668	28.4568	28.4785	28.4249							13	13	13	37.7	37.7	37.7	50.775	0.00627832	0.332171	0.316308	0.298348	NaN	NaN	NaN	Q7Z3B4-3;Q7Z3B4;Q7Z3B4-2	Q7Z3B4-3;Q7Z3B4;Q7Z3B4-2	Nucleoporin p54	NUP54
		26.1241	26.4457	26.1867	25.4468	25.527	25.0687						+	10	3	3	32.7	12.2	12.2	28.385	0.00628141	0.0680678	-0.90468	-0.77178	0.00641977	0.207603	0.347399	P09493-5	P09493-5	Tropomyosin alpha-1 chain	TPM1	tpma	tpma;tpma;tpma	TPM1;TPM1;TPM1
		34.625	34.4512	34.2915	35.1154	34.9312	35.0738							10	9	9	33.2	26.1	26.1	22.58	0.00630114	0.17078	0.584248	0.525731	NaN	NaN	NaN	P16401	P16401	Histone H1.5	HIST1H1B
		33.0274	33.0281	32.9527	32.8481	32.7368	32.7777							36	36	36	67.7	67.7	67.7	60.533	0.00631736	0.46913	-0.2152	-0.206719	0.0704416	0.473277	-0.16236	P49368;P49368-2	P49368;P49368-2	T-complex protein 1 subunit gamma	CCT3	cct3	cct3	CCT3
		22.9768	22.9088	23.0971	22.504	22.648	22.6604							3	3	3	20.8	20.8	20.8	23.38	0.00635541	0.269478	-0.390121	-0.363072	NaN	NaN	NaN	Q96NL8	Q96NL8	Protein C8orf37	C8orf37
		25.2742	24.8438	24.6369	25.9324	26.2339	25.9279				+	TBK1_mutant_CTRL		2	2	2	3.8	3.8	3.8	68.728	0.00643195	0.0451938	1.11307	0.917412	NaN	NaN	NaN	P53667-4;P53667-2;P53667;P53667-3	P53667-4;P53667-2;P53667;P53667-3	LIM domain kinase 1	LIMK1
		26.9944	27.5168	27.2319	26.467	26.4398	26.4679							4	4	4	50	50	50	9.2787	0.00643561	0.0895605	-0.789474	-0.685728	NaN	NaN	NaN	O95167	O95167	NADH dehydrogenase [ubiquinone] 1 alpha subcomplex subunit 3	NDUFA3
		28.5904	28.5275	28.2584	29.0915	29.0548	28.9519							9	8	8	48.6	43.1	43.1	31.625	0.00644698	0.172729	0.573915	0.517023	NaN	NaN	NaN	Q96P16-3;Q96P16	Q96P16-3;Q96P16	Regulation of nuclear pre-mRNA domain-containing protein 1A	RPRD1A
		34.4225	34.44	34.5257	34.8393	34.7701	34.6749							44	44	44	53.5	53.5	53.5	107.78	0.00646809	0.352553	0.298691	0.282498	NaN	NaN	NaN	P55060-3;P55060;P55060-4;P55060-2	P55060-3;P55060;P55060-4	Exportin-2	CSE1L
		26.8297	26.4992	26.4201	27.3182	27.1952	27.3932							12	12	12	22.6	22.6	22.6	83.14	0.00647748	0.115405	0.719213	0.631953	NaN	NaN	NaN	Q9Y6Q2;Q9Y6Q2-3;Q9Y6Q2-2	Q9Y6Q2;Q9Y6Q2-3;Q9Y6Q2-2	Stonin-1	STON1
		26.9358	26.6998	26.7582	27.1705	27.382	27.3141							4	4	4	16.1	16.1	16.1	29.04	0.00653086	0.212213	0.490964	0.448584	NaN	NaN	NaN	O14618	O14618	Copper chaperone for superoxide dismutase	CCS
		28.2379	28.3097	28.1954	28.4089	28.4636	28.4506							6	6	6	22.1	22.1	22.1	25.104	0.00654093	0.510409	0.193375	0.186435	NaN	NaN	NaN	O43633	O43633	Charged multivesicular body protein 2a	CHMP2A
		23.6816	23.619	24.1068	25.0766	25.3679	24.722				+	TBK1_mutant_CTRL		5	5	5	18.6	18.6	18.6	36.856	0.00657397	0.0313	1.25302	1.00923	0.0183854	0.332901	-0.283149	P40121-2;P40121	P40121-2;P40121	Macrophage-capping protein	CAPG	capgb	capgb	CAPG
		29.7038	29.7444	29.7996	29.4315	29.5493	29.5392							10	10	10	47.3	47.3	47.3	30.241	0.00658638	0.424599	-0.242617	-0.231771	NaN	NaN	NaN	O75489;O75489-2	O75489	NADH dehydrogenase [ubiquinone] iron-sulfur protein 3, mitochondrial	NDUFS3
		26.6189	26.8782	27.1432	25.6268	25.8114	26.0821							4	4	4	10.6	10.6	10.6	46.765	0.00662904	0.0513916	-1.04001	-0.865974	NaN	NaN	NaN	Q6P1A2-2;Q6P1A2	Q6P1A2-2;Q6P1A2	Lysophospholipid acyltransferase 5	LPCAT3
		25.8494	25.718	26.2691	27.1749	27.1857	26.7791				+	TBK1_mutant_CTRL		12	12	12	45.5	45.5	45.5	44.943	0.00669306	0.0453829	1.1011	0.907488	0.000120531	0.0849196	0.778711	P50440-3;P50440;P50440-2	P50440-3;P50440;P50440-2	Glycine amidinotransferase, mitochondrial	GATM	gatm	gatm	GATM
		25.2585	25.1553	25.3829	25.8041	26.2717	26.2109							5	5	5	34.3	34.3	34.3	20.016	0.00669835	0.0829255	0.830025	0.715009	NaN	NaN	NaN	P32321;P32321-2	P32321;P32321-2	Deoxycytidylate deaminase	DCTD
		30.6875	30.6246	30.696	30.03	30.2395	30.3279							32	32	1	61.1	61.1	3	81.876	0.00669951	0.223694	-0.470268	-0.430987	NaN	NaN	NaN	O00429;O00429-3;O00429-6;O00429-5;O00429-7	O00429;O00429-3;O00429-6;O00429-5;O00429-7	Dynamin-1-like protein	DNM1L
		29.4548	29.4219	29.4749	29.7345	29.6069	29.6438							38	38	1	25.3	25.3	0.5	212.57	0.00670555	0.476325	0.211166	0.202861	NaN	NaN	NaN	P35658-2;P35658;P35658-5	P35658-2;P35658;P35658-5	Nuclear pore complex protein Nup214	NUP214
		25.3771	25.8434	25.9038	26.5585	26.552	26.7138							6	6	6	26.1	26.1	26.1	35.582	0.00672477	0.069381	0.900033	0.766233	0.366446	0.424674	0.221068	Q9H7B2	Q9H7B2	Ribosome production factor 2 homolog	RPF2	rpf2	rpf2	RPF2
		28.4736	28.4663	28.4171	28.2791	28.3	28.19							13	13	13	52.4	52.4	52.4	34.5	0.00678392	0.506637	-0.195963	-0.188768	NaN	NaN	NaN	Q92890;Q92890-1;Q92890-3	Q92890;Q92890-1;Q92890-3	Ubiquitin fusion degradation protein 1 homolog	UFD1L
		27.0825	27.216	27.3096	26.5219	26.7684	26.4169							3	3	3	16.5	16.5	16.5	19.835	0.00678618	0.150121	-0.633637	-0.564111	0.383365	0.567465	-0.1248	Q8N0U8;Q8N0U8-2	Q8N0U8;Q8N0U8-2	Vitamin K epoxide reductase complex subunit 1-like protein 1	VKORC1L1	vkorc1l1	vkorc1l1	VKORC1L1
		27.8699	27.8202	28.132	26.7984	27.2095	27.2153							16	16	16	17	17	17	129.72	0.00679057	0.0750439	-0.866301	-0.741355	0.0430961	0.49232	0.150204	Q9Y2Q0-3;Q9Y2Q0-2;Q9Y2Q0	Q9Y2Q0-3;Q9Y2Q0-2;Q9Y2Q0	Phospholipid-transporting ATPase IA	ATP8A1	atp8a1	atp8a1	ATP8A1
		25.8099	25.8064	26.0459	26.3474	26.2686	26.3176							11	11	11	27.5	27.5	27.5	63.245	0.00681311	0.251557	0.423783	0.391477	NaN	NaN	NaN	Q8N543;Q8N543-2	Q8N543;Q8N543-2	Prolyl 3-hydroxylase OGFOD1	OGFOD1
		25.804	25.7444	25.8083	26.1986	26.0268	26.0391							12	12	12	34.8	34.8	34.8	50.315	0.00686731	0.349342	0.302598	0.285724	NaN	NaN	NaN	Q9H9P8;Q9H9P8-2	Q9H9P8;Q9H9P8-2	L-2-hydroxyglutarate dehydrogenase, mitochondrial	L2HGDH
		32.0379	32.1047	32.1176	31.8841	31.8132	31.7133							42	42	25	55.6	55.6	39.7	104.55	0.00689198	0.371327	-0.28319	-0.268345	0.000307763	0.335671	0.266029	P63010;P63010-2;P63010-3	P63010;P63010-2;P63010-3	AP-2 complex subunit beta	AP2B1	ap2b1	ap2b1	AP2B1
		25.7915	25.3893	26.2498	27.3495	27.1864	27.0047				+	TBK1_mutant_CTRL		10	10	10	46	46	46	36.085	0.00690434	0.0219876	1.37004	1.08066	NaN	NaN	NaN	Q96KB5;Q96KB5-2	Q96KB5;Q96KB5-2	Lymphokine-activated killer T-cell-originated protein kinase	PBK
		30.22	30.0606	30.2401	30.4426	30.5132	30.4946							32	32	32	46.2	46.2	46.2	96.022	0.00690947	0.341933	0.309914	0.292209	NaN	NaN	NaN	Q8WUM4;Q8WUM4-2;Q8WUM4-3	Q8WUM4;Q8WUM4-2	Programmed cell death 6-interacting protein	PDCD6IP
		27.3748	27.2524	27.3304	27.6041	27.5169	27.5278							10	10	10	41.5	41.5	41.5	43.955	0.00691728	0.441967	0.23041	0.220475	0.015958	0.348267	-0.259655	Q9H488;Q9H488-2	Q9H488;Q9H488-2	GDP-fucose protein O-fucosyltransferase 1	POFUT1	pofut1	pofut1	POFUT1
		30.0409	29.877	29.9867	30.4257	30.4136	30.2412							34	34	34	46.3	46.3	46.3	93.487	0.00691886	0.269231	0.39196	0.364052	0.0971516	0.763619	0.0559162	Q8N1F7;Q8N1F7-2	Q8N1F7;Q8N1F7-2	Nuclear pore complex protein Nup93	NUP93	nup93	dye;nup93	NUP93
		27.0129	26.9769	27.0753	26.5397	26.6378	26.7708						+	9	9	8	16.4	16.4	14	77.422	0.00693811	0.284972	-0.372276	-0.346992	0.00012983	0.020529	-1.28936	Q13586;Q13586-2	Q13586;Q13586-2	Stromal interaction molecule 1	STIM1	stim1b	stim1b	STIM1
		28.5193	28.4658	28.5946	27.8427	28.095	28.1342						+	21	21	19	31.4	31.4	29	109.82	0.00701929	0.208649	-0.502612	-0.457462	0.033165	0.0191852	-1.90677	P51784	P51784	Ubiquitin carboxyl-terminal hydrolase 11	USP11	usp11	usp11	USP11
		28.3084	28.3144	28.2199	28.1322	28.0859	28.0624						+	23	23	23	44.3	44.3	44.3	83.571	0.00701999	0.523873	-0.187359	-0.18071	0.000916632	0.000244898	-3.368	Q6P996-4;Q6P996-5;Q6P996;Q6P996-3;Q6P996-2;Q6P474	Q6P996-4;Q6P996-5;Q6P996;Q6P996-3	Pyridoxal-dependent decarboxylase domain-containing protein 1	PDXDC1	pdxdc1	pdxdc1	PDXDC1
		28.8545	28.9037	29.0602	28.6127	28.4103	28.4894							43	43	43	30.5	30.5	30.5	218.68	0.00702679	0.245204	-0.435349	-0.401053	0.359194	0.286389	-0.467548	Q9UPY3;Q9UPY3-2;Q9UPY3-3	Q9UPY3;Q9UPY3-2	Endoribonuclease Dicer	DICER1	dicer1	dicer1	DICER1
		26.5891	26.2169	26.5173	27.6477	27.3453	27.1487							6	6	6	35.9	35.9	35.9	25.387	0.00702701	0.0614517	0.939454	0.793099	NaN	NaN	NaN	Q9BV86;Q9BV86-2	Q9BV86;Q9BV86-2	N-terminal Xaa-Pro-Lys N-methyltransferase 1;N-terminal Xaa-Pro-Lys N-methyltransferase 1, N-terminally processed	NTMT1
		25.5533	25.6827	25.5366	25.3721	25.2929	25.3167							9	8	6	12.7	11.5	9	133.97	0.00702717	0.397272	-0.263629	-0.250649	NaN	NaN	NaN	Q13136-2;Q13136;O75335-2;O75335-1	Q13136-2;Q13136	Liprin-alpha-1	PPFIA1
		32.9737	33.0358	33.0386	32.9001	32.8434	32.8209							25	25	20	61.2	61.2	53.7	58.024	0.00703247	0.585378	-0.161268	-0.156315	NaN	NaN	NaN	P40227;P40227-2	P40227;P40227-2	T-complex protein 1 subunit zeta	CCT6A
		28.1828	27.9989	28.1247	28.8601	28.5707	28.568							18	18	18	46.5	46.5	46.5	66.755	0.00709141	0.177443	0.564135	0.507727	NaN	NaN	NaN	Q96RS6;Q96RS6-3;Q96RS6-2	Q96RS6;Q96RS6-3;Q96RS6-2	NudC domain-containing protein 1	NUDCD1
		31.0463	31.0813	31.3461	30.0981	30.4437	30.5105							4	4	4	37.5	37.5	37.5	17.49	0.00710327	0.0868829	-0.807123	-0.696381	NaN	NaN	NaN	P30049	P30049	ATP synthase subunit delta, mitochondrial	ATP5D
		29.4045	29.4133	29.4	28.8358	28.954	29.1296							40	40	40	32.7	32.7	32.7	196.54	0.00714487	0.24644	-0.432831	-0.398769	0.00436502	0.305574	-0.314924	Q9ULH0;Q9ULH0-4;Q9ULH0-2;Q9ULH0-3;Q9ULH0-5	Q9ULH0;Q9ULH0-4;Q9ULH0-2;Q9ULH0-3	Kinase D-interacting substrate of 220 kDa	KIDINS220	kidins220b	kidins220b	KIDINS220
		29.6572	29.7261	29.6645	28.5489	28.9205	29.0978							9	9	4	45.6	45.6	21.2	22.313	0.00714875	0.0833603	-0.826878	-0.710858	NaN	NaN	NaN	P37235	P37235	Hippocalcin-like protein 1	HPCAL1
		26.6595	26.4676	26.8008	25.6765	26.0731	25.8987							6	6	6	10.6	10.6	10.6	97.288	0.00715149	0.10303	-0.759837	-0.660731	NaN	NaN	NaN	P51797;P51797-5;P51797-6;P51797-4;P51797-2;P51797-3	P51797;P51797-5;P51797-6;P51797-4;P51797-2;P51797-3	Chloride transport protein 6	CLCN6	clcn6
		25.7008	25.7229	25.2951	26.2418	26.2971	26.319							11	8	8	17.2	13.8	13.8	83.829	0.00718599	0.122105	0.713015	0.624935	0.00125535	0.231114	-0.43141	Q92556;Q92556-3;Q92556-2	Q92556;Q92556-3;Q92556-2	Engulfment and cell motility protein 1	ELMO1	elmo1	elmo1	ELMO1
		26.7484	26.7628	27.2231	26.0936	26.1302	26.1372							6	6	6	14.6	14.6	14.6	53.688	0.00719849	0.0900441	-0.791101	-0.684075	0.620614	0.660536	0.0966549	P04066	P04066	Tissue alpha-L-fucosidase	FUCA1	fuca1.2	fuca1.2	FUCA1
		27.3025	27.2095	27.2299	27.8697	27.8819	27.5742							11	11	11	31.9	31.9	31.9	46.655	0.00721316	0.196411	0.527967	0.478025	NaN	NaN	NaN	P34949;P34949-2	P34949;P34949-2	Mannose-6-phosphate isomerase	MPI
		31.7171	31.6164	31.4991	31.9237	32.0078	32.0828							13	13	13	41.1	41.1	41.1	34.362	0.00721872	0.267582	0.393925	0.365433	0.301591	0.604667	0.107418	P46777	P46777	60S ribosomal protein L5	RPL5	rpl5a	rpl5a	RPL5
		26.9013	27.0264	27.037	25.9636	26.263	26.459							6	6	5	13.7	13.7	12	65.713	0.00724137	0.103552	-0.759704	-0.660327	NaN	NaN	NaN	Q02641;Q02641-3;Q02641-2;O00305-4;O00305-2;O00305-3;O00305;Q08289-6;Q08289-10;Q08289-2;Q08289-3;Q08289-9;Q08289-5;Q08289-7;Q08289-4;Q08289-8;Q08289	Q02641;Q02641-3;Q02641-2	Voltage-dependent L-type calcium channel subunit beta-1	CACNB1
		28.79	28.8143	28.9428	29.1182	29.2994	29.1989							21	21	21	44.1	44.1	44.1	79.994	0.00725671	0.295413	0.35646	0.332936	NaN	NaN	NaN	P17655;P17655-2	P17655;P17655-2	Calpain-2 catalytic subunit	CAPN2
		30.8355	30.9734	31.0192	31.3512	31.2167	31.2816							10	10	9	93	93	78.3	11.665	0.00726002	0.309047	0.340463	0.318937	NaN	NaN	NaN	P05387;P05386-2	P05387	60S acidic ribosomal protein P2	RPLP2
		28.1726	28.2193	28.0249	28.5887	28.5308	28.4295							5	5	5	25.2	25.2	25.2	35.505	0.00726181	0.28227	0.377359	0.351092	NaN	NaN	NaN	Q9BQ69	Q9BQ69	O-acetyl-ADP-ribose deacetylase MACROD1	MACROD1
		27.0011	26.6861	26.7946	26.0732	26.2701	26.3254							11	11	11	16.8	16.8	16.8	88.892	0.00729463	0.162108	-0.604395	-0.539649	NaN	NaN	NaN	O95479	O95479	GDH/6PGL endoplasmic bifunctional protein;Glucose 1-dehydrogenase;6-phosphogluconolactonase	H6PD
		28.7631	28.6959	28.5211	29.0411	29.1134	29.0094							9	9	9	34	34	34	35.964	0.00732243	0.267717	0.394595	0.365903	NaN	NaN	NaN	Q92820	Q92820	Gamma-glutamyl hydrolase	GGH
		28.2852	28.3196	28.213	28.8784	28.5989	28.9128							27	27	27	26.4	26.4	26.4	197.6	0.00734783	0.197891	0.524089	0.47461	NaN	NaN	NaN	Q14676-2;Q14676;Q14676-3;Q14676-4	Q14676-2;Q14676;Q14676-3;Q14676-4	Mediator of DNA damage checkpoint protein 1	MDC1
		27.5452	27.6218	27.5235	27.9646	27.9979	27.7917							8	8	8	54.9	54.9	54.9	20.878	0.00735572	0.296319	0.354533	0.331171	0.0411765	0.223516	0.492674	P36404;P36404-2	P36404;P36404-2	ADP-ribosylation factor-like protein 2	ARL2	arl2	arl2	ARL2
		27.1444	27.1871	27.1945	26.7614	26.5078	26.3214							11	11	11	29.1	29.1	29.1	52.747	0.00737793	0.147361	-0.645133	-0.571685	NaN	NaN	NaN	O43854-2;O43854	O43854-2;O43854	EGF-like repeat and discoidin I-like domain-containing protein 3	EDIL3	edil3a
		29.7538	30.0292	30.041	31.1315	30.7755	30.6151							31	31	31	42.5	42.5	42.5	92.888	0.00738248	0.0704094	0.899349	0.76272	0.00257592	0.071085	-0.911734	Q14566	Q14566	DNA replication licensing factor MCM6	MCM6	mcm6	mcm6	MCM6
		27.0985	26.8847	27.0908	26.3628	26.5931	26.5789						+	21	21	21	13.4	13.4	13.4	237.67	0.00739082	0.204258	-0.513084	-0.465496	0.000423948	0.00707104	-1.69788	Q5JSL3	Q5JSL3	Dedicator of cytokinesis protein 11	DOCK11	dock11	dock11	DOCK11
		24.1901	24.2987	24.2963	24.4938	24.6685	24.6818							2	2	2	18.4	18.4	18.4	15.434	0.00739784	0.297692	0.353026	0.329821	NaN	NaN	NaN	Q86WX3	Q86WX3	Active regulator of SIRT1	RPS19BP1
		29.0316	29.0473	28.912	29.207	29.2463	29.2088							27	27	26	25.7	25.7	23.9	145.17	0.00740541	0.45368	0.223755	0.2142	NaN	NaN	NaN	Q96ST3	Q96ST3	Paired amphipathic helix protein Sin3a	SIN3A
		30.8916	30.9084	30.9079	31.0614	30.985	31.01							11	11	11	39.9	39.9	39.9	53.12	0.00741812	0.689823	0.116133	0.113504	0.00928716	0.0623889	1.02591	P26368-2;P26368	P26368-2;P26368	Splicing factor U2AF 65 kDa subunit	U2AF2	u2af2a	u2af2a;u2af2b	U2AF2
		27.6276	27.2338	27.1965	28.0565	28.0305	28.0482						+	8	8	8	18.6	18.6	18.6	71.649	0.00742257	0.127798	0.692442	0.608402	0.00717663	0.0103216	-1.9046	Q8WXA9-2;Q8WXA9	Q8WXA9-2;Q8WXA9	Splicing regulatory glutamine/lysine-rich protein 1	SREK1	srek1	srek1	SREK1
		27.544	27.3763	27.5925	27.1642	27.1851	27.0931							14	14	14	18.9	18.9	18.9	104.07	0.00742738	0.295651	-0.356791	-0.333079	0.000960743	0.111894	-0.714933	Q96KP1	Q96KP1	Exocyst complex component 2	EXOC2	exoc2	exoc2	EXOC2
		27.1496	27.3484	27.219	28.2056	28.114	27.7345							12	10	10	48	41.6	41.6	33.929	0.00744281	0.0958408	0.779053	0.674195	NaN	NaN	NaN	P24941;P24941-2;Q00526	P24941;P24941-2	Cyclin-dependent kinase 2	CDK2
		29.4667	29.6312	29.7413	31.1003	30.5838	30.4292				+	TBK1_mutant_CTRL		28	28	28	38.6	38.6	38.6	101.89	0.00745989	0.0472057	1.09138	0.896025	NaN	NaN	NaN	P49736	P49736	DNA replication licensing factor MCM2	MCM2
		29.0307	28.956	29.1487	28.523	28.6164	28.7381							22	22	22	32	32	32	97.967	0.00747022	0.255696	-0.419322	-0.3869	NaN	NaN	NaN	Q05086-2;Q05086-3;Q05086	Q05086-2;Q05086-3;Q05086	Ubiquitin-protein ligase E3A	UBE3A
		27.2155	27.1526	27.1204	27.5213	27.6212	27.8458							16	16	16	7.1	7.1	7.1	427.73	0.0074748	0.208876	0.499971	0.454546	NaN	NaN	NaN	Q03164-2;Q03164;Q03164-3	Q03164-2;Q03164;Q03164-3	Histone-lysine N-methyltransferase 2A;MLL cleavage product N320;MLL cleavage product C180	KMT2A
		28.3513	28.1333	27.9909	28.7521	29.2001	29.0455							6	6	6	58.4	58.4	58.4	14.494	0.00747618	0.0818065	0.840764	0.719794	NaN	NaN	NaN	P52758	P52758	Ribonuclease UK114	HRSP12
		28.5182	28.5702	28.6155	28.0523	28.2561	28.2669							19	19	19	36.3	36.3	36.3	65.071	0.00749421	0.283237	-0.376177	-0.349852	NaN	NaN	NaN	Q92696	Q92696	Geranylgeranyl transferase type-2 subunit alpha	RABGGTA
		31.6776	31.8684	31.665	31.2911	31.4185	31.369							11	11	5	62.7	62.7	27.4	23.545	0.00750214	0.282205	-0.377474	-0.350966	NaN	NaN	NaN	P61019;P61019-2	P61019;P61019-2	Ras-related protein Rab-2A	RAB2A
		26.6181	26.5236	26.4001	27.0301	27.1782	26.892							7	7	7	38.2	38.2	38.2	31.44	0.00750567	0.200107	0.519548	0.470618	NaN	NaN	NaN	Q9H2P9-4;Q9H2P9;Q9H2P9-5;Q9H2P9-3;Q9H2P9-2;Q9H2P9-6	Q9H2P9-4;Q9H2P9;Q9H2P9-5;Q9H2P9-3;Q9H2P9-2;Q9H2P9-6	Diphthine synthase	DPH5
		25.8722	25.7883	26.2097	24.4764	22.9659	23.571				+	TBK1_mutant_CTRL		4	4	4	12	12	12	36.788	0.00750753	0	-2.28564	-1.56827	NaN	NaN	NaN	Q13601-2;Q13601	Q13601-2;Q13601	KRR1 small subunit processome component homolog	KRR1
		28.5366	28.3695	28.1148	29.032	28.9261	28.9589							29	29	29	30.9	30.9	30.9	150.25	0.00752204	0.151714	0.632036	0.561033	NaN	NaN	NaN	O95163	O95163	Elongator complex protein 1	IKBKAP
		27.3884	27.7523	27.7255	28.5188	28.2013	28.3729							12	12	12	41.9	41.9	41.9	39.436	0.00754049	0.107783	0.74231	0.646194	NaN	NaN	NaN	Q9NWY4;A8MVJ9	Q9NWY4;A8MVJ9	UPF0609 protein C4orf27;Putative UPF0609 protein C4orf27-like	C4orf27
		30.5329	30.6167	30.6769	30.3577	30.1573	30.1874							21	21	21	42.8	42.8	42.8	68.996	0.00754559	0.282959	-0.374679	-0.348509	NaN	NaN	NaN	P10515	P10515	Dihydrolipoyllysine-residue acetyltransferase component of pyruvate dehydrogenase complex, mitochondrial	DLAT
		27.4485	27.6674	27.3767	26.7379	26.2068	26.6905							4	4	4	70	70	70	10.061	0.00754596	0.0587627	-0.952471	-0.799796	NaN	NaN	NaN	Q13015	Q13015	Protein AF1q	MLLT11	mllt11
		25.7624	25.6833	25.7012	25.9829	26.205	26.0307							2	2	2	18.1	18.1	18.1	12.474	0.00754909	0.295189	0.357229	0.333359	0.596438	0.697713	-0.0804644	Q99643-5;Q99643-3;Q99643	Q99643-5;Q99643-3;Q99643	Succinate dehydrogenase cytochrome b560 subunit, mitochondrial	SDHC	sdhc	sdhc	SDHC
		26.423	26.492	26.6651	27.0692	27.1219	26.8908							10	10	10	33.2	33.2	33.2	49.601	0.00755762	0.208779	0.500603	0.454939	NaN	NaN	NaN	Q13895	Q13895	Bystin	BYSL
		27.994	27.907	27.8633	27.3775	27.5533	27.6173							7	2	2	30	12.4	12.4	38.427	0.00757122	0.260651	-0.405441	-0.374945	NaN	NaN	NaN	P40424-2;P40424-3;P40424	P40424-2;P40424-3;P40424	Pre-B-cell leukemia transcription factor 1	PBX1
		25.8345	26.3673	25.7905	24.5993	25.0398	24.4032				+	TBK1_mutant_CTRL		3	3	3	22.7	22.7	22.7	20.484	0.00757365	0.0237814	-1.31668	-1.04154	NaN	NaN	NaN	Q52MB2	Q52MB2	Coiled-coil domain-containing protein 184	CCDC184
		28.0212	27.6253	27.9882	28.49	28.5755	28.5054							20	20	20	28.1	28.1	28.1	107.17	0.0075804	0.147333	0.645437	0.571424	NaN	NaN	NaN	Q8TD19	Q8TD19	Serine/threonine-protein kinase Nek9	NEK9
		26.3057	26.6063	26.8274	25.385	25.8305	25.4335							12	12	12	28.1	28.1	28.1	77.25	0.00759251	0.0520125	-1.03009	-0.853565	NaN	NaN	NaN	Q9Y4J8-13;Q9Y4J8-2;Q9Y4J8-14;Q9Y4J8-15;Q9Y4J8;Q9Y4J8-6;Q9Y4J8-10;Q9Y4J8-11;Q9Y4J8-16;Q9Y4J8-5;Q9Y4J8-4;Q9Y4J8-3;Q9Y4J8-12;Q9Y4J8-8;O60941-6;O60941-7;O60941;Q9Y4J8-9;Q9Y4J8-7;O60941-3;O60941-5;O60941-2;O60941-4	Q9Y4J8-13;Q9Y4J8-2;Q9Y4J8-14;Q9Y4J8-15;Q9Y4J8;Q9Y4J8-6;Q9Y4J8-10;Q9Y4J8-11;Q9Y4J8-16;Q9Y4J8-5;Q9Y4J8-4;Q9Y4J8-3;Q9Y4J8-12;Q9Y4J8-8	Dystrobrevin alpha	DTNA
		27.9676	27.8193	27.9147	28.3141	28.556	28.7246							6	6	6	44.1	44.1	44.1	13.53	0.00761207	0.152	0.630973	0.559983	0.0210157	0.198131	-0.5321	P14927;P14927-2	P14927;P14927-2	Cytochrome b-c1 complex subunit 7	UQCRB	uqcrb	uqcrb	UQCRB
		26.7378	26.7712	26.598	26.1024	25.9299	26.2987							14	14	1	14.7	14.7	0.8	135.19	0.00762692	0.168928	-0.592004	-0.529044	NaN	NaN	NaN	O75054	O75054	Immunoglobulin superfamily member 3	IGSF3
		25.1359	25.5663	25.7718	24.3175	24.1392	24.595				+	TBK1_mutant_CTRL		5	5	5	9.4	9.4	9.4	100.37	0.00765373	0.0438254	-1.14079	-0.927809	NaN	NaN	NaN	Q9UPR5	Q9UPR5	Sodium/calcium exchanger 2	SLC8A2
		28.418	28.0787	28.432	27.5454	27.7353	27.401							12	12	12	54.7	54.7	54.7	36.566	0.007654	0.106159	-0.748991	-0.650891	NaN	NaN	NaN	Q9GZT4	Q9GZT4	Serine racemase	SRR
		32.4309	32.36	32.3905	32.5293	32.6468	32.6265							16	16	16	56.8	56.8	56.8	29.945	0.00765506	0.486085	0.207086	0.198801	0.17263	0.564584	-0.120258	P61247	P61247	40S ribosomal protein S3a	RPS3A	rps3a	rps3a	RPS3A
		30.5401	30.5746	30.6227	29.9917	30.2452	30.2289							12	12	12	46.6	46.6	46.6	34.404	0.00767569	0.252251	-0.423834	-0.390503	0.0875774	0.50827	0.143425	O75569;O75569-3;O75569-2	O75569;O75569-3;O75569-2	Interferon-inducible double-stranded RNA-dependent protein kinase activator A	PRKRA	prkra	prkra	PRKRA
		27.2997	26.8938	26.9251	27.638	27.7523	27.7439							14	14	14	9.6	9.6	9.6	254.39	0.00771312	0.136869	0.671866	0.591696	0.0553903	0.0911086	-0.97351	O60287	O60287	Nucleolar pre-ribosomal-associated protein 1	URB1	urb1	urb1	URB1
		24.1576	24.1568	24.2448	24.8041	24.6601	24.4945							15	14	14	7	6.6	6.6	329.48	0.00771365	0.225918	0.466506	0.426391	NaN	NaN	NaN	Q9NYQ6;Q9NYQ6-2	Q9NYQ6;Q9NYQ6-2	Cadherin EGF LAG seven-pass G-type receptor 1	CELSR1
		26.6775	27.0988	27.4885	25.7379	24.8724	25.4875				+	TBK1_mutant_CTRL		10	10	10	13.3	13.3	13.3	122.02	0.00774947	0.00516505	-1.72233	-1.27789	0.815663	0.885198	0.0294339	P14543-2;P14543	P14543-2;P14543	Nidogen-1	NID1	nid1a	nid1a	NID1
		26.0388	26.1912	25.9787	26.7526	26.6384	26.4458						+	12	12	12	37.3	37.3	37.3	52.787	0.00776072	0.189746	0.542674	0.489059	0.138828	0.0900504	0.040465	Q5R3I4	Q5R3I4	Tetratricopeptide repeat protein 38	TTC38	ttc38	ttc38;ttc38	TTC38;TTC38
		28.9399	28.7911	28.8029	29.1095	29.1746	29.0768							21	21	21	31.3	31.3	31.3	92.07	0.0077877	0.382389	0.275627	0.261076	0.00110439	0.325083	0.284121	Q01433-2;Q01433;Q01433-5;Q01433-3;Q01433-4	Q01433-2;Q01433;Q01433-5;Q01433-3;Q01433-4	AMP deaminase 2	AMPD2	ampd2a	ampd2a	AMPD2
		25.0521	25.4193	25.2204	25.822	25.9916	25.7593							8	8	8	11	11	11	93.382	0.00778786	0.153789	0.627021	0.556464	NaN	NaN	NaN	P98155-2;P98155	P98155-2;P98155	Very low-density lipoprotein receptor	VLDLR	vldlr
		26.2082	26.74	25.5637	22.7508	23.5053	24.2144				+	TBK1_mutant_CTRL		10	10	10	24.5	24.5	24.5	49.607	0.00780744	0	-2.68043	-1.73782	NaN	NaN	NaN	Q15465;Q14623	Q15465	Sonic hedgehog protein;Sonic hedgehog protein N-product;Sonic hedgehog protein C-product	SHH	shha
		21.6787	21.7838	21.5095	24.229	24.5801	23.0622				+	TBK1_mutant_CTRL		4	4	4	5.4	5.4	5.4	103.64	0.0078269	0	2.29975	1.56904	NaN	NaN	NaN	Q07617;Q07617-2	Q07617	Sperm-associated antigen 1	SPAG1
		26.9534	26.9353	27.1213	27.3265	27.5443	27.4206							7	7	7	28.5	28.5	28.5	48.948	0.00783347	0.250264	0.427135	0.393124	NaN	NaN	NaN	Q06265;Q06265-2;Q06265-3;Q06265-4	Q06265;Q06265-2;Q06265-3;Q06265-4	Exosome complex component RRP45	EXOSC9
		22.9028	22.776	23.9717	25.2225	25.0754	25.0267				+	TBK1_mutant_CTRL		3	3	3	30.8	30.8	30.8	15.585	0.00788012	0	1.89137	1.36685	0.0446996	0.467374	0.164917	P21741;P21741-2	P21741;P21741-2	Midkine	MDK	mdkb	mdkb	MDK
		25.279	24.9467	25.1061	25.6601	26.1012	25.9605							4	4	4	15.7	15.7	15.7	45.21	0.00788064	0.0897133	0.796643	0.685794	NaN	NaN	NaN	P41225	P41225	Transcription factor SOX-3	SOX3
		26.5029	26.5614	26.7071	25.7366	26.1209	26.0071							5	5	5	12.5	12.5	12.5	51.603	0.00791679	0.150941	-0.635612	-0.562922	NaN	NaN	NaN	Q9NWS8;Q9NWS8-2	Q9NWS8;Q9NWS8-2	Required for meiotic nuclear division protein 1 homolog	RMND1
		28.0406	27.875	28.0463	27.7204	27.7123	27.6753							11	11	11	41.7	41.7	41.7	46.306	0.00792978	0.370825	-0.284674	-0.269103	NaN	NaN	NaN	Q9NZ32	Q9NZ32	Actin-related protein 10	ACTR10
		27.4143	27.4181	27.4524	27.163	27.1788	26.9788							14	14	14	25.8	25.8	25.8	81.798	0.00793009	0.327567	-0.321409	-0.301699	NaN	NaN	NaN	Q8IYI6	Q8IYI6	Exocyst complex component 8	EXOC8
		27.7026	27.7349	27.5851	27.4558	27.3735	27.4314							9	9	9	27.5	27.5	27.5	38.379	0.00793516	0.412405	-0.253988	-0.241518	0.472076	0.507972	-0.162573	Q9UIC8;Q9UIC8-2;Q9UIC8-3	Q9UIC8;Q9UIC8-2;Q9UIC8-3	Leucine carboxyl methyltransferase 1	LCMT1	lcmt1	lcmt1	LCMT1
		25.9664	26.1373	26.3315	27.2325	26.938	26.7761							7	7	7	23.4	23.4	23.4	52.839	0.00794047	0.0825197	0.837127	0.715362	NaN	NaN	NaN	P56182	P56182	Ribosomal RNA processing protein 1 homolog A	RRP1
		31.5743	31.3947	31.5365	31.7957	31.7639	31.765							45	45	45	46.2	46.2	46.2	140.47	0.00801075	0.386586	0.273038	0.258643	NaN	NaN	NaN	P26640;P26640-2	P26640	Valine--tRNA ligase	VARS
		27.3654	27.3643	28.3845	25.6155	26.0704	26.0069				+	TBK1_mutant_CTRL		9	9	8	33.5	33.5	33.5	35.7	0.00801662	0.00351111	-1.80713	-1.32057	NaN	NaN	NaN	Q96CX2;Q68DU8	Q96CX2	BTB/POZ domain-containing protein KCTD12	KCTD12
		27.1309	26.9499	26.9132	27.7121	27.3935	27.6858							14	14	10	37.6	37.6	27.1	55.63	0.0080459	0.165896	0.599131	0.533851	NaN	NaN	NaN	Q13043;Q13043-2	Q13043;Q13043-2	Serine/threonine-protein kinase 4;Serine/threonine-protein kinase 4 37kDa subunit;Serine/threonine-protein kinase 4 18kDa subunit	STK4
		26.8614	27.724	27.1223	25.9797	25.6613	25.2812				+	TBK1_mutant_CTRL		4	4	4	36.7	36.7	36.7	18.383	0.00804833	0.0096129	-1.59514	-1.20335	0.449615	0.370981	0.301499	Q99757	Q99757	Thioredoxin, mitochondrial	TXN2	txn2	txn2	TXN2
		31.0414	30.9005	30.9841	31.2706	31.1793	31.314							26	26	26	58.4	58.4	58.4	66.049	0.00804996	0.377572	0.279315	0.264249	0.634476	0.911856	-0.0206671	O00567	O00567	Nucleolar protein 56	NOP56	nop56	nop56	NOP56
		28.7405	28.6821	28.7945	28.909	28.9123	28.8866							33	33	33	28.1	28.1	28.1	175.48	0.00806959	0.578713	0.163583	0.158294	NaN	NaN	NaN	Q6PGP7	Q6PGP7	Tetratricopeptide repeat protein 37	TTC37
		26.951	27.0574	27.3957	26.4325	26.5151	26.3196							9	9	9	31.1	31.1	31.1	46.277	0.00807372	0.122468	-0.712297	-0.621811	NaN	NaN	NaN	Q86TX2;P49753;P49753-2	Q86TX2;P49753;P49753-2	Acyl-coenzyme A thioesterase 1;Acyl-coenzyme A thioesterase 2, mitochondrial	ACOT1;ACOT2	acot22
		29.8639	29.8438	29.8855	30.281	30.1651	30.068							21	21	21	54.8	54.8	54.8	52.22	0.00807387	0.346062	0.306957	0.288843	0.0596358	0.525951	0.133814	P60228	P60228	Eukaryotic translation initiation factor 3 subunit E	EIF3E	eif3ea	eif3ea;eif3eb	EIF3E
		28.9811	29.1146	28.7523	28.4019	28.3868	28.1775							4	4	2	62.9	62.9	38.2	10.35	0.0080831	0.153502	-0.627275	-0.556001	NaN	NaN	NaN	Q96FJ2	Q96FJ2	Dynein light chain 2, cytoplasmic	DYNLL2
		28.0017	27.7568	27.8516	28.3259	28.4957	28.2593							30	30	28	21	21	20.3	229.14	0.00808736	0.214123	0.490243	0.445593	NaN	NaN	NaN	Q13459-2;Q13459	Q13459-2;Q13459	Unconventional myosin-IXb	MYO9B
		27.6908	27.637	27.4271	28.4106	28.5861	28.1111							4	4	4	33.7	33.7	33.7	11.471	0.00808948	0.0950416	0.784304	0.675939	0.0402789	0.203743	-0.537095	Q99584	Q99584	Protein S100-A13	S100A13	s100v2	s100v2	S100A13
		31.0204	31.1628	31.1155	30.5369	30.7828	30.7273							13	13	13	68.3	68.3	68.3	24.636	0.00813838	0.255447	-0.417248	-0.384406	0.209582	0.392125	0.238623	P22061;P22061-2	P22061;P22061-2	Protein-L-isoaspartate(D-aspartate) O-methyltransferase	PCMT1	pcmt	pcmt	PCMT1
		25.8565	25.5484	25.6885	26.3707	26.936	27.0056							8	8	8	22.3	22.3	22.3	63.145	0.00816285	0.0501892	1.07295	0.879552	NaN	NaN	NaN	Q14699	Q14699	Raftlin	RFTN1
		29.4314	29.3749	29.8356	31.0635	30.5322	30.4873				+	TBK1_mutant_CTRL		35	35	35	44	44	44	96.557	0.00816799	0.0435697	1.14704	0.928693	NaN	NaN	NaN	P33991;Q9UJA3-2;Q9UJA3-3;Q9UJA3;Q9UJA3-4	P33991	DNA replication licensing factor MCM4	MCM4
		25.316	24.9827	24.9093	26.4268	25.9253	25.9203							17	17	17	8.6	8.6	8.6	250.75	0.00818452	0.0523353	1.02148	0.84455	NaN	NaN	NaN	P50748;P50748-2	P50748	Kinetochore-associated protein 1	KNTC1
		24.4663	24.6498	24.9115	25.2502	25.4344	25.4297							8	8	8	17.9	17.9	17.9	65.572	0.00819668	0.128139	0.695582	0.608709	NaN	NaN	NaN	Q9NVN8	Q9NVN8	Guanine nucleotide-binding protein-like 3-like protein	GNL3L
		24.5135	24.5586	24.5171	24.1456	24.1106	23.8225							3	3	3	39.3	39.3	39.3	18.556	0.00821644	0.209316	-0.50352	-0.456343	NaN	NaN	NaN	Q8IW50-6;Q8IW50;Q8IW50-2;Q8IW50-5;Q8IW50-3;Q8IW50-7;Q8IW50-4	Q8IW50-6;Q8IW50;Q8IW50-2;Q8IW50-5	Protein FAM219A	FAM219A	fam219aa
		26.154	26.2435	26.2241	25.8802	25.5565	25.7538							6	6	6	24	24	24	34.985	0.00824228	0.22097	-0.477036	-0.434447	0.0624482	0.110283	-0.885668	Q12841;Q12841-2	Q12841;Q12841-2	Follistatin-related protein 1	FSTL1	fstl1a	fstl1a;fstl1b	FSTL1
		25.4139	25.4125	25.4564	25.7223	25.6026	25.5949							12	12	12	21.7	21.7	21.7	95.05	0.00829413	0.475334	0.212326	0.203434	0.18618	0.239537	-0.5233	O15381;O15381-5;O15381-2;O15381-3;O15381-4	O15381;O15381-5;O15381-2;O15381-3;O15381-4	Nuclear valosin-containing protein-like	NVL	nvl	nvl	NVL
		32.7542	32.7488	32.8497	31.4346	31.8931	32.1053							38	21	17	43.4	24.9	21.1	111.75	0.00833268	0.0572603	-0.973228	-0.810605	NaN	NaN	NaN	P13637;P13637-2;P13637-3	P13637;P13637-2;P13637-3	Sodium/potassium-transporting ATPase subunit alpha-3	ATP1A3
		25.487	25.4663	25.5088	26.0646	26.0413	25.7655							7	7	7	16.2	16.2	16.2	72.456	0.00833319	0.225622	0.469756	0.428283	0.0195796	0.0824704	-0.933596	Q8N8A6	Q8N8A6	ATP-dependent RNA helicase DDX51	DDX51	ddx51	ddx51	DDX51
		26.8589	27.0269	27.1129	26.6179	26.5105	26.6395							12	12	12	18.6	18.6	18.6	89.082	0.00833799	0.258153	-0.410223	-0.378233	NaN	NaN	NaN	Q9H9E3;Q9H9E3-3;Q9H9E3-2	Q9H9E3;Q9H9E3-3;Q9H9E3-2	Conserved oligomeric Golgi complex subunit 4	COG4
		27.2008	27.4118	27.5283	27.8883	27.8136	27.9554							9	9	9	18.7	18.7	18.7	62.253	0.00833882	0.208912	0.505512	0.457797	0.00680705	0.317158	0.301357	Q5T9L3;Q5T9L3-2;Q5T9L3-3	Q5T9L3;Q5T9L3-2;Q5T9L3-3	Protein wntless homolog	WLS	wls	wls	WLS
		30.9468	30.9235	31.0383	30.8042	30.7684	30.7231							14	7	6	40.6	19.1	16.4	32.852	0.00835484	0.493178	-0.20433	-0.196065	NaN	NaN	NaN	P05141;Q9H0C2	P05141	ADP/ATP translocase 2;ADP/ATP translocase 2, N-terminally processed	SLC25A5
		30.1994	30.2121	30.2692	30.0971	29.9826	30.0218							8	8	8	44.2	44.2	44.2	24.593	0.00837799	0.513043	-0.19305	-0.18565	NaN	NaN	NaN	O75396	O75396	Vesicle-trafficking protein SEC22b	SEC22B
		26.4384	26.7808	26.53	27.6698	27.1726	27.4871							7	7	7	18.8	18.8	18.8	63.157	0.00838757	0.0781137	0.860109	0.730371	0.00715199	0.331128	-0.281994	Q9BTX1-6;Q9BTX1-5;Q9BTX1-2;Q9BTX1;Q9BTX1-4;Q9BTX1-3	Q9BTX1-6;Q9BTX1-5;Q9BTX1-2;Q9BTX1;Q9BTX1-4	Nucleoporin NDC1	NDC1	ndc1	ndc1	NDC1
		28.2305	28.1829	28.2811	28.0209	27.9195	27.821							19	19	19	27.2	27.2	27.2	100.28	0.00841873	0.341992	-0.311028	-0.292236	0.19567	0.343698	-0.294672	Q9NV70-2;Q9NV70	Q9NV70-2;Q9NV70	Exocyst complex component 1	EXOC1	exoc1	exoc1	EXOC1
		26.4833	25.8452	27.1926	30.4055	29.7236	28.6613				+	TBK1_mutant_CTRL	+	21	15	14	40.7	30.5	28.8	70.02	0.00845291	0	3.08974	1.88454	0.0369376	0.0145423	-2.17826	P54652	P54652	Heat shock-related 70 kDa protein 2	HSPA2	hspa1b	hspa1b	HSPA2
		28.8843	28.8753	28.7524	29.1757	29.4999	29.3269							12	12	12	72.2	72.2	72.2	31.858	0.00846541	0.210421	0.496833	0.450488	NaN	NaN	NaN	Q86X76-2;Q86X76-4;Q86X76;Q86X76-3;Q86X76-5	Q86X76-2;Q86X76-4;Q86X76;Q86X76-3;Q86X76-5	Nitrilase homolog 1	NIT1
		27.7943	27.7288	28.0311	28.2625	28.3325	28.3248							11	11	11	28.4	28.4	28.4	56.974	0.00852986	0.234362	0.45519	0.415904	NaN	NaN	NaN	Q8NC56;Q8NC56-2	Q8NC56;Q8NC56-2	LEM domain-containing protein 2	LEMD2
		29.2112	29.167	29.4008	28.913	28.8146	28.9125							14	14	14	41.9	41.9	41.9	55.819	0.00854056	0.281769	-0.37963	-0.351898	NaN	NaN	NaN	Q9BTV5	Q9BTV5	Fibronectin type III and SPRY domain-containing protein 1	FSD1
		24.929	24.9652	24.8074	25.555	25.4988	25.2342							5	5	5	7.9	7.9	7.9	79.87	0.00854993	0.196702	0.528789	0.47647	NaN	NaN	NaN	Q9NVU7;Q9NVU7-2	Q9NVU7;Q9NVU7-2	Protein SDA1 homolog	SDAD1
		29.4188	29.319	29.7483	28.623	28.7682	28.898							17	17	16	40.3	40.3	38.3	63.054	0.00855312	0.113129	-0.73231	-0.635639	NaN	NaN	NaN	Q8WXF7-2;Q8WXF7	Q8WXF7-2;Q8WXF7	Atlastin-1	ATL1
		26.5344	26.8719	27.1889	25.2901	25.8767	25.7118				+	TBK1_mutant_CTRL		7	7	7	12.3	12.3	12.3	78.286	0.00855888	0.0358077	-1.23883	-0.985292	0.0549304	0.173533	0.632013	P55290;P55290-4;P55290-5;P55290-3;P55290-2	P55290;P55290-4;P55290-5;P55290-3;P55290-2	Cadherin-13	CDH13	cdh13	cdh13	CDH13
		30.0531	30.2346	30.3198	29.5868	29.7545	29.7993							12	12	12	32	32	32	48.379	0.00863452	0.215976	-0.488919	-0.443741	NaN	NaN	NaN	Q8NFW8;Q8NFW8-2	Q8NFW8	N-acylneuraminate cytidylyltransferase	CMAS
		31.6364	31.556	31.5847	31.8	31.7126	31.7961							46	45	45	67.7	66.6	66.6	105.38	0.00867287	0.549781	0.177258	0.17094	0.0573208	0.454456	0.174152	Q15029-2;Q15029;Q15029-3	Q15029-2;Q15029;Q15029-3	116 kDa U5 small nuclear ribonucleoprotein component	EFTUD2	eftud2	eftud2	EFTUD2
		29.6395	29.6112	29.8628	28.9401	29.0352	29.2813							38	38	32	33	33	28.2	171.49	0.00868112	0.158913	-0.618949	-0.548185	0.460656	0.59838	-0.121472	Q9P265	Q9P265	Disco-interacting protein 2 homolog B	DIP2B	dip2ba	dip2ba;dip2bb;dip2ba	DIP2B;DIP2B
		24.8404	24.7504	24.871	25.5369	25.1715	25.3562							4	4	4	19.5	19.5	19.5	29.964	0.00870291	0.195123	0.534286	0.480685	0.277614	0.193721	-0.826817	Q9BQ75-2;Q9BQ75	Q9BQ75-2;Q9BQ75	Protein CMSS1	CMSS1	cmss1	cmss1;tmem30c;cmss1	CMSS1;CMSS1
		30.5096	30.6385	30.598	30.0675	30.1076	30.3199							17	17	12	55.2	55.2	44.6	48.033	0.00871566	0.25563	-0.416991	-0.383593	NaN	NaN	NaN	P49841-2;P49841	P49841-2;P49841	Glycogen synthase kinase-3 beta	GSK3B
		27.703	27.6055	27.4533	28.1396	28.0129	27.9423							12	12	12	32.9	32.9	32.9	49.797	0.00871607	0.241001	0.444342	0.406617	NaN	NaN	NaN	Q9Y4P3	Q9Y4P3	Transducin beta-like protein 2	TBL2
		23.112	24.0433	24.0683	25.4459	25.2403	25.1912				+	TBK1_mutant_CTRL		6	6	6	34.3	34.3	34.3	37.895	0.00874268	0.010697	1.55126	1.17148	NaN	NaN	NaN	P13995;P13995-2	P13995;P13995-2	Bifunctional methylenetetrahydrofolate dehydrogenase/cyclohydrolase, mitochondrial;NAD-dependent methylenetetrahydrofolate dehydrogenase;Methenyltetrahydrofolate cyclohydrolase	MTHFD2
		24.857	24.8399	25.2676	26.2775	25.7818	25.8711							8	8	8	26.3	26.3	26.3	50.714	0.00879125	0.0554333	0.988591	0.8191	0.0206069	0.16876	-0.610047	O43159	O43159	Ribosomal RNA-processing protein 8	RRP8	rrp8	rrp8	RRP8
		23.5281	24.1856	23.1359	25.3695	26.6532	26.8884				+	TBK1_mutant_CTRL		2	2	2	12.3	12.3	12.3	26.51	0.00880267	0	2.68717	1.71961	NaN	NaN	NaN	Q9UJQ1-2;Q9UJQ1	Q9UJQ1-2;Q9UJQ1	Lysosome-associated membrane glycoprotein 5	LAMP5
		23.0937	24.3754	23.9832	25.5963	25.7979	25.5752				+	TBK1_mutant_CTRL		5	5	5	19.2	19.2	19.2	35.632	0.00885867	0.00355056	1.83902	1.32707	NaN	NaN	NaN	Q6PGN9-2;Q6PGN9;Q6PGN9-3;Q6PGN9-4	Q6PGN9-2;Q6PGN9;Q6PGN9-3	Proline/serine-rich coiled-coil protein 1	PSRC1
		24.7564	25.3963	25.9454	26.8782	27.1234	27.2272				+	TBK1_mutant_CTRL		12	10	10	37	30.8	30.8	44.877	0.00886255	0.00709434	1.71022	1.25863	NaN	NaN	NaN	P31350;P31350-2	P31350;P31350-2	Ribonucleoside-diphosphate reductase subunit M2	RRM2
		26.438	26.563	26.5737	26.8226	26.9985	27.1144							11	11	11	24.4	24.4	24.4	76.876	0.00892136	0.235502	0.453575	0.414096	NaN	NaN	NaN	Q9P2Y4	Q9P2Y4	Zinc finger protein 219	ZNF219
		31.5949	31.4632	31.5175	31.7841	31.7449	31.6978							19	19	19	50.5	50.5	50.5	55.21	0.00892382	0.467767	0.217077	0.207604	0.00394057	0.334117	0.274846	Q9Y3I0	Q9Y3I0	tRNA-splicing ligase RtcB homolog	RTCB	rtcb	rtcb	RTCB
		23.7643	23.179	23.8685	24.5396	24.735	24.744							4	4	4	14.4	14.4	14.4	44.065	0.00892494	0.0509175	1.06895	0.872816	NaN	NaN	NaN	Q9P0Z9	Q9P0Z9	Peroxisomal sarcosine oxidase	PIPOX
		25.3328	25.0692	25.1879	25.8666	25.6549	26.0598							5	5	5	29.9	29.9	29.9	20.749	0.00893812	0.141569	0.6638	0.582484	NaN	NaN	NaN	Q96EK6	Q96EK6	Glucosamine 6-phosphate N-acetyltransferase	GNPNAT1
		24.1275	24.2463	24.5238	27.1625	26.8743	25.6561				+	TBK1_mutant_CTRL		5	5	5	14.7	14.7	14.7	47.747	0.00893878	0	2.26506	1.53421	NaN	NaN	NaN	P61812;P61812-2	P61812;P61812-2	Transforming growth factor beta-2;Latency-associated peptide	TGFB2	tgfb2
		29.7564	29.7275	29.8963	28.5941	28.9099	29.2157							26	23	2	38.8	34.8	2.7	98.502	0.00899937	0.0741655	-0.88681	-0.747186	NaN	NaN	NaN	Q9H4G0	Q9H4G0	Band 4.1-like protein 1	EPB41L1
		28.0357	27.841	28.2046	27.249	27.4974	27.4693							3	3	3	7.2	7.2	7.2	46.405	0.0090327	0.157771	-0.621864	-0.54975	NaN	NaN	NaN	O76062;O76062-2	O76062;O76062-2	Delta(14)-sterol reductase	TM7SF2
		25.4476	25.9239	25.2914	26.8482	26.6178	26.421							11	10	10	30.9	27.7	27.7	49.027	0.00903982	0.0504214	1.07469	0.876047	NaN	NaN	NaN	P34896-2;P34896;P34896-3;P34896-4	P34896-2;P34896;P34896-3;P34896-4	Serine hydroxymethyltransferase, cytosolic	SHMT1
		26.8953	26.7036	25.889	28.131	28.1986	27.8286				+	TBK1_mutant_CTRL		13	13	13	14.1	14.1	14.1	166.67	0.00907059	0.0107786	1.5568	1.1716	NaN	NaN	NaN	Q9UBG0	Q9UBG0	C-type mannose receptor 2	MRC2
		30.7178	30.7351	30.7231	30.5667	30.4156	30.3812							13	13	13	55.1	55.1	55.1	28.908	0.00908262	0.390178	-0.270795	-0.256141	NaN	NaN	NaN	P24539	P24539	ATP synthase F(0) complex subunit B1, mitochondrial	ATP5F1
		27.6995	27.8704	27.7334	27.3066	27.0481	27.369							17	17	16	8.5	8.5	8.2	309.42	0.00909007	0.198578	-0.526496	-0.473782	NaN	NaN	NaN	O95359;O95359-6;O95359-1;O95359-5;O95359-3;O95359-2	O95359;O95359-6;O95359-1;O95359-5;O95359-3;O95359-2	Transforming acidic coiled-coil-containing protein 2	TACC2
		27.7238	27.6301	27.7295	27.9766	28.1755	27.9766							18	18	18	32.4	32.4	32.4	69.81	0.00912551	0.302586	0.348429	0.324509	NaN	NaN	NaN	P08240;P08240-2	P08240;P08240-2	Signal recognition particle receptor subunit alpha	SRPR
		26.9527	26.8067	26.6283	27.4078	27.2773	27.6085							10	10	10	45.3	45.3	45.3	35.23	0.00914125	0.152063	0.635293	0.559992	NaN	NaN	NaN	Q9Y315	Q9Y315	Putative deoxyribose-phosphate aldolase	DERA
		24.5157	24.5201	24.7819	25.1185	25.1529	24.9862							5	5	4	9.1	9.1	6.6	87.253	0.00915172	0.220915	0.479966	0.435689	NaN	NaN	NaN	Q9Y5E7	Q9Y5E7	Protocadherin beta-2	PCDHB2
		25.2094	25.2802	25.1539	24.9808	24.9618	25.0527							7	6	6	18	16.5	16.5	56.501	0.00920416	0.469076	-0.216084	-0.206616	0.000852967	0.238562	-0.417679	O95758-1;O95758-6;O95758-2;O95758;O95758-5;O95758-4;O95758-7	O95758-1;O95758-6;O95758-2;O95758;O95758-5;O95758-4;O95758-7	Polypyrimidine tract-binding protein 3	PTBP3	ptbp3	ptbp3	PTBP3
		27.586	27.6534	27.6959	26.9215	27.0809	27.3033							12	12	12	28	28	28	76.666	0.00921662	0.191663	-0.543201	-0.487068	NaN	NaN	NaN	Q9BQ70	Q9BQ70	Transcription factor 25	TCF25
		26.7296	27.1705	25.8164	23.418	24.1572	24.6312				+	TBK1_mutant_CTRL		47	47	47	22.7	22.7	22.7	351.15	0.00930387	0	-2.50332	-1.63344	0.157487	0.566364	-0.119123	Q5SZK8;Q5SZK8-2	Q5SZK8;Q5SZK8-2	FRAS1-related extracellular matrix protein 2	FREM2	frem2a	frem2a	FREM2
		34.8322	35.0329	34.8222	33.9976	34.2716	34.4217							35	35	5	77.8	77.8	12.4	74.261	0.00937079	0.141187	-0.665494	-0.582813	NaN	NaN	NaN	Q14194-2;Q14117	Q14194-2	Dihydropyrimidinase-related protein 1	CRMP1
		31.0406	30.9478	30.9172	30.7772	30.8088	30.7595							9	9	9	52.5	52.5	52.5	25.838	0.00937304	0.52672	-0.186724	-0.179576	0.208827	0.627217	0.0970748	P30048-2;P30048	P30048-2;P30048	Thioredoxin-dependent peroxide reductase, mitochondrial	PRDX3	prdx3	prdx3	PRDX3
		25.3162	25.4005	25.5424	26.0794	25.7768	26.057							7	7	7	17	17	17	51.588	0.00938928	0.186046	0.551348	0.493333	0.241747	0.226912	0.592212	Q1ED39	Q1ED39	Lysine-rich nucleolar protein 1	KNOP1	knop1	knop1	KNOP1
		29.4913	29.4284	29.307	28.837	29.103	28.9658							27	27	27	33.3	33.3	33.3	130.67	0.00939941	0.24398	-0.440266	-0.402461	0.00734413	0.396249	0.211773	Q92823-3;Q92823-6;Q92823;Q92823-5;Q92823-4;Q92823-2	Q92823-3;Q92823-6;Q92823;Q92823-5;Q92823-4;Q92823-2	Neuronal cell adhesion molecule	NRCAM	nrcama	nrcama	NRCAM
		30.1529	30.0802	30.3973	31.6356	31.1431	30.9666							38	38	38	55	55	55	90.98	0.00946628	0.0518537	1.03828	0.849671	0.00337504	0.230097	-0.440788	P25205;P25205-2	P25205;P25205-2	DNA replication licensing factor MCM3	MCM3	mcm3	mcm3	MCM3
		29.0846	29.1457	29.6685	27.4442	27.6652	28.3109				+	TBK1_mutant_CTRL		5	5	5	28.6	28.6	28.6	30.331	0.00947692	0.0154207	-1.49287	-1.13158	NaN	NaN	NaN	P41217-2;P41217;P41217-3	P41217-2;P41217;P41217-3	OX-2 membrane glycoprotein	CD200	si:dkey-31e10.5
		29.9481	29.8667	29.8991	29.625	29.7285	29.5451							3	3	3	31.9	31.9	31.9	7.9331	0.0094781	0.389624	-0.271745	-0.256819	NaN	NaN	NaN	P56385	P56385	ATP synthase subunit e, mitochondrial	ATP5I
		27.1624	27.2031	27.1649	27.1105	27.0672	27.0963							11	11	11	40.6	40.6	40.6	44.408	0.0095497	0.771907	-0.0854816	-0.0839436	NaN	NaN	NaN	P49354;P49354-2	P49354;P49354-2	Protein farnesyltransferase/geranylgeranyltransferase type-1 subunit alpha	FNTA
		25.8189	25.7738	25.931	25.4579	25.4029	25.6029							10	10	10	15.9	15.9	15.9	83.92	0.00956913	0.29923	-0.353343	-0.328454	NaN	NaN	NaN	Q9C0D3;Q9C0D3-2	Q9C0D3	Protein zyg-11 homolog B	ZYG11B	si:ch1073-82l19.1
		27.4398	27.4808	27.9769	28.3808	28.4856	28.4986							8	8	8	63.4	63.4	63.4	22.782	0.00960451	0.0862909	0.822509	0.699066	0.596274	0.658219	-0.096255	P04792	P04792	Heat shock protein beta-1	HSPB1	hspb1	hspb1	HSPB1
		25.0413	25.1413	25.3472	25.676	25.6973	25.9657							4	4	4	11.3	11.3	11.3	49.769	0.0096378	0.166065	0.603071	0.53388	NaN	NaN	NaN	Q9H313-3;Q9H313-5;Q9H313;Q9H313-2;Q9H313-4	Q9H313-3;Q9H313-5;Q9H313;Q9H313-2	Protein tweety homolog 1	TTYH1
		29.7675	29.7279	29.7069	30.1504	29.9309	30.0393							29	29	29	41.9	41.9	41.9	102.97	0.00965976	0.347255	0.306047	0.287149	0.0679597	0.540856	-0.127151	Q86XP3;Q86XP3-2	Q86XP3;Q86XP3-2	ATP-dependent RNA helicase DDX42	DDX42	ddx42	ddx42	DDX42
		25.9704	25.1827	25.0048	27.0141	26.6693	26.8386				+	TBK1_mutant_CTRL		7	7	7	17.7	17.7	17.7	59.875	0.009672	0.0192368	1.4547	1.10798	0.0598001	0.519205	-0.136742	O60678;O60678-2	O60678;O60678-2	Protein arginine N-methyltransferase 3	PRMT3	prmt3	prmt3	PRMT3
		24.4232	24.6527	24.5517	25.3785	25.0937	24.997							6	6	6	12.2	12.2	12.2	68.546	0.00975018	0.161465	0.61385	0.542099	NaN	NaN	NaN	Q8NHQ9;Q8NHQ9-2	Q8NHQ9	ATP-dependent RNA helicase DDX55	DDX55
		27.2308	27.1763	27.2747	27.5473	27.6199	27.4197							12	12	12	36.8	36.8	36.8	40.746	0.0097535	0.35168	0.301725	0.283293	NaN	NaN	NaN	P55039	P55039	Developmentally-regulated GTP-binding protein 2	DRG2
		27.3278	27.6382	27.3883	26.5139	26.4434	26.925							9	8	8	34.5	31.7	31.7	46.877	0.00975666	0.0859378	-0.82402	-0.699681	0.593401	0.803748	-0.0487858	O94805	O94805	Actin-like protein 6B	ACTL6B	actl6b	actl6a;actl6b	ACTL6B
		29.0967	29.1682	29.008	28.8234	28.8696	28.8855							12	12	12	36.4	36.4	36.4	46.319	0.00975742	0.442114	-0.231495	-0.220487	0.000740139	0.27968	0.34807	P26440;P26440-2	P26440;P26440-2	Isovaleryl-CoA dehydrogenase, mitochondrial	IVD	ivd	ivd	IVD
		27.8486	27.8238	27.8281	27.2542	27.2904	27.569							14	14	14	27.2	27.2	27.2	81.569	0.0097721	0.228812	-0.462295	-0.420366	NaN	NaN	NaN	Q9NQ86-4;Q9NQ86	Q9NQ86-4;Q9NQ86	E3 ubiquitin-protein ligase TRIM36	TRIM36	trim36
		29.3022	29.3139	29.3831	28.6895	28.8741	29.0285							27	27	1	38	38	1.4	102.16	0.00977883	0.226335	-0.469028	-0.425918	0.534134	0.841733	0.0382287	O14936-4;O14936-6;O14936-2	O14936-4;O14936-6;O14936-2	Peripheral plasma membrane protein CASK	CASK	caska	caska;caskb	CASK
		28.0942	28.0396	28.064	26.8987	27.4995	27.3174							7	7	7	22.4	22.4	22.4	40.683	0.00978082	0.0856772	-0.827361	-0.702012	0.0303233	0.230902	0.46661	Q9NV96;Q9NV96-2;Q9NV96-3;Q3MIR4	Q9NV96;Q9NV96-2;Q9NV96-3	Cell cycle control protein 50A	TMEM30A	tmem30aa	tmem30aa	TMEM30A
		27.7254	27.6468	27.7421	26.942	27.0981	27.3544							12	12	1	31.7	31.7	2.8	58.009	0.0097868	0.176873	-0.573278	-0.51015	NaN	NaN	NaN	Q9UBP0-3;Q9UBP0	Q9UBP0-3;Q9UBP0	Spastin	SPAST
		26.0684	26.0225	25.9511	26.3232	26.3725	26.5933							8	8	8	21.1	21.1	21.1	62.123	0.00981886	0.257024	0.415656	0.381404	NaN	NaN	NaN	Q53H47-3;Q53H47	Q53H47-3;Q53H47	Histone-lysine N-methyltransferase SETMAR;Histone-lysine N-methyltransferase;Mariner transposase Hsmar1	SETMAR
		26.455	26.4018	26.5388	26.1017	25.7244	25.95							7	7	7	30.7	30.7	30.7	32.952	0.00982031	0.193385	-0.539831	-0.483442	NaN	NaN	NaN	P49069	P49069	Calcium signal-modulating cyclophilin ligand	CAMLG
		28.6687	28.5809	28.9497	27.8621	27.9248	28.2241							14	13	13	27.6	26.5	26.5	76.256	0.00982476	0.117937	-0.729434	-0.630112	0.549318	0.725837	0.0703096	P49418;P49418-2;Q9UBW5-2;Q9UBW5	P49418;P49418-2	Amphiphysin	AMPH	amph	amph	AMPH
		31.4698	31.5155	31.7472	32.1132	32.0792	31.9398							30	30	30	48.4	48.4	48.4	75.872	0.00985769	0.227186	0.466621	0.423842	NaN	NaN	NaN	P08133;P08133-2	P08133;P08133-2	Annexin A6	ANXA6
		27.2042	27.3205	27.7574	26.6733	26.6171	26.6469							5	5	5	11.5	11.5	11.5	51.158	0.00987844	0.100771	-0.78163	-0.668533	NaN	NaN	NaN	Q96G97-4;Q96G97-3;Q96G97	Q96G97-4;Q96G97-3;Q96G97	Seipin	BSCL2	bscl2l
		26.2004	25.9231	26.166	26.551	26.7257	26.9191							6	6	6	17.3	17.3	17.3	52.15	0.00988232	0.15294	0.635436	0.558603	NaN	NaN	NaN	Q9HCE5	Q9HCE5	N6-adenosine-methyltransferase subunit METTL14	METTL14
		26.2812	26.3157	26.3859	26.9374	26.6193	26.7681							19	19	19	12.4	12.4	12.4	244.29	0.00990939	0.240738	0.447387	0.407859	NaN	NaN	NaN	Q8N201	Q8N201	Integrator complex subunit 1	INTS1
		25.8843	25.9399	25.864	26.2182	26.0555	26.2079							3	3	3	26.4	26.4	26.4	16.156	0.00991242	0.39768	0.264452	0.250122	NaN	NaN	NaN	P09132;P09132-2	P09132	Signal recognition particle 19 kDa protein	SRP19
		28.185	28.6027	28.5535	27.5278	27.7493	27.838							6	6	6	42.8	42.8	42.8	16.937	0.00993384	0.112255	-0.742048	-0.639221	NaN	NaN	NaN	Q9Y3D6	Q9Y3D6	Mitochondrial fission 1 protein	FIS1
		25.7588	25.5033	25.2187	26.358	26.2899	26.1496							10	10	10	30.5	30.5	30.5	50.41	0.00997369	0.103014	0.772207	0.661366	NaN	NaN	NaN	Q96P11-2;Q96P11;Q96P11-4;Q96P11-5;Q96P11-3;Q63ZY6-2;Q63ZY6-5;Q63ZY6-6;Q63ZY6	Q96P11-2;Q96P11;Q96P11-4;Q96P11-5	Probable 28S rRNA (cytosine-C(5))-methyltransferase	NSUN5	nsun5
		27.7188	27.7752	27.8676	26.8037	27.0842	27.3212						+	15	15	15	38.9	38.9	38.9	55.556	0.00997648	0.121742	-0.717545	-0.620851	0.0655542	0.175559	-1.1412	Q6ZVM7;Q6ZVM7-5;Q6ZVM7-2;Q6ZVM7-3;Q6ZVM7-4	Q6ZVM7;Q6ZVM7-5;Q6ZVM7-2;Q6ZVM7-3	TOM1-like protein 2	TOM1L2	tom1l2	tom1l2;tom1l2	TOM1L2;TOM1L2
		28.1159	28.1683	28.0467	28.598	28.6354	28.3645							35	35	35	21.7	21.7	21.7	251.46	0.0100222	0.255817	0.422316	0.386812	0.896989	0.888904	-0.0314549	Q8N3C0;Q8N3C0-4	Q8N3C0	Activating signal cointegrator 1 complex subunit 3	ASCC3	ascc3	ascc3	ASCC3
		25.4293	25.4198	25.8129	26.5253	26.4388	26.13							19	19	19	29.3	29.3	29.3	101.67	0.0100857	0.0890226	0.810668	0.689045	0.0246301	0.051319	-1.21931	Q9H3U1-2;Q9H3U1;Q9H3U1-3	Q9H3U1-2;Q9H3U1	Protein unc-45 homolog A	UNC45A	unc45a	unc45a	UNC45A
		28.098	27.9374	28.0249	28.7231	28.4043	28.4483							6	6	6	50	50	50	24.551	0.0100904	0.208844	0.505124	0.455068	NaN	NaN	NaN	P19388	P19388	DNA-directed RNA polymerases I, II, and III subunit RPABC1	POLR2E
		25.9277	25.6316	25.6779	26.3262	26.1874	26.1665							7	7	7	16.3	16.3	16.3	66.591	0.0100923	0.220506	0.480981	0.435377	0.013802	0.061693	-1.05647	Q9Y5X1	Q9Y5X1	Sorting nexin-9	SNX9	snx9a	snx9a	SNX9
		27.2137	27.1185	27.1635	27.5924	27.3879	27.6378							13	5	5	6.3	2.8	2.8	227.87	0.0101632	0.285189	0.374137	0.345897	NaN	NaN	NaN	Q7Z406;Q7Z406-6;Q7Z406-2;Q7Z406-4;Q7Z406-5	Q7Z406;Q7Z406-6;Q7Z406-2;Q7Z406-4;Q7Z406-5	Myosin-14	MYH14
		31.4853	31.6776	31.3975	30.9394	31.046	31.1541							13	13	13	52.1	52.1	52.1	37.419	0.0101633	0.225365	-0.47361	-0.429248	NaN	NaN	NaN	O00154-4;O00154-6;O00154-7;O00154;O00154-5;O00154-2;O00154-3	O00154-4;O00154-6;O00154-7;O00154;O00154-5;O00154-2;O00154-3	Cytosolic acyl coenzyme A thioester hydrolase	ACOT7
		31.5687	31.5326	31.6486	31.2847	31.3588	31.4127							16	16	16	65.7	65.7	65.7	32.463	0.0101929	0.442246	-0.231293	-0.220172	NaN	NaN	NaN	Q9UKM9;Q9UKM9-2	Q9UKM9;Q9UKM9-2	RNA-binding protein Raly	RALY
		27.2338	27	27.0089	27.6904	28.3103	28.3455							8	8	8	40.4	40.4	40.4	25.007	0.0102161	0.0525493	1.0345	0.843741	NaN	NaN	NaN	P78330	P78330	Phosphoserine phosphatase	PSPH
		28.5361	28.5687	28.9262	29.6553	29.4876	29.2483							24	24	19	48.6	48.6	38.8	76.758	0.0102176	0.0988449	0.786715	0.671294	NaN	NaN	NaN	Q06210-2;Q06210	Q06210-2;Q06210	Glutamine--fructose-6-phosphate aminotransferase [isomerizing] 1	GFPT1
		26.8602	26.5129	27.0938	27.8716	27.6207	27.592							13	13	13	33.3	33.3	33.3	71.813	0.0102195	0.0783555	0.872477	0.732748	NaN	NaN	NaN	Q96EK5	Q96EK5	KIF1-binding protein	KIAA1279
		25.9651	25.8523	25.9913	25.7119	25.7579	25.7242							10	10	10	20.1	20.1	20.1	83.135	0.0102449	0.493224	-0.204888	-0.1961	0.0599606	0.221177	-0.509549	Q14746-2;Q14746	Q14746-2;Q14746	Conserved oligomeric Golgi complex subunit 2	COG2	cog2	cog2	COG2
		28.003	27.9062	28.0862	27.2774	27.381	27.6512							30	30	30	19.8	19.8	19.8	212.53	0.010265	0.18087	-0.561942	-0.500403	NaN	NaN	NaN	Q3V6T2-4;Q3V6T2-2;Q3V6T2-3;Q3V6T2;Q3V6T2-5	Q3V6T2-4;Q3V6T2-2;Q3V6T2-3;Q3V6T2;Q3V6T2-5	Girdin	CCDC88A
		24.8723	25.2315	25.1776	24.6327	24.5046	24.4903							3	3	3	18.2	18.2	18.2	23.058	0.010276	0.186867	-0.551221	-0.491867	NaN	NaN	NaN	Q15771;Q15771-2	Q15771	Ras-related protein Rab-30	RAB30
		26.1831	26.181	26.0436	26.7922	26.8634	26.4809							5	5	2	15.4	15.4	8.6	37.251	0.0102857	0.175658	0.576237	0.511674	0.159351	0.43191	-0.196813	P48059;P48059-4;P48059-2;P48059-5;P48059-3;Q7Z4I7-4	P48059;P48059-4;P48059-2;P48059-5;P48059-3;Q7Z4I7-4	LIM and senescent cell antigen-like-containing domain protein 1;LIM and senescent cell antigen-like-containing domain protein 2	LIMS1;LIMS2	lims2	lims2	LIMS1
		28.9737	28.8924	28.9585	28.2373	28.4153	28.6203							22	22	22	37.8	37.8	37.8	103.88	0.010344	0.204472	-0.517204	-0.464511	0.448804	0.789803	-0.0513147	Q2M2I8;Q2M2I8-2;Q9NSY1-2;Q9NSY1-3;Q9NSY1	Q2M2I8;Q2M2I8-2	AP2-associated protein kinase 1	AAK1	aak1b	aak1b	AAK1
		25.4305	25.5844	25.3669	26.2822	25.9418	25.9423							13	13	13	17.4	17.4	17.4	107.33	0.0103554	0.170379	0.594836	0.526167	NaN	NaN	NaN	Q9Y4C8	Q9Y4C8	Probable RNA-binding protein 19	RBM19
		32.0085	32.2911	32.0522	31.7266	31.716	31.616							13	13	2	27.1	27.1	8.1	46.437	0.010374	0.249294	-0.431079	-0.393813	NaN	NaN	NaN	O14979	O14979	Heterogeneous nuclear ribonucleoprotein D-like	HNRNPDL
		25.961	25.9044	26.0417	26.2962	26.2295	26.1564							10	10	10	17.5	17.5	17.5	72.039	0.0103768	0.407661	0.258335	0.244471	0.00305504	0.193579	-0.511654	Q6NUQ4-2;Q6NUQ4	Q6NUQ4-2;Q6NUQ4	Transmembrane protein 214	TMEM214	tmem214	tmem214	TMEM214
		24.2658	24.4769	24.3492	24.7931	24.8044	25.0989						+	2	2	2	9.8	9.8	9.8	28.424	0.0103826	0.19654	0.534837	0.47863	0.00450538	0.0118302	-1.75592	O75586;O75586-2	O75586;O75586-2	Mediator of RNA polymerase II transcription subunit 6	MED6	med6	med6	MED6
		28.0912	28.004	28.2146	28.7297	28.5387	28.4485							22	22	22	23.5	23.5	23.5	148.85	0.010385	0.226327	0.468971	0.425187	NaN	NaN	NaN	Q9BQG0;Q9BQG0-2	Q9BQG0;Q9BQG0-2	Myb-binding protein 1A	MYBBP1A
		29.0839	29.0528	29.2841	28.6914	28.7568	28.834							36	32	32	25.5	22.8	22.8	176.65	0.0104054	0.28312	-0.379535	-0.350323	NaN	NaN	NaN	O43432;O43432-3;O43432-4;O43432-2	O43432;O43432-3;O43432-4	Eukaryotic translation initiation factor 4 gamma 3	EIF4G3
		28.1127	27.9014	27.6434	28.5345	28.4678	28.6588							2	2	2	15.5	15.5	15.5	12.074	0.0104186	0.141396	0.667855	0.582371	NaN	NaN	NaN	P06454-2;P06454	P06454-2;P06454	Prothymosin alpha;Prothymosin alpha, N-terminally processed;Thymosin alpha-1	PTMA
		29.4845	29.5136	29.854	29.1098	29.0385	28.9157						+	38	38	37	34.1	34.1	33.5	152.47	0.0105488	0.170221	-0.596024	-0.52677	0.000201117	0.000930233	-2.61374	Q9P2E9;Q9P2E9-2;Q9P2E9-3	Q9P2E9;Q9P2E9-2;Q9P2E9-3	Ribosome-binding protein 1	RRBP1	rrbp1b	rrbp1b	RRBP1
		24.478	24.4992	24.0656	25.1193	24.9277	25.0655							8	8	8	13.7	13.7	13.7	85.652	0.0105567	0.131995	0.689897	0.59876	NaN	NaN	NaN	Q9ULW0;Q9ULW0-2	Q9ULW0;Q9ULW0-2	Targeting protein for Xklp2	TPX2	tpx2
		28.6858	28.7121	28.8703	29.0468	29.0029	29.1116							20	20	20	54.4	54.4	54.4	72.453	0.0105762	0.356047	0.29771	0.279352	NaN	NaN	NaN	O00178	O00178	GTP-binding protein 1	GTPBP1	gtpbp1l
		30.7292	30.8151	30.7724	30.8932	30.9649	30.9078							12	12	12	40.8	40.8	40.8	48.442	0.0105797	0.612743	0.149741	0.14495	0.508962	0.821054	0.0435143	P22695	P22695	Cytochrome b-c1 complex subunit 2, mitochondrial	UQCRC2	uqcrc2b	uqcrc2b	UQCRC2
		25.1247	24.9753	24.995	25.3748	25.2892	25.2468							10	10	10	6.8	6.8	6.8	242.95	0.0106386	0.390207	0.271886	0.256467	NaN	NaN	NaN	Q93074-3;Q93074;Q93074-2	Q93074-3;Q93074;Q93074-2	Mediator of RNA polymerase II transcription subunit 12	MED12
		25.7201	25.4695	25.7089	26.2466	26.0812	26.0168							7	7	7	36.1	36.1	36.1	32.334	0.010645	0.220598	0.48204	0.435602	7.80924e-05	0.214094	-0.451441	Q9Y3A4;Q9NSQ0	Q9Y3A4	Ribosomal RNA-processing protein 7 homolog A	RRP7A	rrp7a	rrp7a	RRP7A
		26.5309	26.2933	26.2878	25.7107	25.8621	25.9923							8	8	8	29.9	29.9	29.9	40.822	0.010699	0.205798	-0.515627	-0.462777	0.1033	0.432793	-0.192242	Q8IVD9	Q8IVD9	NudC domain-containing protein 3	NUDCD3	nudcd3	nudcd3	NUDCD3
		26.3023	26.4195	26.4586	25.8502	26.0964	26.0407							10	10	10	14.5	14.5	14.5	124.01	0.0107085	0.26773	-0.397699	-0.365496	NaN	NaN	NaN	Q92574-2;Q92574	Q92574-2;Q92574	Hamartin	TSC1
		28.8424	28.6778	29.041	28.3951	28.3314	28.3876							6	6	6	75.6	75.6	75.6	13.37	0.0107162	0.221383	-0.482343	-0.435768	0.237923	0.255748	-0.497391	Q16864;Q16864-2	Q16864;Q16864-2	V-type proton ATPase subunit F	ATP6V1F	atp6v1f	atp6v1f	ATP6V1F
		32.025	31.9172	32.1012	31.7253	31.7218	31.7986							8	8	8	42.3	42.3	42.3	23.277	0.010742	0.396842	-0.265848	-0.251048	NaN	NaN	NaN	P48047	P48047	ATP synthase subunit O, mitochondrial	ATP5O
		24.876	24.9642	24.5952	27.0025	26.7154	25.8094				+	TBK1_mutant_CTRL		12	12	12	23.2	23.2	23.2	76.992	0.0107422	0.00912821	1.69728	1.23317	0.0970493	0.153339	-0.742533	Q8IUC4;Q8IUC4-2;A8MT19	Q8IUC4;Q8IUC4-2	Rhophilin-2	RHPN2	rhpn2	rhpn2	RHPN2
		28.635	28.464	28.2938	28.9987	28.9447	28.8715							23	23	23	56.7	56.7	56.7	74.403	0.0107646	0.225472	0.474023	0.428912	NaN	NaN	NaN	Q14166	Q14166	Tubulin--tyrosine ligase-like protein 12	TTLL12
		29.2051	29.1303	29.1613	29.3202	29.2665	29.2774							17	17	17	34.6	34.6	34.6	68.66	0.0107668	0.675876	0.122491	0.11925	NaN	NaN	NaN	P36915;P36915-2	P36915;P36915-2	Guanine nucleotide-binding protein-like 1	GNL1
		31.2262	31.4258	31.4812	31.7508	31.7895	31.6985							5	5	5	27	27	27	23.432	0.0107781	0.2893	0.368547	0.340679	NaN	NaN	NaN	P50914	P50914	60S ribosomal protein L14	RPL14
		23.257	23.4684	23.5273	23.9257	23.8991	24.2257							6	6	6	30	30	30	33.812	0.0107858	0.168758	0.599282	0.528914	0.0515499	0.305341	-0.334184	Q8N6M0;Q8N6M0-2	Q8N6M0;Q8N6M0-2	OTU domain-containing protein 6B	OTUD6B	otud6b	otud6b	OTUD6B
		26.9519	26.7986	26.9102	26.2067	26.5666	26.2797							7	7	6	26.3	26.3	23.9	47.065	0.0107946	0.196017	-0.535915	-0.478922	NaN	NaN	NaN	P49407;P49407-2	P49407;P49407-2	Beta-arrestin-1	ARRB1
		25.9049	25.9417	26.1024	25.048	25.4569	25.448							5	5	5	6.6	6.6	6.6	94.957	0.0108199	0.141978	-0.665343	-0.579646	NaN	NaN	NaN	Q5T3F8;Q5T3F8-2;Q5T3F8-3	Q5T3F8;Q5T3F8-2;Q5T3F8-3	CSC1-like protein 2	TMEM63B
		30.4847	30.4789	30.7099	30.1657	30.1903	30.245							16	16	16	66.1	66.1	66.1	32.251	0.0108789	0.296464	-0.357539	-0.331186	NaN	NaN	NaN	O43396	O43396	Thioredoxin-like protein 1	TXNL1
		29.8337	30.0345	29.9007	29.4997	29.6249	29.6445							19	19	12	41.9	41.9	27.6	54.846	0.0110173	0.3193	-0.333227	-0.310142	NaN	NaN	NaN	P12081-4;P12081;P12081-3;P12081-2	P12081-4;P12081;P12081-3;P12081-2	Histidine--tRNA ligase, cytoplasmic	HARS
		24.2459	22.9756	23.4626	25.2248	25.5228	25.1412				+	TBK1_mutant_CTRL		7	7	7	7.7	7.7	7.7	168.89	0.0110342	0.00763964	1.73491	1.2502	NaN	NaN	NaN	P42695	P42695	Condensin-2 complex subunit D3	NCAPD3
		25.6923	25.9211	25.6824	26.5177	26.1886	26.2748							6	6	6	10.9	10.9	10.9	65.971	0.0110704	0.181264	0.561763	0.499052	NaN	NaN	NaN	Q13416	Q13416	Origin recognition complex subunit 2	ORC2
		26.8783	26.9917	27.1488	26.2859	26.4895	26.6063							13	13	13	12	12	12	158.45	0.0110818	0.192488	-0.545717	-0.486333	NaN	NaN	NaN	P43146	P43146	Netrin receptor DCC	DCC
		28.9519	28.9313	29.0369	29.3335	29.1841	29.1891							38	38	38	33	33	33	153.89	0.0111056	0.401851	0.262214	0.247674	NaN	NaN	NaN	Q92878;Q92878-2;Q92878-3	Q92878;Q92878-2;Q92878-3	DNA repair protein RAD50	RAD50
		23.862	24.2477	23.8831	24.6941	25.0296	25.3709							4	2	2	20.5	13.1	13.1	26.841	0.011199	0.052885	1.0339	0.839171	0.227213	0.665155	-0.0849322	P20265-3;P20265-2;P20265;Q03052;Q01860-2;Q06416;Q01860	P20265-3;P20265-2;P20265;Q03052	POU domain, class 3, transcription factor 2;POU domain, class 3, transcription factor 1	POU3F2;POU3F1	pou3f1	pou3f1;pou3f2;pou3f2a;pou5f1;pou5f3	POU3F1
		34.6543	34.665	34.6522	34.5196	34.3828	34.338							35	35	34	54	54	54	72.332	0.0112337	0.425798	-0.243685	-0.231038	NaN	NaN	NaN	P11021	P11021	78 kDa glucose-regulated protein	HSPA5
		30.475	30.3725	30.3149	30.6237	30.711	30.8256							29	17	17	49.1	31.6	31.6	68.563	0.0113204	0.320156	0.332593	0.309422	NaN	NaN	NaN	P35241;P35241-5;P35241-4;P35241-2;P35241-3	P35241;P35241-5;P35241-4	Radixin	RDX
		24.654	24.3038	24.4153	24.8776	25.1074	25.1244							4	4	4	15.6	15.6	15.6	48.274	0.011343	0.175526	0.57882	0.512051	NaN	NaN	NaN	P46937-5;P46937-3;P46937-6;P46937-7;P46937-2;P46937-8;P46937;P46937-9;P46937-4	P46937-5;P46937-3;P46937-6;P46937-7;P46937-2;P46937-8;P46937;P46937-9;P46937-4	Yorkie homolog	YAP1
		30.4633	30.4572	30.3677	30.618	30.7836	30.8256							17	17	17	67.9	67.9	67.9	28.723	0.0113476	0.341956	0.312993	0.292375	NaN	NaN	NaN	Q06323;Q06323-3;Q06323-2	Q06323;Q06323-3;Q06323-2	Proteasome activator complex subunit 1	PSME1
		31.1754	31.0367	30.6894	29.6006	30.007	30.2159							27	27	27	25.2	25.2	25.2	140	0.0113837	0.0536959	-1.02596	-0.83319	0.00344639	0.297147	0.325873	P32004;P32004-3;P32004-2	P32004;P32004-3;P32004-2	Neural cell adhesion molecule L1	L1CAM	l1cama	l1cama;nadl1.2	L1CAM
		26.4831	26.5364	26.2896	26.8788	26.7951	26.7502							9	9	9	24.9	24.9	24.9	51.876	0.0114232	0.287028	0.371675	0.342904	NaN	NaN	NaN	Q06330-5;Q06330-4;Q06330-6;Q06330-7;Q06330;Q06330-3;Q06330-2;Q9UBG7	Q06330-5;Q06330-4;Q06330-6;Q06330-7;Q06330;Q06330-3;Q06330-2	Recombining binding protein suppressor of hairless	RBPJ
		28.0725	28.2105	28.1373	28.7362	28.6114	28.4166							18	18	18	34.2	34.2	34.2	73.964	0.0114392	0.241005	0.447986	0.406827	NaN	NaN	NaN	Q9BZE4;Q9BZE4-2;Q9BZE4-3	Q9BZE4;Q9BZE4-2;Q9BZE4-3	Nucleolar GTP-binding protein 1	GTPBP4
		27.9606	27.7592	27.9977	28.4872	28.2684	28.2998							13	13	13	26.2	26.2	26.2	67.455	0.0114629	0.241861	0.445941	0.405118	NaN	NaN	NaN	O00541-2;O00541	O00541-2;O00541	Pescadillo homolog	PES1
		31.303	31.1242	31.2937	31.8023	31.6409	31.5432							8	8	8	27.7	27.7	27.7	28.68	0.0114655	0.255947	0.421834	0.385121	NaN	NaN	NaN	P62753	P62753	40S ribosomal protein S6	RPS6
		29.5784	29.4121	29.5308	29.7641	29.7145	29.7274							36	36	36	44	44	44	117.8	0.0114898	0.44846	0.228233	0.217033	NaN	NaN	NaN	P42285	P42285	Superkiller viralicidic activity 2-like 2	SKIV2L2
		28.5957	28.8425	28.4344	28.0264	27.9788	28.1517							10	10	10	39.9	39.9	39.9	42.785	0.0115104	0.178256	-0.571913	-0.506391	NaN	NaN	NaN	Q8NFZ8	Q8NFZ8	Cell adhesion molecule 4	CADM4
		26.2349	26.0446	26.2517	25.8961	25.8503	25.7624							3	3	3	19.1	19.1	19.1	25.923	0.0115132	0.312676	-0.340837	-0.316434	NaN	NaN	NaN	Q9UMS0-3;Q9UMS0;Q9UMS0-2	Q9UMS0-3;Q9UMS0;Q9UMS0-2	NFU1 iron-sulfur cluster scaffold homolog, mitochondrial	NFU1
		28.1976	28.2719	28.2526	28.7274	28.4703	28.5637							21	21	19	36.5	36.5	33.6	82.842	0.0115138	0.306856	0.346446	0.321263	NaN	NaN	NaN	P51003;P51003-2;Q9NRJ5	P51003;P51003-2	Poly(A) polymerase alpha	PAPOLA
		33.2396	33.1997	32.9277	32.4551	32.7062	32.5928							19	16	14	63.8	55.3	48.4	47.268	0.0116177	0.195949	-0.537635	-0.47919	1.47383e-05	0.207183	0.4575	P09104;P09104-2	P09104;P09104-2	Gamma-enolase	ENO2	eno2	eno2	ENO2
		25.4197	25.2046	26.3838	23.4186	24.2221	23.5784				+	TBK1_mutant_CTRL		3	3	3	18.5	18.5	18.5	21.275	0.0116318	0.00111628	-1.92964	-1.34198	0.88895	0.860685	0.0407063	P05090	P05090	Apolipoprotein D	APOD	apoda.2	apoda.2	APOD
		30.592	30.5629	30.6916	30.7944	30.893	30.8121							9	9	9	30.3	30.3	30.3	40.532	0.0116346	0.467776	0.217655	0.20741	NaN	NaN	NaN	P14324-2;P14324	P14324-2;P14324	Farnesyl pyrophosphate synthase	FDPS
		25.8026	25.5125	25.4712	26.1262	26.1124	26.0092							13	13	13	12.6	12.6	12.6	168.52	0.0116587	0.219756	0.487158	0.438633	NaN	NaN	NaN	O75147-4;O75147;O75147-2;O75147-1	O75147-4;O75147;O75147-2;O75147-1	Obscurin-like protein 1	OBSL1
		29.2548	28.9925	28.8539	29.5224	29.8542	29.8525							54	53	53	43.8	43.2	43.2	180.58	0.0116912	0.126749	0.709347	0.610866	NaN	NaN	NaN	Q13576;Q13576-3;Q13576-2	Q13576;Q13576-3;Q13576-2	Ras GTPase-activating-like protein IQGAP2	IQGAP2
		27.8952	27.91	28.0891	29.0481	28.5494	28.58							4	4	4	42.4	42.4	42.4	14.199	0.0116956	0.107126	0.761042	0.648809	NaN	NaN	NaN	Q9UI30;Q9UI30-2	Q9UI30;Q9UI30-2	Multifunctional methyltransferase subunit TRM112-like protein	TRMT112
		31.2681	31.1554	31.1562	31.3643	31.3764	31.4526							15	15	13	60.5	60.5	57.6	42.823	0.011728	0.494393	0.204542	0.195448	NaN	NaN	NaN	Q99733;Q99733-2	Q99733;Q99733-2	Nucleosome assembly protein 1-like 4	NAP1L4
		26.7019	26.9108	26.8008	26.2684	26.4878	26.4555							10	10	10	15.4	15.4	15.4	86.289	0.011761	0.266655	-0.40057	-0.367092	NaN	NaN	NaN	Q92845-2;Q92845-3;Q92845;Q92845-4	Q92845-2;Q92845-3;Q92845;Q92845-4	Kinesin-associated protein 3	KIFAP3	kifap3a
		29.3207	29.0761	29.5626	29.9197	30.0878	29.9338							18	18	18	33.3	33.3	33.3	68.137	0.0117629	0.145239	0.660613	0.574242	NaN	NaN	NaN	P27694	P27694	Replication protein A 70 kDa DNA-binding subunit;Replication protein A 70 kDa DNA-binding subunit, N-terminally processed	RPA1
		27.5568	27.4763	27.7496	28.4485	28.0544	28.1601							10	10	10	38.9	38.9	38.9	49.512	0.0118442	0.159154	0.626766	0.548357	NaN	NaN	NaN	O14929;O14929-2	O14929;O14929-2	Histone acetyltransferase type B catalytic subunit	HAT1
		31.006	30.9762	31.1375	31.2981	31.3618	31.5101							19	19	19	31.7	31.7	31.7	81.074	0.0119077	0.302932	0.350119	0.324184	0.0144567	0.0978142	0.836846	Q08945	Q08945	FACT complex subunit SSRP1	SSRP1	ssrp1b	ssrp1b	SSRP1
		33.6253	33.9919	33.7515	33.0741	33.2245	33.338							13	13	13	81.2	81.2	81.2	24.824	0.0119107	0.176708	-0.577386	-0.510086	0.00152112	0.205377	0.483793	P09936	P09936	Ubiquitin carboxyl-terminal hydrolase isozyme L1	UCHL1	uchl1	uchl1	UCHL1
		24.986	24.8997	23.6943	26.2761	26.3257	26.5979				+	TBK1_mutant_CTRL		2	2	2	11.7	11.7	11.7	34.31	0.0119771	0.00332632	1.87327	1.31112	NaN	NaN	NaN	P48431	P48431	Transcription factor SOX-2	SOX2
		26.2875	26.3564	26.2456	26.7748	26.5375	26.8322							8	8	8	41.8	41.8	41.8	29.321	0.0119988	0.25694	0.418325	0.381753	0.0181637	0.443675	0.177934	P78346;P78346-2	P78346;P78346-2	Ribonuclease P protein subunit p30	RPP30	rpp30	rpp30	RPP30
		24.7991	25.3208	24.6238	23.2379	23.8748	23.8132				+	TBK1_mutant_CTRL		3	3	3	5.5	5.5	5.5	79.596	0.0120064	0.0359807	-1.27259	-0.985369	NaN	NaN	NaN	Q6PJW8;Q6PJW8-2	Q6PJW8	Consortin	CNST	cnsta
		31.0396	30.9586	30.839	31.6611	31.5286	31.2834							19	19	19	50.6	50.6	50.6	56.084	0.0120504	0.192866	0.545315	0.484708	0.113463	0.53722	-0.130219	Q9P258	Q9P258	Protein RCC2	RCC2	rcc2	rcc2	RCC2
		25.0361	24.7044	25.0639	25.4087	25.7485	25.7065							8	8	8	9.4	9.4	9.4	136.97	0.0120547	0.135944	0.686428	0.593073	0.750108	0.82669	-0.0452911	Q6P1X5	Q6P1X5	Transcription initiation factor TFIID subunit 2	TAF2	taf2	taf2	TAF2
		28.9968	29.0921	29.1025	28.8453	28.9282	28.8757							14	14	14	35.9	35.9	35.9	55.092	0.0120615	0.541919	-0.180754	-0.173559	NaN	NaN	NaN	Q13098-5;Q13098;Q13098-7;Q13098-6	Q13098-5;Q13098;Q13098-7;Q13098-6	COP9 signalosome complex subunit 1	GPS1
		24.7993	22.832	22.3882	26.3062	27.7251	28.2032				+	TBK1_mutant_CTRL		6	6	6	15.6	15.6	15.6	40.923	0.012092	0	4.07163	2.10471	0.999314	0.998435	0.00075531	Q9Y586;Q13394	Q9Y586;Q13394	Protein mab-21-like 2;Protein mab-21-like 1	MAB21L2;MAB21L1	mab21l2	mab21l2	MAB21L2
		30.7437	30.7902	30.792	30.3713	30.5941	30.4934							15	15	15	61.5	61.5	61.5	34.061	0.0120998	0.368557	-0.289	-0.271019	0.00644262	0.380992	0.224812	Q02978;Q02978-2	Q02978;Q02978-2	Mitochondrial 2-oxoglutarate/malate carrier protein	SLC25A11	slc25a11	slc25a11	SLC25A11
		31.1532	31.1247	31.1958	31.0548	31.0232	30.9679							24	24	24	62	62	62	49.203	0.0121076	0.629812	-0.142572	-0.138053	0.0272758	0.443754	-0.178857	P17980	P17980	26S protease regulatory subunit 6A	PSMC3	psmc3	psmc3	PSMC3
		31.5184	31.4672	31.6583	31.8753	31.9984	31.8095							26	26	26	59.9	59.9	59.9	57.136	0.0121095	0.30691	0.346445	0.320916	NaN	NaN	NaN	P14868;P14868-2	P14868;P14868-2	Aspartate--tRNA ligase, cytoplasmic	DARS
		26.968	26.6709	26.7833	27.3664	27.2304	27.176							10	10	10	44.8	44.8	44.8	36.707	0.0121453	0.240671	0.450198	0.407986	NaN	NaN	NaN	Q8NFH4	Q8NFH4	Nucleoporin Nup37	NUP37
		30.8869	30.7501	30.7756	30.4199	30.5946	30.381							13	13	13	64	64	64	31.628	0.0121648	0.314498	-0.339014	-0.314499	NaN	NaN	NaN	P00387-2;P00387;P00387-3	P00387-2;P00387;P00387-3	NADH-cytochrome b5 reductase 3;NADH-cytochrome b5 reductase 3 membrane-bound form;NADH-cytochrome b5 reductase 3 soluble form	CYB5R3
		23.5027	21.5717	22.4042	24.6798	25.2754	25.5709				+	TBK1_mutant_CTRL		11	11	11	12.9	12.9	12.9	121.45	0.012215	0	2.68252	1.65841	NaN	NaN	NaN	P28290-2;P28290-3;P28290	P28290-2;P28290-3;P28290	Sperm-specific antigen 2	SSFA2
		31.4283	31.3693	31.4808	31.5513	31.585	31.5961							45	45	45	33.4	33.4	33.4	166.57	0.0122937	0.609421	0.151293	0.146192	NaN	NaN	NaN	Q14152;Q14152-2	Q14152;Q14152-2	Eukaryotic translation initiation factor 3 subunit A	EIF3A
		26.7514	26.5312	27.0009	24.9306	24.791	25.8601				+	TBK1_mutant_CTRL		5	5	5	15.2	15.2	15.2	55.164	0.0123463	0.0128571	-1.56724	-1.15076	NaN	NaN	NaN	P34903	P34903	Gamma-aminobutyric acid receptor subunit alpha-3	GABRA3
		25.916	25.8032	26.311	25.4149	25.2427	25.1978							6	6	6	28.4	28.4	28.4	32.177	0.0123807	0.121911	-0.724957	-0.620922	NaN	NaN	NaN	Q9NPL8	Q9NPL8	Complex I assembly factor TIMMDC1, mitochondrial	TIMMDC1	timmdc1
		22.8166	23.5832	23.2795	25.1766	24.3848	24.4707				+	TBK1_mutant_CTRL		5	5	5	7.2	7.2	7.2	96.257	0.0124099	0.0217215	1.45089	1.08636	1.64611e-05	0.283089	0.333402	P19021-2;P19021-6;P19021;P19021-5;P19021-4;P19021-3	P19021-2;P19021-6;P19021;P19021-5;P19021-4;P19021-3	Peptidyl-glycine alpha-amidating monooxygenase;Peptidylglycine alpha-hydroxylating monooxygenase;Peptidyl-alpha-hydroxyglycine alpha-amidating lyase	PAM	pam	pam	PAM
		27.0745	26.9306	27.0556	27.6336	27.3989	27.3372							20	20	20	24.6	24.6	24.6	120.97	0.0124205	0.248135	0.436373	0.396361	0.0503143	0.148165	-0.709222	Q03701	Q03701	CCAAT/enhancer-binding protein zeta	CEBPZ	cebpz	cebpz;si:ch1073-412h12.3	CEBPZ
		29.7726	29.7107	29.6757	29.8389	29.9056	29.8611							30	30	29	24.8	24.8	23.9	121.69	0.0124596	0.615885	0.148851	0.143892	NaN	NaN	NaN	O14776-2;O14776	O14776-2;O14776	Transcription elongation regulator 1	TCERG1
		27.3545	27.3917	27.475	27.2109	27.1417	27.2503							7	7	7	20.5	20.5	20.5	50.199	0.0124735	0.491454	-0.206043	-0.196657	NaN	NaN	NaN	Q86TP1;Q86TP1-3;Q86TP1-2;Q86TP1-5;Q86TP1-4;Q86TP1-7;Q86TP1-6	Q86TP1;Q86TP1-3;Q86TP1-2;Q86TP1-5;Q86TP1-4	Protein prune homolog	PRUNE
		29.4108	29.3314	29.4734	29.0991	28.722	28.8829							30	30	1	36.5	36.5	0.7	122.85	0.0124812	0.210464	-0.503887	-0.451215	NaN	NaN	NaN	Q9BSJ8	Q9BSJ8	Extended synaptotagmin-1	ESYT1
		26.8949	26.6495	26.8009	27.7329	27.305	27.329							15	15	15	19.3	19.3	19.3	128.18	0.0124821	0.141361	0.673845	0.582855	0.1281	0.338	-0.295343	P35251-2;P35251	P35251-2;P35251	Replication factor C subunit 1	RFC1	rfc1	rfc1	RFC1
		29.3467	29.207	29.1938	28.928	29.0553	28.9613							23	23	23	24.7	24.7	24.7	129.68	0.0124828	0.394931	-0.267607	-0.251985	0.00129935	0.465199	0.160779	P55011-3;P55011	P55011-3;P55011	Solute carrier family 12 member 2	SLC12A2	slc12a2	LOC100537771;slc12a2	SLC12A2
		30.5601	30.6775	30.5473	30.8102	30.9774	30.8458							5	5	5	51.3	51.3	51.3	12.784	0.0125312	0.376467	0.282822	0.265412	NaN	NaN	NaN	P62888	P62888	60S ribosomal protein L30	RPL30
		24.2709	24.3311	24.1309	24.5995	25.0164	24.8707							3	3	1	35	35	22.5	22.22	0.0125994	0.173564	0.584528	0.514644	NaN	NaN	NaN	Q15528	Q15528	Mediator of RNA polymerase II transcription subunit 22	MED22	med22
		27.6566	27.5634	27.8754	28.397	28.1555	28.1437							25	25	25	34.5	34.5	34.5	113.29	0.0126038	0.197979	0.53356	0.474713	0.241575	0.444603	-0.191977	Q96T76;Q96T76-8;Q96T76-9;Q96T76-5;Q96T76-7	Q96T76;Q96T76-8;Q96T76-9;Q96T76-5	MMS19 nucleotide excision repair protein homolog	MMS19	mms19	mms19	MMS19
		30.1022	30.1348	30.3543	29.8282	29.8776	29.8471							16	16	2	43.6	43.6	5.8	54.12	0.0126151	0.307863	-0.346122	-0.320354	NaN	NaN	NaN	Q9UN86	Q9UN86	Ras GTPase-activating protein-binding protein 2	G3BP2	g3bp2
		24.5503	25.7229	26.2367	23.4139	23.4052	23.1658				+	TBK1_mutant_CTRL		5	5	5	11.7	11.7	11.7	68.89	0.012631	0	-2.17501	-1.44457	NaN	NaN	NaN	Q68BL7-2;Q68BL7;Q68BL7-3	Q68BL7-2;Q68BL7;Q68BL7-3	Olfactomedin-like protein 2A	OLFML2A	olfml2a
		29.0626	29.0715	29.1452	29.9919	29.5458	29.5949							15	15	15	38.8	38.8	38.8	54.972	0.0126314	0.161944	0.617789	0.540203	0.028396	0.293175	-0.346825	O76021;O76021-2	O76021	Ribosomal L1 domain-containing protein 1	RSL1D1	rsl1d1	rsl1d1	RSL1D1
		26.5263	26.5319	26.7863	25.7863	26.0072	26.1882							11	11	11	19.8	19.8	19.8	79.347	0.0126513	0.161481	-0.620926	-0.542568	0.0387213	0.276634	0.382983	Q86VW0	Q86VW0	SEC14 domain and spectrin repeat-containing protein 1	SESTD1	sestd1	sestd1	SESTD1
		31.3393	31.4353	31.7165	30.9673	30.965	30.6973							12	12	1	54.9	54.9	7	30.789	0.0126674	0.162017	-0.620522	-0.542234	NaN	NaN	NaN	Q9Y277-2	Q9Y277-2	Voltage-dependent anion-selective channel protein 3	VDAC3
		30.8348	30.627	30.5921	31.1115	31.5392	31.5911							8	8	8	68.9	68.9	68.9	15.164	0.0126878	0.122818	0.729331	0.623478	NaN	NaN	NaN	Q01469;A8MUU1	Q01469	Fatty acid-binding protein, epidermal	FABP5	fabp11a
		27.7017	27.8178	27.707	27.5352	27.413	27.5452							11	11	11	31.6	31.6	31.6	55.051	0.0127036	0.425533	-0.244317	-0.231165	NaN	NaN	NaN	Q9UNW1;Q9UNW1-4;Q9UNW1-3;Q9UNW1-2	Q9UNW1;Q9UNW1-4	Multiple inositol polyphosphate phosphatase 1	MINPP1	minpp1b
		27.8367	27.7123	28.0196	27.0837	27.3211	26.754							9	9	9	36.1	36.1	36.1	38.387	0.0127122	0.0952	-0.803238	-0.676645	NaN	NaN	NaN	Q9UKF7;Q9UKF7-2	Q9UKF7;Q9UKF7-2	Cytoplasmic phosphatidylinositol transfer protein 1	PITPNC1
		27.8105	27.717	27.7633	27.9509	27.9615	28.1045							38	38	38	24.5	24.5	24.5	252.5	0.0127612	0.428789	0.242015	0.229087	0.00295469	0.317181	-0.297817	Q8WYP5;Q8WYP5-3;Q8WYP5-2	Q8WYP5;Q8WYP5-3;Q8WYP5-2	Protein ELYS	AHCTF1	ahctf1	ahctf1	AHCTF1
		23.6702	23.0642	23.4859	24.4959	24.1073	24.3425							8	6	6	37.5	29.8	29.8	33.6	0.012791	0.0741941	0.908471	0.749573	0.309186	0.668139	-0.0848716	Q15560;Q15560-2	Q15560;Q15560-2	Transcription elongation factor A protein 2	TCEA2	tcea2	tcea2	TCEA2
		25.994	25.9215	25.6836	25.1281	25.3514	25.4349							12	12	12	12.7	12.7	12.7	168.35	0.0127974	0.183184	-0.561527	-0.496467	NaN	NaN	NaN	Q5TGY3	Q5TGY3	AT-hook DNA-binding motif-containing protein 1	AHDC1	ahdc1
		30.1489	30.1607	30.1472	30.5581	30.3866	30.3469							16	16	16	57.3	57.3	57.3	38.534	0.0128085	0.382067	0.278228	0.26126	NaN	NaN	NaN	Q9UJZ1;Q9UJZ1-2	Q9UJZ1;Q9UJZ1-2	Stomatin-like protein 2, mitochondrial	STOML2
		26.7482	26.9626	26.6611	26.4363	26.2971	26.2094							10	10	10	15	15	15	110.11	0.0128433	0.225487	-0.476365	-0.42866	NaN	NaN	NaN	Q24JP5;Q24JP5-2;Q24JP5-4;Q24JP5-3	Q24JP5;Q24JP5-2;Q24JP5-4	Transmembrane protein 132A	TMEM132A	si:dkey-1d7.3
		23.3799	23.2254	23.368	23.5745	23.8113	23.8389						+	3	3	3	9.8	9.8	9.8	46.538	0.0128674	0.257258	0.417137	0.380077	0.000888736	0.0179481	-1.43703	Q8IVH4	Q8IVH4	Methylmalonic aciduria type A protein, mitochondrial	MMAA	mmaa	mmaa	MMAA
		29.0408	29.4377	29.3384	28.8172	28.6723	28.6206							5	5	5	12.2	12.2	12.2	44.882	0.0128675	0.180416	-0.568944	-0.502161	NaN	NaN	NaN	P11279;P11279-2	P11279;P11279-2	Lysosome-associated membrane glycoprotein 1	LAMP1
		27.3944	27.3885	27.5375	26.9127	26.5873	27.0252							20	20	1	27.8	27.8	1	105.7	0.0129116	0.1701	-0.598405	-0.524908	NaN	NaN	NaN	Q96PE3-2;Q96PE3-3;Q96PE3	Q96PE3-2;Q96PE3-3;Q96PE3	Type I inositol 3,4-bisphosphate 4-phosphatase	INPP4A	inpp4ab
		27.073	27.304	27.1948	26.9021	26.7455	26.6488							36	36	36	8.7	8.7	8.7	693.06	0.0129162	0.255795	-0.42512	-0.386655	NaN	NaN	NaN	Q8WXG9;Q8WXG9-3;Q8WXG9-2;Q8WXG9-4	Q8WXG9	G-protein coupled receptor 98	GPR98
		27.372	27.1885	27.5736	26.9257	26.896	26.8746							5	5	5	34.7	34.7	34.7	23.757	0.0129324	0.223624	-0.479304	-0.43095	NaN	NaN	NaN	Q8N128;Q8N128-2	Q8N128;Q8N128-2	Protein FAM177A1	FAM177A1
		24.4906	24.2116	24.5355	23.8706	23.2907	23.3017							4	4	4	30.3	30.3	30.3	23.382	0.0129606	0.0701767	-0.924901	-0.760199	NaN	NaN	NaN	Q8TCD5;Q8TCD5-2	Q8TCD5;Q8TCD5-2	5(3)-deoxyribonucleotidase, cytosolic type	NT5C
		25.4079	25.0636	25.1288	25.6379	25.8209	25.6721							3	3	3	22.3	22.3	22.3	21.85	0.0130039	0.208717	0.51015	0.455646	NaN	NaN	NaN	Q9NV31	Q9NV31	U3 small nucleolar ribonucleoprotein protein IMP3	IMP3
		33.391	33.4078	33.5701	33.144	33.1859	33.2349							10	10	10	55.1	55.1	55.1	17.965	0.0130143	0.394361	-0.268063	-0.252206	0.358937	0.328751	-0.362975	P62979;P62987;P0CG47;P0CG48	P62979;P62987;P0CG47;P0CG48	Ubiquitin-40S ribosomal protein S27a;Ubiquitin;40S ribosomal protein S27a;Ubiquitin-60S ribosomal protein L40;Ubiquitin;60S ribosomal protein L40;Polyubiquitin-B;Ubiquitin;Polyubiquitin-C;Ubiquitin	RPS27A;UBA52;UBB;UBC	uba52;UBB;ubc	si:ch211-202a12.4;uba52;ubb;ubc	UBA52;UBC
		24.1899	22.5486	24.3158	25.8835	26.6845	27.1333				+	TBK1_mutant_CTRL		3	2	2	21.3	13.9	13.9	13.286	0.0130469	0	2.88232	1.71925	NaN	NaN	NaN	Q99576-4;Q99576;Q99576-3	Q99576-4;Q99576;Q99576-3	TSC22 domain family protein 3	TSC22D3	TSC22D3
		28.4737	28.3004	28.2574	29.0104	28.9757	28.6688							18	18	18	39.8	39.8	39.8	63.944	0.0130667	0.195764	0.541129	0.480123	NaN	NaN	NaN	Q96HC4;Q96HC4-7;Q96HC4-4;Q96HC4-6;Q96HC4-3;Q96HC4-2;Q96HC4-5	Q96HC4;Q96HC4-7;Q96HC4-4;Q96HC4-6	PDZ and LIM domain protein 5	PDLIM5	pdlim5a
		30.2961	30.1915	30.3606	30.5041	30.48	30.5568							32	32	32	48.4	48.4	48.4	100.4	0.0130705	0.444715	0.230886	0.219012	0.0326469	0.408459	-0.206405	P36776-2;P36776;P36776-3	P36776-2;P36776;P36776-3	Lon protease homolog, mitochondrial	LONP1	lonp1	lonp1	LONP1
		23.9209	22.5181	22.5218	25.6171	25.861	24.7748				+	TBK1_mutant_CTRL		6	6	5	17.1	17.1	14	54.493	0.0131052	0	2.43072	1.54699	NaN	NaN	NaN	P58004	P58004	Sestrin-2	SESN2	sesn2
		27.3659	27.2494	27.5964	28.2938	28.1211	27.8611							11	11	11	46	46	46	35.716	0.0131556	0.136607	0.688093	0.592216	NaN	NaN	NaN	P04818;P04818-2;P04818-3	P04818;P04818-2;P04818-3	Thymidylate synthase	TYMS
		31.1082	31.2674	31.2735	30.3378	30.6438	30.8013							15	13	3	53.7	47.2	16.7	40.05	0.0131807	0.161653	-0.622083	-0.542618	0.03525	0.493339	0.148983	P09471	P09471	Guanine nucleotide-binding protein G(o) subunit alpha	GNAO1	gnao1a	gnao1a	GNAO1
		25.6412	25.7065	25.6926	26.0126	25.9147	25.8302							12	12	12	19.4	19.4	19.4	107.11	0.0132112	0.432076	0.239077	0.22633	NaN	NaN	NaN	Q14149	Q14149	MORC family CW-type zinc finger protein 3	MORC3
		28.5125	28.1656	28.3202	28.7289	28.9759	28.8616							9	9	9	43.7	43.7	43.7	26.724	0.0132161	0.203771	0.522704	0.465391	0.00735987	0.223387	0.462997	Q9BUT1;Q9BUT1-2;Q9BUT1-3	Q9BUT1;Q9BUT1-2	3-hydroxybutyrate dehydrogenase type 2	BDH2	bdh2	bdh2;si:dkey-162b23.4	BDH2
		25.9039	25.7316	25.8373	25.4473	25.5601	25.294							7	7	7	36.7	36.7	36.7	37.226	0.0132165	0.274572	-0.390454	-0.357561	NaN	NaN	NaN	Q96GS4	Q96GS4	Uncharacterized protein C17orf59	C17orf59
		27.6435	27.5029	27.8185	26.9636	27.1968	27.2289							8	8	8	55.2	55.2	55.2	23.025	0.0132319	0.203248	-0.525256	-0.467395	0.116132	0.386948	-0.234595	Q15286;Q15286-2	Q15286;Q15286-2	Ras-related protein Rab-35	RAB35	rab35b	rab35b	RAB35
		29.1738	29.0836	29.1119	29.2798	29.2249	29.2899							21	21	1	22.5	22.5	1.5	113.6	0.0132508	0.63218	0.141778	0.137192	NaN	NaN	NaN	Q5T8P6;Q5T8P6-2;Q5T8P6-6	Q5T8P6;Q5T8P6-2	RNA-binding protein 26	RBM26
		26.5275	26.5203	25.9662	27.0477	27.2917	27.4248							13	13	13	30.2	30.2	30.2	62.258	0.013269	0.0731808	0.916678	0.753708	NaN	NaN	NaN	Q9H9T3;Q9H9T3-2;Q9H9T3-4;Q9H9T3-5	Q9H9T3;Q9H9T3-2;Q9H9T3-4;Q9H9T3-5	Elongator complex protein 3	ELP3
		26.9789	26.9338	26.9208	26.1277	26.4894	26.5432							11	11	11	23.1	23.1	23.1	63.461	0.0132944	0.186309	-0.557758	-0.492877	0.218753	0.683869	-0.0783356	Q96QG7;Q96QG7-2	Q96QG7;Q96QG7-2	Myotubularin-related protein 9	MTMR9	mtmr9	mtmr9	MTMR9
		29.4724	29.1632	29.2441	29.7491	29.7281	29.6456							31	31	31	44.5	44.5	44.5	102.69	0.0133005	0.258843	0.414363	0.377446	NaN	NaN	NaN	P49916-3;P49916;P49916-4;P49916-2	P49916-3;P49916;P49916-4;P49916-2	DNA ligase 3	LIG3
		26.8159	26.9482	26.5948	26.3656	26.3561	26.2622							6	6	6	32.8	32.8	32.8	29.159	0.0133234	0.235899	-0.45831	-0.413549	NaN	NaN	NaN	Q6UXV4	Q6UXV4	MICOS complex subunit MIC27	APOOL
		26.4497	26.5447	26.5383	26.3047	26.2925	26.3889							8	8	8	16.9	16.9	16.9	68.019	0.0133803	0.539253	-0.182238	-0.17471	NaN	NaN	NaN	P43378	P43378	Tyrosine-protein phosphatase non-receptor type 9	PTPN9
		26.5131	26.7058	26.5482	25.4421	25.6632	26.0996							7	7	7	16.8	16.8	16.8	70.169	0.0134039	0.0832	-0.85406	-0.710499	0.00692871	0.330413	0.282819	Q9NY59-2;Q9NY59	Q9NY59-2;Q9NY59	Sphingomyelin phosphodiesterase 3	SMPD3	smpd3	smpd3	SMPD3
		29.6256	29.5387	29.6623	29.952	30.031	29.8046							23	23	23	46	46	46	69.284	0.0134132	0.333256	0.320334	0.297763	NaN	NaN	NaN	P09960;P09960-4;P09960-2;P09960-3	P09960;P09960-4;P09960-2;P09960-3	Leukotriene A-4 hydrolase	LTA4H
		31.5548	31.441	31.3691	31.941	32.1111	32.4946							4	4	4	25.8	25.8	25.8	22.487	0.0134985	0.122094	0.727291	0.620332	NaN	NaN	NaN	Q92522	Q92522	Histone H1x	H1FX
		29.966	29.8419	29.4719	30.4287	30.3513	30.3989							13	13	11	44.8	44.8	39.2	39.124	0.0134997	0.15783	0.633036	0.550427	NaN	NaN	NaN	O43347	O43347	RNA-binding protein Musashi homolog 1	MSI1	msi1
		28.0326	28.0957	28.4274	26.7719	27.2311	27.487							5	5	5	19.4	19.4	19.4	40.633	0.0135224	0.0546443	-1.02191	-0.822532	NaN	NaN	NaN	P26992	P26992	Ciliary neurotrophic factor receptor subunit alpha	CNTFR
		33.3044	33.3827	33.2866	33.5251	33.4499	33.4685							27	27	27	46	46	46	73.62	0.0135468	0.598072	0.156582	0.150972	NaN	NaN	NaN	P52272-2;P52272	P52272-2;P52272	Heterogeneous nuclear ribonucleoprotein M	HNRNPM
		28.8207	28.7837	28.8698	29.439	29.2558	29.0903							14	14	14	48.2	48.2	48.2	40.542	0.0135692	0.247945	0.436965	0.39589	NaN	NaN	NaN	Q9Y295	Q9Y295	Developmentally-regulated GTP-binding protein 1	DRG1
		23.2054	22.7019	23.8659	25.4668	24.8642	24.6672				+	TBK1_mutant_CTRL		5	5	5	19	19	19	48.075	0.0136237	0.00905085	1.74167	1.2317	NaN	NaN	NaN	Q99541	Q99541	Perilipin-2	PLIN2	plin2
		34.5992	34.6721	34.7591	33.6994	34.0343	34.237							21	11	8	64.2	38.9	32.2	50.432	0.0136765	0.138153	-0.686573	-0.590143	NaN	NaN	NaN	Q13509;Q13509-2	Q13509;Q13509-2	Tubulin beta-3 chain	TUBB3
		26.8961	26.7612	26.3927	27.5475	27.2853	27.3549							16	16	16	27.1	27.1	27.1	89.714	0.0136882	0.127743	0.712572	0.609228	0.830645	0.875684	0.0325441	Q6IA86-3;Q6IA86;Q6IA86-6;Q6IA86-2;Q6IA86-5;Q6IA86-4;Q6IA86-7	Q6IA86-3;Q6IA86;Q6IA86-6;Q6IA86-2;Q6IA86-5;Q6IA86-4;Q6IA86-7	Elongator complex protein 2	ELP2	elp2	elp2	ELP2
		26.5636	26.9104	26.8669	26.3136	25.9992	25.8674							9	9	8	15.1	15.1	13.8	88.308	0.0137037	0.12436	-0.720273	-0.614818	NaN	NaN	NaN	P55285;P55285-2;Q9ULB4	P55285;P55285-2	Cadherin-6	CDH6	cdh6
		30.2295	30.1575	30.251	30.045	30.093	29.9942							21	21	20	49.1	49.1	47.6	65.443	0.0137161	0.571404	-0.168625	-0.162113	0.00110242	0.335712	0.268277	P23368;P23368-2	P23368;P23368-2	NAD-dependent malic enzyme, mitochondrial	ME2	me2	me2	ME2
		22.7924	23.1611	24.0519	26.0853	25.1366	25.0602				+	TBK1_mutant_CTRL		8	8	8	11.9	11.9	11.9	114.54	0.0137263	0	2.09219	1.39622	NaN	NaN	NaN	P08648	P08648	Integrin alpha-5;Integrin alpha-5 heavy chain;Integrin alpha-5 light chain	ITGA5
		32.5423	32.5886	32.6461	32.3869	32.4578	32.3284							18	18	18	51.9	51.9	51.9	47.517	0.0137336	0.500189	-0.201298	-0.192084	0.00706715	0.440538	0.178066	P00505;P00505-2	P00505;P00505-2	Aspartate aminotransferase, mitochondrial	GOT2	got2b	got2b	GOT2
		30.2687	30.2471	30.2831	30.7458	30.4951	30.5392							32	32	31	41.5	41.5	40.6	119.52	0.0137604	0.325635	0.327039	0.303383	0.582557	0.816715	0.0452439	O95373	O95373	Importin-7	IPO7	ipo7	ipo7	IPO7
		26.7283	26.6099	26.539	26.8673	27.0637	27.1091							4	4	3	22.1	22.1	18.1	22.968	0.0138041	0.278314	0.387612	0.354792	NaN	NaN	NaN	Q9Y294	Q9Y294	Histone chaperone ASF1A	ASF1A
		26.9401	26.9767	26.8247	27.4976	27.1839	27.3358							9	9	9	31.6	31.6	31.6	46.862	0.0138193	0.255916	0.425242	0.386051	NaN	NaN	NaN	Q9UKX7-2;Q9UKX7	Q9UKX7-2;Q9UKX7	Nuclear pore complex protein Nup50	NUP50
		26.2061	26.5636	26.6933	25.8485	25.3377	25.6593							8	8	8	20.1	20.1	20.1	65.683	0.013856	0.0806517	-0.872443	-0.721957	NaN	NaN	NaN	Q7L311	Q7L311	Armadillo repeat-containing X-linked protein 2	ARMCX2
		27.2773	27.1396	26.9857	27.4933	27.5507	27.4636							10	10	10	47.1	47.1	47.1	33.429	0.0138667	0.291101	0.368346	0.338546	NaN	NaN	NaN	Q16762	Q16762	Thiosulfate sulfurtransferase	TST
		30.6881	30.6245	30.7789	30.2908	30.4419	30.4674							7	7	7	28.5	28.5	28.5	35.776	0.0138857	0.358644	-0.297155	-0.277445	NaN	NaN	NaN	Q9NRN7;Q9NRN7-2	Q9NRN7	L-aminoadipate-semialdehyde dehydrogenase-phosphopantetheinyl transferase	AASDHPPT
		35.7174	35.621	35.6045	35.7787	35.8182	35.8365							45	43	17	62.3	60.6	33.7	83.263	0.0139132	0.581479	0.163495	0.157342	NaN	NaN	NaN	P08238	P08238	Heat shock protein HSP 90-beta	HSP90AB1
		26.0471	25.7631	26.01	26.3112	26.5564	26.3905							4	4	4	29	29	29	19.856	0.0139472	0.224764	0.479268	0.429941	NaN	NaN	NaN	Q8N183	Q8N183	Mimitin, mitochondrial	NDUFAF2	ndufaf2
		27.4046	27.5706	27.1785	27.8029	28.0167	27.9733							3	3	3	29.7	29.7	29.7	10.739	0.0140318	0.193594	0.546378	0.483081	NaN	NaN	NaN	P07919	P07919	Cytochrome b-c1 complex subunit 6, mitochondrial	UQCRH
		23.3091	23.7114	23.7605	24.3932	24.149	24.2345							6	6	6	32.1	32.1	32.1	26.152	0.0141376	0.146482	0.665207	0.573514	NaN	NaN	NaN	Q9HBM1	Q9HBM1	Kinetochore protein Spc25	SPC25	spc25
		29.3109	29.3741	29.4174	29.0861	29.1915	28.9841							8	8	8	31.4	31.4	31.4	35.386	0.014149	0.380621	-0.280254	-0.262564	NaN	NaN	NaN	Q8TC12;Q8TC12-2;Q8TC12-3	Q8TC12;Q8TC12-2;Q8TC12-3	Retinol dehydrogenase 11	RDH11
		26.2651	26.2228	26.4011	25.1898	25.8222	25.2169							6	6	6	11.6	11.6	11.6	88.615	0.0141797	0.0782785	-0.886719	-0.730828	NaN	NaN	NaN	Q8IV36-2;Q8IV36;Q8IV36-3	Q8IV36-2;Q8IV36;Q8IV36-3	Protein HID1	HID1
		27.4503	27.4765	27.6243	28.4498	28.2364	27.9151							20	20	20	26.7	26.7	26.7	107.49	0.0142249	0.13999	0.683386	0.586824	NaN	NaN	NaN	Q9P0V3;Q9P0V3-2	Q9P0V3;Q9P0V3-2	SH3 domain-binding protein 4	SH3BP4
		27.3098	27.3804	27.3425	26.3476	26.6626	26.9259							6	6	6	27.2	27.2	27.2	35.171	0.0142635	0.132864	-0.698852	-0.598123	NaN	NaN	NaN	Q9H479	Q9H479	Fructosamine-3-kinase	FN3K
		28.8682	29.0695	28.7255	27.9494	27.9216	28.4216							11	11	11	45.2	45.2	45.2	41.973	0.0142695	0.102566	-0.790234	-0.663809	NaN	NaN	NaN	Q96MZ0;Q96MZ0-4;Q96MZ0-2	Q96MZ0;Q96MZ0-4	Ganglioside-induced differentiation-associated protein 1-like 1	GDAP1L1
		29.4493	29.3288	29.4481	29.6342	29.9097	29.8844							33	33	33	36	36	36	148.53	0.0142723	0.267408	0.400679	0.365392	0.0122208	0.186514	-0.550036	P19174;P19174-2	P19174;P19174-2	1-phosphatidylinositol 4,5-bisphosphate phosphodiesterase gamma-1	PLCG1	plcg1	plcg1	PLCG1
		27.9252	27.8667	28.1138	27.398	27.6536	27.5464							14	14	14	38.2	38.2	38.2	48.927	0.0142874	0.249197	-0.435977	-0.394508	NaN	NaN	NaN	Q8N0Z6	Q8N0Z6	Tetratricopeptide repeat protein 5	TTC5
		35.3875	35.5237	35.3106	34.926	34.8878	35.1452							30	26	26	72.9	63.1	63.1	62.293	0.01433	0.257322	-0.420918	-0.382106	0.0100984	0.431506	0.185109	Q16555;Q16555-2	Q16555;Q16555-2	Dihydropyrimidinase-related protein 2	DPYSL2	dpysl2b	dpysl2b	DPYSL2
		29.2676	29.1745	29.2483	29.4096	29.3518	29.3532							19	19	19	21.7	21.7	21.7	118.1	0.0143547	0.632621	0.141433	0.136763	NaN	NaN	NaN	Q8IXT5	Q8IXT5	RNA-binding protein 12B	RBM12B
		28.5552	28.4369	28.3562	28.7941	28.6737	28.8535							18	18	18	13.5	13.5	13.5	228.86	0.014376	0.328798	0.324353	0.300788	0.0713875	0.177442	-0.635103	P48634;P48634-3;P48634-2;P48634-4	P48634;P48634-3;P48634-2;P48634-4	Protein PRRC2A	PRRC2A	prrc2a	prrc2a	PRRC2A
		26.344	26.0664	26.2042	26.7723	26.5229	26.6573							14	14	14	31.5	31.5	31.5	72.668	0.0143913	0.243726	0.446017	0.402627	NaN	NaN	NaN	P49848;P49848-3;P49848-2	P49848;P49848-3;P49848-2	Transcription initiation factor TFIID subunit 6	TAF6
		32.2676	32.1573	31.9483	32.5432	32.6254	32.4793							13	13	13	42.7	42.7	42.7	32.728	0.0144174	0.256041	0.424931	0.385345	0.00349626	0.0799439	0.869951	Q02878	Q02878	60S ribosomal protein L6	RPL6	rpl6	rpl6	RPL6
		28.3502	28.4936	28.5649	28.1454	27.9106	28.1295							17	17	17	39.2	39.2	39.2	64.969	0.0144306	0.263067	-0.407745	-0.37115	NaN	NaN	NaN	P49902;P49902-2	P49902;P49902-2	Cytosolic purine 5-nucleotidase	NT5C2
		27.0604	26.8503	26.9762	27.2636	27.3298	27.1937							14	14	14	24.1	24.1	24.1	75.718	0.0144655	0.35616	0.300059	0.279746	NaN	NaN	NaN	Q9H6T3;Q9H6T3-2;Q9H6T3-3	Q9H6T3;Q9H6T3-2;Q9H6T3-3	RNA polymerase II-associated protein 3	RPAP3
		25.3819	25.619	25.2821	26.0185	26.1639	26.6017							6	6	6	15.8	15.8	15.8	59.702	0.0144667	0.0880214	0.833695	0.693734	NaN	NaN	NaN	Q9Y3X0	Q9Y3X0	Coiled-coil domain-containing protein 9	CCDC9
		24.0372	23.9575	23.7227	24.4193	24.902	24.5402							6	6	6	16.9	16.9	16.9	56.914	0.0144836	0.127914	0.714725	0.609304	NaN	NaN	NaN	Q6NXR4	Q6NXR4	TELO2-interacting protein 2	TTI2
		27.2543	26.9995	26.7174	25.5713	25.9276	26.2832							15	15	15	19	19	19	122.73	0.0145055	0.0526506	-1.06301	-0.84537	NaN	NaN	NaN	Q15111;Q15111-2	Q15111;Q15111-2	Inactive phospholipase C-like protein 1	PLCL1
		25.937	26.1374	25.4517	27.4023	26.9863	26.7011				+	TBK1_mutant_CTRL		6	6	6	17.8	17.8	17.8	51.4	0.014539	0.044249	1.18787	0.92234	NaN	NaN	NaN	Q15054;Q15054-3;Q15054-2	Q15054;Q15054-3;Q15054-2	DNA polymerase delta subunit 3	POLD3
		28.6565	28.6886	28.8065	27.9266	28.2248	28.3491						+	33	33	31	16.1	16.1	15.5	339.64	0.0145457	0.192131	-0.55035	-0.485575	0.0216233	0.217114	0.813244	Q8TDJ6;Q8TDJ6-3;Q8TDJ6-2	Q8TDJ6;Q8TDJ6-3;Q8TDJ6-2	DmX-like protein 2	DMXL2	dmxl2	dmxl2;dmxl2	DMXL2;DMXL2
		30.2705	30.1736	30.3885	29.2566	29.5494	29.8319							30	30	25	37.8	37.8	34.1	103.2	0.0145478	0.122279	-0.731572	-0.621382	0.0857271	0.119442	-0.880891	Q5TF21	Q5TF21	Protein SOGA3	SOGA3	soga3a	soga3a	SOGA3
		29.9229	30.0926	29.8256	31.389	31.2637	30.5526				+	TBK1_mutant_CTRL		26	21	21	54.9	48.1	48.1	53.65	0.0145552	0.0491932	1.1214	0.881696	NaN	NaN	NaN	P41219;P41219-2	P41219;P41219-2	Peripherin	PRPH
		25.3826	25.5998	25.3727	25.7564	25.7786	25.9091							8	8	8	22.8	22.8	22.8	65.414	0.0145983	0.295296	0.362997	0.333612	0.127045	0.453941	0.178697	P49116;P49116-2	P49116;P49116-2	Nuclear receptor subfamily 2 group C member 2	NR2C2	nr2c2	nr2c2	NR2C2
		26.6413	26.3885	26.6239	27.0203	26.9649	26.8506							10	10	10	26.9	26.9	26.9	58.246	0.0146064	0.272464	0.394006	0.359619	0.0427681	0.257844	-0.415941	Q32P41	Q32P41	tRNA (guanine(37)-N1)-methyltransferase	TRMT5	trmt5	trmt5	TRMT5
		27.5234	26.729	27.0994	28.709	28.2583	28.068				+	TBK1_mutant_CTRL		9	9	9	20.7	20.7	20.7	62.7	0.0146087	0.0417436	1.22785	0.945954	NaN	NaN	NaN	Q6UVY6-2;Q6UVY6	Q6UVY6-2;Q6UVY6	DBH-like monooxygenase protein 1	MOXD1	moxd1
		26.0296	26.2278	26.4869	26.8013	26.8116	26.7733							9	9	9	23.6	23.6	23.6	45.423	0.0146244	0.193759	0.547331	0.483133	NaN	NaN	NaN	Q05D32-2;Q05D32	Q05D32-2;Q05D32	CTD small phosphatase-like protein 2	CTDSPL2
		28.1667	27.9951	28.1755	27.8812	27.6773	27.6968							7	7	6	44.8	44.8	39.3	22.837	0.0146256	0.296212	-0.360657	-0.33162	NaN	NaN	NaN	P51151	P51151	Ras-related protein Rab-9A	RAB9A
		25.5735	25.0278	25.3109	25.8904	26.0045	26.0552							5	5	5	15.9	15.9	15.9	51.9	0.0146259	0.141269	0.679298	0.583127	NaN	NaN	NaN	Q9NQ55-2;Q9NQ55;Q9NQ55-3	Q9NQ55-2;Q9NQ55;Q9NQ55-3	Suppressor of SWI4 1 homolog	PPAN
		29.9627	29.7329	29.6653	30.1667	30.178	30.3523							12	12	12	48.2	48.2	48.2	26.21	0.014654	0.243663	0.445382	0.401899	0.00753888	0.22699	-0.454493	Q9HB71;Q9HB71-3;Q9HB71-2	Q9HB71;Q9HB71-3	Calcyclin-binding protein	CACYBP	cacybp	cacybp	CACYBP
		27.6373	27.349	27.4993	27.8014	28.0107	27.9962							22	22	20	13.6	13.6	12.7	225.56	0.0146803	0.24677	0.440917	0.398239	NaN	NaN	NaN	Q9H4A3-2;Q9H4A3;Q9H4A3-5;Q9H4A3-6;Q9H4A3-7;Q9H4A3-4;Q96J92-2;Q96J92-3;Q96J92	Q9H4A3-2;Q9H4A3;Q9H4A3-5;Q9H4A3-6;Q9H4A3-7;Q9H4A3-4	Serine/threonine-protein kinase WNK1	WNK1
		27.4998	27.4181	27.5516	27.7974	27.6475	27.7544							23	23	23	34.7	34.7	34.7	102.53	0.0146888	0.427623	0.243246	0.229665	0.221205	0.467358	-0.174466	Q9BSJ2;Q9BSJ2-4;Q9BSJ2-3	Q9BSJ2;Q9BSJ2-4;Q9BSJ2-3	Gamma-tubulin complex component 2	TUBGCP2	tubgcp2	tubgcp2	TUBGCP2
		25.4408	25.4192	25.3446	25.5647	25.772	25.7391							6	5	5	17.4	15.7	15.7	52.597	0.0147021	0.368644	0.290418	0.271262	NaN	NaN	NaN	P20839-2;P20839-4;P20839;P20839-3;P20839-7;P20839-5;P20839-6	P20839-2;P20839-4;P20839;P20839-3;P20839-7;P20839-5;P20839-6	Inosine-5-monophosphate dehydrogenase 1	IMPDH1
		28.6854	28.6976	28.5762	28.3379	28.4863	28.4232							17	17	17	27	27	27	86.982	0.0147656	0.435137	-0.237246	-0.22429	NaN	NaN	NaN	Q13617;Q13617-2	Q13617;Q13617-2	Cullin-2	CUL2
		28.9627	28.9703	29.1897	28.3001	28.4739	28.6888							12	12	8	39.4	39.4	29.3	47.377	0.0148083	0.190964	-0.553284	-0.487549	NaN	NaN	NaN	P78356;P78356-2	P78356;P78356-2	Phosphatidylinositol 5-phosphate 4-kinase type-2 beta	PIP4K2B
		27.1459	26.9988	26.8327	27.3742	27.3585	27.3584							23	23	22	10.2	10.2	9.9	339.59	0.0148969	0.289482	0.371232	0.340385	NaN	NaN	NaN	O94915;O94915-2	O94915	Protein furry homolog-like	FRYL
		30.0153	30.2215	30.1846	29.1564	29.5369	29.6738							12	12	12	38.5	38.5	38.5	37.001	0.0149342	0.139796	-0.684784	-0.586643	NaN	NaN	NaN	Q3SXM5;Q3SXM5-2	Q3SXM5;Q3SXM5-2	Inactive hydroxysteroid dehydrogenase-like protein 1	HSDL1
		26.1103	26.1093	26.3035	25.7266	25.221	25.5735							8	8	8	5.6	5.6	5.6	232.76	0.0149401	0.145754	-0.667337	-0.573783	NaN	NaN	NaN	Q96BY7	Q96BY7	Autophagy-related protein 2 homolog B	ATG2B	atg2b
		29.079	29.0424	29.2832	29.952	29.6229	29.5663							37	37	37	30.6	30.6	30.6	183.16	0.0150357	0.178044	0.578807	0.506974	NaN	NaN	NaN	P26358;P26358-2;P26358-3	P26358;P26358-2;P26358-3	DNA (cytosine-5)-methyltransferase 1	DNMT1
		24.2376	24.5855	24.5802	24.9301	25.0366	24.9196							6	6	6	22.8	22.8	22.8	42.072	0.0150364	0.218327	0.494307	0.44095	0.0568526	0.230065	-0.484608	Q9NUQ2	Q9NUQ2	1-acyl-sn-glycerol-3-phosphate acyltransferase epsilon	AGPAT5	agpat5	agpat5	AGPAT5
		27.6643	27.7693	27.7351	28.0072	28.2184	27.9681						+	8	7	7	50.3	44.5	44.5	21.308	0.0150479	0.313502	0.341685	0.315306	1.267e-06	0.0486081	-0.927152	P84095	P84095	Rho-related GTP-binding protein RhoG	RHOG	rhogb	rhogb	RHOG
		31.6695	31.672	31.7827	30.9209	31.2538	31.3341							23	21	20	42.8	40.5	39.4	85.182	0.0150653	0.196823	-0.538473	-0.475728	0.193287	0.642782	0.0916983	P08237;P08237-3;P08237-2	P08237;P08237-3;P08237-2	ATP-dependent 6-phosphofructokinase, muscle type	PFKM	pfkma	pfkma	PFKM
		26.6112	26.5935	26.8236	26.9879	27.3167	27.2357							10	10	10	16	16	16	92.547	0.0150741	0.2123	0.504039	0.448641	0.443895	0.280716	-0.542081	Q8WTT2	Q8WTT2	Nucleolar complex protein 3 homolog	NOC3L	noc3l	noc3l	NOC3L
		25.7119	26.0178	25.7392	26.5104	26.2387	26.2914							11	11	11	9.2	9.2	9.2	168.48	0.0150755	0.204705	0.523903	0.464309	NaN	NaN	NaN	Q15648;Q15648-3	Q15648;Q15648-3	Mediator of RNA polymerase II transcription subunit 1	MED1
		24.6567	24.9369	24.8149	25.1898	25.2507	25.5025							9	9	9	9.8	9.8	9.8	143.74	0.0151387	0.208716	0.511503	0.45448	0.225141	0.397737	-0.23362	Q9BX66-12;Q9BX66-4;Q9BX66-9;Q9BX66-8;Q9BX66-10;Q9BX66-6;Q9BX66-3;Q9BX66-5;Q9BX66-2;Q9BX66-11;Q9BX66;Q9BX66-7	Q9BX66-12;Q9BX66-4;Q9BX66-9;Q9BX66-8;Q9BX66-10;Q9BX66-6;Q9BX66-3;Q9BX66-5;Q9BX66-2;Q9BX66-11;Q9BX66;Q9BX66-7	Sorbin and SH3 domain-containing protein 1	SORBS1	sorbs1	sorbs1	SORBS1
		23.897	23.335	23.6374	24.2313	24.5001	24.6762						+	10	10	10	7.3	7.3	7.3	214.08	0.0151571	0.0854826	0.84606	0.700608	0.000161256	0.00143046	-2.40771	Q86XA9-2;Q86XA9;Q86XA9-3	Q86XA9-2;Q86XA9	HEAT repeat-containing protein 5A	HEATR5A	heatr5a	heatr5a	HEATR5A
		25.4059	25.4962	24.7654	26.3445	26.1721	26.0998							7	7	7	26	26	26	45.285	0.0151607	0.0615312	0.982958	0.791931	NaN	NaN	NaN	O75600;O75600-2	O75600;O75600-2	2-amino-3-ketobutyrate coenzyme A ligase, mitochondrial	GCAT
		27.1447	27.0207	27.2408	27.4711	27.6399	27.8525							10	10	10	46.9	46.9	46.9	30.518	0.0151722	0.207612	0.519086	0.460423	NaN	NaN	NaN	P27707	P27707	Deoxycytidine kinase	DCK
		25.6693	25.3044	25.4571	26.2408	25.8831	26.2039							5	5	4	9.1	9.1	7.5	78.947	0.0151819	0.158983	0.632317	0.547349	0.0626161	0.202028	0.556449	O14641	O14641	Segment polarity protein dishevelled homolog DVL-2	DVL2	dvl2	dvl1a;dvl1b;dvl2;dvl3a;si:ch73-236e11.2	DVL1;DVL2;DVL3
		26.1882	25.9774	26.4065	26.8546	26.6668	26.7138							15	15	14	19.9	19.9	18.7	121.89	0.0151851	0.191023	0.554389	0.487971	NaN	NaN	NaN	Q9NZB2;Q9NZB2-6;Q9NZB2-4;Q9NZB2-2;Q9NZB2-5;Q5T035	Q9NZB2;Q9NZB2-6;Q9NZB2-4	Constitutive coactivator of PPAR-gamma-like protein 1	FAM120A
		28.8222	28.8637	28.6328	29.1444	29.0248	29.1479							13	13	13	31	31	31	63.523	0.0152208	0.321942	0.332808	0.307652	NaN	NaN	NaN	O95470	O95470	Sphingosine-1-phosphate lyase 1	SGPL1
		31.7461	31.7006	31.6951	32.0498	31.978	31.8507							33	33	32	43.5	43.5	42.5	107.97	0.0152764	0.424598	0.245593	0.231603	NaN	NaN	NaN	P78347-2;P78347-4;P78347-3;P78347;P78347-5;Q86UP8-3;Q6EKJ0	P78347-2;P78347-4;P78347-3;P78347	General transcription factor II-I	GTF2I
		26.1196	26.0088	25.8038	27.3201	26.7837	26.6266							7	7	7	53	53	53	21.427	0.0152798	0.0713782	0.932702	0.758652	NaN	NaN	NaN	Q9Y248	Q9Y248	DNA replication complex GINS protein PSF2	GINS2	gins2
		26.1031	26.5159	26.2353	26.7253	26.9986	27.0386							11	11	11	18	18	18	100.05	0.0153052	0.157863	0.636101	0.550003	NaN	NaN	NaN	O94880;O94880-2	O94880;O94880-2	PHD finger protein 14	PHF14
		27.6716	28.3091	28.4729	30.5453	29.953	29.2885				+	TBK1_mutant_CTRL		49	49	49	32.3	32.3	32.3	268.91	0.0153175	0.00845217	1.77773	1.2366	0.000112782	0.138643	-0.61588	P02751-7;P02751-15;P02751-5;P02751-17;P02751-3;P02751;P02751-6;P02751-13;P02751-11;P02751-10;P02751-9;P02751-14;P02751-8;P02751-4;P02751-12;P02751-16;P02751-2	P02751-7;P02751-15;P02751-5;P02751-17;P02751-3;P02751;P02751-6;P02751-13;P02751-11;P02751-10;P02751-9;P02751-14;P02751-8;P02751-4;P02751-12	Fibronectin;Anastellin;Ugl-Y1;Ugl-Y2;Ugl-Y3	FN1	fn1b	fn1b	FN1
		27.8996	27.8983	28.2336	29.1893	28.6929	28.6514							29	29	29	28.2	28.2	28.2	135.65	0.0154147	0.0881841	0.834024	0.691741	0.0131786	0.305464	-0.321168	O95347;O95347-2	O95347;O95347-2	Structural maintenance of chromosomes protein 2	SMC2	smc2	smc2	SMC2
		27.7962	27.8089	27.8312	28.2516	28.0994	27.9961							20	20	19	24	24	23.3	141.46	0.0154329	0.352499	0.303628	0.282469	NaN	NaN	NaN	Q9H9B1;Q9H9B1-3;Q9H9B1-4	Q9H9B1;Q9H9B1-3;Q9H9B1-4	Histone-lysine N-methyltransferase EHMT1	EHMT1
		27.5913	27.3198	27.4748	25.7559	26.439	26.6845				+	TBK1_mutant_CTRL		7	7	7	45.2	45.2	45.2	22.485	0.0154957	0.045048	-1.16886	-0.906993	NaN	NaN	NaN	Q96HU8	Q96HU8	GTP-binding protein Di-Ras2	DIRAS2
		26.6326	26.3839	25.9694	24.7653	25.1393	25.527				+	TBK1_mutant_CTRL		16	15	15	6.5	6.2	6.2	338.87	0.0155358	0.0457385	-1.18473	-0.91636	NaN	NaN	NaN	Q5TBA9	Q5TBA9	Protein furry homolog	FRY	frya
		28.1945	28.1772	28.2031	28.8513	28.6581	28.4551							43	43	43	25.8	25.8	25.8	242.37	0.0155864	0.234593	0.463218	0.415584	NaN	NaN	NaN	Q9H583	Q9H583	HEAT repeat-containing protein 1;HEAT repeat-containing protein 1, N-terminally processed	HEATR1
		28.8279	28.82	28.9675	28.5808	28.5648	28.6979							20	20	20	23.9	23.9	23.9	110.5	0.0155961	0.411718	-0.257302	-0.241898	NaN	NaN	NaN	Q96A65;Q96A65-2	Q96A65	Exocyst complex component 4	EXOC4
		29.0426	29.0958	29.2896	27.5469	28.0601	28.4677							15	15	14	20.8	20.8	19.5	92.501	0.0156201	0.0505733	-1.11781	-0.875498	0.000187801	0.313181	0.295871	O60641;O60641-4;O60641-3;O60641-2	O60641;O60641-4;O60641-3	Clathrin coat assembly protein AP180	SNAP91	snap91b	snap91b	SNAP91
		29.1604	29.3219	29.3778	29.0084	28.792	28.7005							19	19	2	39.5	39.5	6.5	79.154	0.0156204	0.241	-0.453032	-0.40734	0.101216	0.61147	-0.100859	Q9UEY8	Q9UEY8	Gamma-adducin	ADD3	add3a	add3a	ADD3
		25.1699	25.2519	25.5235	24.8216	24.8503	24.5585							4	4	4	17.4	17.4	17.4	34.291	0.0156257	0.180905	-0.571631	-0.500749	NaN	NaN	NaN	Q8IWE4	Q8IWE4	DCN1-like protein 3	DCUN1D3
		31.4783	31.4701	31.537	31.3852	31.2658	31.2433							40	39	38	61	59.3	57.7	96.864	0.0156303	0.507953	-0.197021	-0.187855	NaN	NaN	NaN	Q92598;Q92598-2;Q92598-4;Q92598-3	Q92598;Q92598-2;Q92598-4;Q92598-3	Heat shock protein 105 kDa	HSPH1	hsph1
		30.0751	29.9708	30.1147	28.5747	29.1909	29.3869							34	34	28	34.1	34.1	29.3	152.78	0.0156544	0.0580432	-1.00267	-0.803147	NaN	NaN	NaN	Q9ULU8;Q9ULU8-4;Q9ULU8-2;Q9ULU8-3;Q9ULU8-5	Q9ULU8;Q9ULU8-4;Q9ULU8-2;Q9ULU8-3	Calcium-dependent secretion activator 1	CADPS
		26.6144	26.8867	26.5628	26.0619	25.9207	26.2924							22	19	19	16.6	15	15	193.03	0.0156607	0.171931	-0.596311	-0.519542	0.0432379	0.182311	-0.598206	Q5VT25-4;Q5VT25-5;Q5VT25;Q5VT25-2;Q5VT25-6;Q5VT25-3	Q5VT25-4;Q5VT25-5;Q5VT25;Q5VT25-2;Q5VT25-6;Q5VT25-3	Serine/threonine-protein kinase MRCK alpha	CDC42BPA	cdc42bpaa	cdc42bpaa	CDC42BPA
		28.5741	28.3864	28.569	28.9449	28.9529	28.7442							10	10	10	23.4	23.4	23.4	53.254	0.0157458	0.290471	0.37082	0.339567	NaN	NaN	NaN	P37198	P37198	Nuclear pore glycoprotein p62	NUP62
		29.6447	29.6131	29.8489	28.994	29.2662	29.3252							26	26	26	47	47	47	79.387	0.0157788	0.210356	-0.507126	-0.4504	0.0301103	0.300262	0.336723	Q6SZW1;Q6SZW1-2	Q6SZW1;Q6SZW1-2	Sterile alpha and TIR motif-containing protein 1	SARM1	sarm1	sarm1	SARM1
		28.5991	28.6183	28.6401	28.8314	28.7554	28.9427							23	23	23	34.8	34.8	34.8	89.594	0.0157967	0.457386	0.224007	0.212198	NaN	NaN	NaN	O94874;O94874-2;O94874-3	O94874;O94874-2;O94874-3	E3 UFM1-protein ligase 1	UFL1
		26.8165	26.6096	26.613	27.1131	27.3748	27.6742							4	4	4	47	47	47	15.394	0.0158388	0.130021	0.707635	0.601759	NaN	NaN	NaN	Q6PUV4	Q6PUV4	Complexin-2	CPLX2
		28.5441	28.3196	28.4395	28.901	28.6988	28.7654							35	35	26	27.8	27.8	21.7	199.07	0.0158482	0.302754	0.353998	0.325356	0.000713654	0.39803	-0.206193	Q7KZ85;Q7KZ85-3	Q7KZ85	Transcription elongation factor SPT6	SUPT6H	supt6h	supt6h	SUPT6H
		23.2638	23.4668	21.8766	25.0222	24.8771	24.7886				+	TBK1_mutant_CTRL		12	9	9	9.4	7.7	7.7	184.7	0.0158752	0.00118519	2.02688	1.34739	NaN	NaN	NaN	Q86VI3	Q86VI3	Ras GTPase-activating-like protein IQGAP3	IQGAP3
		27.7952	27.969	27.9936	28.2638	28.1399	28.2277							18	18	18	38.6	38.6	38.6	65.697	0.0158761	0.368426	0.291225	0.271548	NaN	NaN	NaN	Q8WX92	Q8WX92	Negative elongation factor B	NELFB
		29.932	30.079	30.2309	30.5945	30.5131	30.3924							12	12	12	45.1	45.1	45.1	43.66	0.0158855	0.258124	0.41936	0.379731	NaN	NaN	NaN	P31153;P31153-2;Q00266	P31153;P31153-2	S-adenosylmethionine synthase isoform type-2	MAT2A
		31.1017	31.0421	31.0647	30.4353	30.7392	30.7579							26	26	24	64.4	64.4	59.1	56.578	0.015954	0.255687	-0.425383	-0.384616	NaN	NaN	NaN	Q9Y6G9	Q9Y6G9	Cytoplasmic dynein 1 light intermediate chain 1	DYNC1LI1
		28.0059	27.8997	27.8226	27.2262	27.5341	27.549							27	27	27	22.7	22.7	22.7	182.84	0.0159554	0.227297	-0.472998	-0.423127	NaN	NaN	NaN	O14795-2;O14795;Q9UPW8;Q8NB66	O14795-2;O14795	Protein unc-13 homolog B	UNC13B
		25.073	25.1008	24.8683	25.3912	25.4793	25.2845							6	6	6	24.4	24.4	24.4	35.684	0.0159684	0.290324	0.370942	0.339549	NaN	NaN	NaN	Q9H1D9	Q9H1D9	DNA-directed RNA polymerase III subunit RPC6	POLR3F
		30.1875	30.0337	30.1421	30.6333	30.3514	30.5023							15	15	15	51.3	51.3	51.3	44.969	0.0159693	0.287526	0.374557	0.342575	NaN	NaN	NaN	P18754;P18754-2	P18754;P18754-2	Regulator of chromosome condensation	RCC1
		27.9718	28.029	27.8883	28.1425	28.1423	28.1113							21	21	21	29.2	29.2	29.2	99.278	0.0159712	0.571409	0.169034	0.1622	NaN	NaN	NaN	Q8IYB7;Q8IYB7-2;Q8IYB7-3;Q8IYB7-4;Q8IYB7-5	Q8IYB7;Q8IYB7-2;Q8IYB7-3	DIS3-like exonuclease 2	DIS3L2
		30.7999	30.6739	30.7805	30.0894	30.3942	30.4166							45	45	31	29.2	29.2	21.8	211.06	0.0159954	0.241881	-0.451375	-0.405708	NaN	NaN	NaN	Q9UIW2	Q9UIW2	Plexin-A1	PLXNA1
		31.8384	31.888	32.0077	31.2315	31.3695	31.6242							24	24	22	42.8	42.8	40.4	82.223	0.0160425	0.212843	-0.502977	-0.446876	NaN	NaN	NaN	O15075;O15075-2;O15075-4;O15075-3	O15075;O15075-2	Serine/threonine-protein kinase DCLK1	DCLK1
		26.8294	26.886	27.2895	28.1283	27.6904	27.6763							24	24	24	24.3	24.3	24.3	149.32	0.0160897	0.089136	0.830062	0.687502	NaN	NaN	NaN	Q9NVI1;Q9NVI1-1;Q9NVI1-2;Q9NVI1-4	Q9NVI1;Q9NVI1-1;Q9NVI1-2	Fanconi anemia group I protein	FANCI
		26.263	26.1265	26.1099	26.4317	26.3366	26.4505							8	8	8	8.8	8.8	8.8	149.04	0.0161243	0.43172	0.239818	0.226254	0.0021059	0.190711	-0.515173	Q8N122;Q8N122-3;Q8N122-2	Q8N122;Q8N122-3	Regulatory-associated protein of mTOR	RPTOR	rptor	rptor	RPTOR
		30.0619	30.0933	30.3525	29.2718	29.5438	29.7356							21	20	20	42.8	41.7	41.7	80.853	0.0161286	0.152131	-0.652157	-0.560738	NaN	NaN	NaN	P35612;P35612-4;P35612-3;P35612-2;P35612-8;P35612-9;P35612-5;P35612-6;P35612-7	P35612;P35612-4;P35612-3;P35612-2;P35612-8;P35612-9	Beta-adducin	ADD2
		27.4075	27.2822	27.2778	27.1306	26.9611	26.8972							4	4	4	72.4	72.4	72.4	8.5435	0.0161452	0.327544	-0.326171	-0.301573	NaN	NaN	NaN	O75506	O75506	Heat shock factor-binding protein 1	HSBP1	hsbp1b
		29.0606	28.6065	28.7566	30.1138	29.8616	31.0421				+	TBK1_mutant_CTRL		8	8	7	36.8	36.8	32.6	30.025	0.0161513	0.0191111	1.53128	1.10724	0.0315612	0.379721	0.231338	P05937;P05937-2	P05937;P05937-2	Calbindin	CALB1	calb1	calb1	CALB1
		29.9783	29.8738	30.0318	29.7105	29.7806	29.6298							15	15	15	45.5	45.5	45.5	49.867	0.0161992	0.415839	-0.254336	-0.239113	NaN	NaN	NaN	P49821-2;P49821	P49821-2;P49821	NADH dehydrogenase [ubiquinone] flavoprotein 1, mitochondrial	NDUFV1
		23.0971	24.2477	24.6544	25.8953	26.0124	25.7521				+	TBK1_mutant_CTRL		5	5	5	26.6	26.6	26.6	32.973	0.016206	0.00521569	1.88681	1.28148	NaN	NaN	NaN	P35219	P35219	Carbonic anhydrase-related protein	CA8
		24.0154	24.1788	24.4045	24.5908	24.8082	24.8253							2	2	2	12.6	12.6	12.6	33.939	0.0162345	0.196717	0.541854	0.477099	0.822775	0.816818	-0.0512463	P23511-2;P23511	P23511-2;P23511	Nuclear transcription factor Y subunit alpha	NFYA	nfyal	nfya;nfyal	NFYA
		33.7903	33.8803	34.0044	32.8934	33.1771	33.4719							87	87	72	59.2	59.2	48.5	199.08	0.0162686	0.128868	-0.710831	-0.603337	NaN	NaN	NaN	P11137-3;P11137;P11137-2	P11137-3;P11137	Microtubule-associated protein 2	MAP2
		29.6779	29.4986	29.3292	30.0465	30.0552	29.8503							12	12	1	40.7	40.7	3.6	37.551	0.0162865	0.224615	0.482098	0.430109	0.0999623	0.260077	0.788317	Q9NZL9;Q9NZL9-3;Q9NZL9-5	Q9NZL9;Q9NZL9-3	Methionine adenosyltransferase 2 subunit beta	MAT2B	mat2b	mat2b;mat2b	MAT2B;MAT2B
		24.6984	24.4301	24.3701	25.7057	25.1438	25.1585							3	3	3	26.7	26.7	26.7	15.558	0.0165277	0.0888057	0.836442	0.690904	NaN	NaN	NaN	Q9H098;Q9H098-2	Q9H098;Q9H098-2	Protein FAM107B	FAM107B
		29.0506	28.9885	29.044	29.3495	29.1789	29.2153							20	20	20	28.8	28.8	28.8	108.58	0.0165529	0.465844	0.220243	0.208664	NaN	NaN	NaN	Q9H0D6;Q9H0D6-2	Q9H0D6;Q9H0D6-2	5-3 exoribonuclease 2	XRN2
		30.1765	30.082	30.0588	30.3251	30.4435	30.6049							24	24	24	58.7	58.7	58.7	53.488	0.0165671	0.303664	0.352065	0.323373	NaN	NaN	NaN	Q9UBB4;Q9UBB4-2	Q9UBB4;Q9UBB4-2	Ataxin-10	ATXN10
		30.0101	30.2878	30.2812	28.9383	29.4661	29.5808							7	6	4	42.7	39.1	26.8	24.984	0.016581	0.0836015	-0.86463	-0.709901	0.0140053	0.366117	0.240219	P20336	P20336	Ras-related protein Rab-3A	RAB3A	rab3aa	rab3aa	RAB3A
		27.8295	27.9883	28.104	28.5311	28.3869	28.282							9	9	9	64.5	64.5	64.5	19.398	0.0166093	0.255776	0.426037	0.384701	NaN	NaN	NaN	Q9GZZ1;Q9GZZ1-2	Q9GZZ1;Q9GZZ1-2	N-alpha-acetyltransferase 50	NAA50
		29.481	29.526	29.6405	29.3775	29.335	29.2809							29	29	29	33.8	33.8	33.8	130.16	0.0167028	0.469011	-0.218089	-0.206701	NaN	NaN	NaN	O14617;O14617-5;O14617-4;O14617-2;O14617-3	O14617;O14617-5;O14617-4;O14617-2;O14617-3	AP-3 complex subunit delta-1	AP3D1
		30.4939	30.4393	30.746	31.8284	31.4376	31.1119							45	29	1	59.2	39.2	2.5	103.06	0.0167903	0.0786925	0.899579	0.732778	0.155578	0.329073	-0.460993	P12814	P12814	Alpha-actinin-1	ACTN1	actn1	actn1;actn1	ACTN1;ACTN1
		34.0291	33.9452	33.9269	34.2737	34.1409	34.3762							45	45	42	74.1	74.1	70.3	66.408	0.0167949	0.361458	0.296511	0.275815	0.191949	0.713909	0.0695429	P20700	P20700	Lamin-B1	LMNB1	lmnb1	lmnb1	LMNB1
		28.5359	28.3313	28.335	28.8595	28.6584	28.9235							27	27	26	24.1	24.1	23.4	191.58	0.0168527	0.261153	0.413056	0.37393	NaN	NaN	NaN	Q7LBC6;Q7LBC6-2;Q7LBC6-3	Q7LBC6;Q7LBC6-2;Q7LBC6-3	Lysine-specific demethylase 3B	KDM3B
		27.3129	26.9427	26.5986	28.1939	28.1478	27.6665							43	39	39	33.9	28.4	28.4	555.61	0.0168694	0.053954	1.05135	0.830184	0.206923	0.709418	0.0709187	P58107	P58107	Epiplakin	EPPK1	plecb	plecb;si:ch211-165e15.1	EPPK1
		25.1609	25.3795	25.01	25.6532	25.9678	25.6752							5	5	5	18	18	18	40.929	0.0169239	0.178209	0.581909	0.507067	NaN	NaN	NaN	O95551;O95551-2;O95551-3	O95551;O95551-2;O95551-3	Tyrosyl-DNA phosphodiesterase 2	TDP2
		27.3496	27.3477	27.5454	27.6662	27.663	27.7262							10	10	10	31.9	31.9	31.9	42.906	0.0169403	0.393243	0.270898	0.253476	0.107123	0.0696799	-1.29412	Q9H0C8	Q9H0C8	Integrin-linked kinase-associated serine/threonine phosphatase 2C	ILKAP	ilkap	ilkap	ILKAP
		25.3549	25.9535	25.7744	24.9614	24.5235	24.9287							5	5	5	11.1	11.1	11.1	104.69	0.0171241	0.0789814	-0.889758	-0.725453	0.00268851	0.16584	0.578429	P32418-2;P32418-3;P32418-4;P32418-5;P32418	P32418-2;P32418-3;P32418-4;P32418-5;P32418	Sodium/calcium exchanger 1	SLC8A1	slc8a1b	slc8a1a;slc8a1b	SLC8A1
		29.412	29.5639	29.8158	28.6122	28.9421	29.0844							18	18	17	27.6	27.6	26.6	95.755	0.017171	0.127979	-0.717681	-0.606747	0.0020457	0.317182	0.29673	Q93050-1;Q93050;Q93050-3	Q93050-1;Q93050;Q93050-3	V-type proton ATPase 116 kDa subunit a isoform 1	ATP6V0A1	atp6v0a1b	atp6v0a1b;si:ch73-173p19.2	ATP6V0A1;ATP6V0A4
		26.58	26.439	26.3692	26.6937	26.7095	26.7209							11	11	11	22	22	22	73.488	0.0171915	0.425778	0.24527	0.230841	NaN	NaN	NaN	Q9BVL4	Q9BVL4	Selenoprotein O	SELO
		34.071	34.118	33.8738	33.7554	33.6873	33.6096							34	33	33	64	61	61	56.782	0.0171973	0.319209	-0.336834	-0.310203	NaN	NaN	NaN	P30101	P30101	Protein disulfide-isomerase A3	PDIA3
		28.8821	28.8981	29.1762	28.604	28.5061	28.6343							9	9	9	15.2	15.2	15.2	76.743	0.0172187	0.267312	-0.403998	-0.366269	NaN	NaN	NaN	Q92542-2;Q92542	Q92542-2;Q92542	Nicastrin	NCSTN
		27.0993	27.0068	27.1425	27.2243	27.3477	27.3262							12	12	12	24.5	24.5	24.5	83.066	0.0172238	0.472873	0.216578	0.205243	0.022504	0.397412	-0.213924	Q9Y6D9;Q9Y6D9-3	Q9Y6D9;Q9Y6D9-3	Mitotic spindle assembly checkpoint protein MAD1	MAD1L1	mad1l1	mad1l1	MAD1L1
		28.9443	28.7583	28.7615	29.0761	29.1923	29.3351							20	20	20	40.7	40.7	40.7	68.76	0.017255	0.285119	0.379789	0.346239	NaN	NaN	NaN	Q9H845	Q9H845	Acyl-CoA dehydrogenase family member 9, mitochondrial	ACAD9
		29.1244	29.0573	28.9799	28.6043	28.7803	28.8314							20	20	1	17.4	17.4	0.7	150.91	0.017283	0.34216	-0.315194	-0.291723	NaN	NaN	NaN	O95819-3;O95819-2;O95819;O95819-4	O95819-3;O95819-2;O95819;O95819-4	Mitogen-activated protein kinase kinase kinase kinase 4	MAP4K4
		25.9833	25.9494	25.4665	22.3947	22.7857	24.4728				+	TBK1_mutant_CTRL		9	7	7	9.8	7.7	7.7	105.64	0.0172847	0	-2.58201	-1.55627	NaN	NaN	NaN	P12036-2;P12036	P12036-2;P12036	Neurofilament heavy polypeptide	NEFH
		29.2472	29.2099	29.1634	29.7575	29.5113	29.4618							20	20	20	62.1	62.1	62.1	47.355	0.0173658	0.291267	0.370001	0.338029	0.566795	0.919981	0.0184914	O75955;O75955-2	O75955;O75955-2	Flotillin-1	FLOT1	flot1a	flot1a	FLOT1
		32.514	32.6224	32.6546	31.9933	32.0425	32.3508							31	30	30	78.8	77.6	77.6	61.877	0.0173695	0.231429	-0.468086	-0.418059	NaN	NaN	NaN	O14531	O14531	Dihydropyrimidinase-related protein 4	DPYSL4
		26.3116	26.2551	26.6934	27.2403	27.1711	26.8913							22	22	22	16.5	16.5	16.5	190.68	0.0173955	0.141888	0.680897	0.579907	NaN	NaN	NaN	O00443;O00443-2	O00443	Phosphatidylinositol 4-phosphate 3-kinase C2 domain-containing subunit alpha	PIK3C2A
		25.8887	26.1811	25.9087	26.6139	26.4589	26.3436							5	5	5	46.5	46.5	46.5	18.856	0.0173981	0.225947	0.479277	0.42694	NaN	NaN	NaN	Q9UMX5	Q9UMX5	Neudesin	NENF
		28.4357	28.3734	28.6223	29.3895	29.1359	28.8703							9	9	9	31.8	31.8	31.8	45.476	0.0174061	0.152023	0.654782	0.560841	0.202995	0.650092	-0.089606	Q99986	Q99986	Serine/threonine-protein kinase VRK1	VRK1	vrk1	LOC794952;vrk1	VRK1
		28.958	28.8534	28.8768	28.7716	28.7763	28.7284							36	36	36	25.2	25.2	25.2	213.7	0.0174293	0.643308	-0.137335	-0.132672	NaN	NaN	NaN	Q5JRA6;Q5JRA6-2;Q5JRA6-4;Q5JRA6-3	Q5JRA6;Q5JRA6-2	Melanoma inhibitory activity protein 3	MIA3
		28.9663	28.8824	28.6153	29.2862	29.1852	29.3276							6	6	6	71.4	71.4	71.4	15.892	0.0174547	0.246491	0.445	0.399486	0.0142605	0.256472	0.404164	Q9Y2V2	Q9Y2V2	Calcium-regulated heat stable protein 1	CARHSP1	carhsp1	carhsp1	CARHSP1
		31.5059	31.4072	31.4419	31.2722	31.2363	31.0813							16	16	15	53.8	53.8	51.3	35.853	0.0174908	0.415524	-0.255065	-0.23942	NaN	NaN	NaN	P15121	P15121	Aldose reductase	AKR1B1
		31.0652	31.1064	31.0322	30.9255	30.9322	30.9924							38	38	3	38.6	38.6	2.8	124.84	0.0175041	0.687684	-0.117929	-0.11447	NaN	NaN	NaN	Q8TAQ2-2;Q8TAQ2-3	Q8TAQ2-2;Q8TAQ2-3	SWI/SNF complex subunit SMARCC2	SMARCC2
		31.1341	31.2125	31.4041	31.727	31.6157	31.5402							9	9	9	38.4	38.4	38.4	23.577	0.0175732	0.286516	0.377406	0.34409	0.00194085	0.186296	0.52566	P40429;Q6NVV1	P40429	60S ribosomal protein L13a	RPL13A	rpl13a	rpl13a	RPL13A
		29.9164	30.0707	30.0772	29.2539	29.497	29.6964							17	15	15	56.7	50.5	50.5	46.302	0.0175902	0.198637	-0.539033	-0.473529	NaN	NaN	NaN	P31323	P31323	cAMP-dependent protein kinase type II-beta regulatory subunit	PRKAR2B	PRKAR2B
		24.7812	24.5659	24.5483	25.0958	25.1052	24.8912							4	4	4	7	7	7	97.846	0.0175909	0.271208	0.398899	0.361856	NaN	NaN	NaN	Q8TDY4-3;Q8TDY4;Q8TDY4-2	Q8TDY4-3;Q8TDY4;Q8TDY4-2	Arf-GAP with SH3 domain, ANK repeat and PH domain-containing protein 3	ASAP3
		30.3628	30.4649	30.4158	30.1067	30.2732	30.2029							41	41	41	34.5	34.5	34.5	162.46	0.0176303	0.466582	-0.220194	-0.208409	0.591526	0.72271	0.0723433	Q15075	Q15075	Early endosome antigen 1	EEA1	eea1	eea1	EEA1
		26.4633	26.5108	26.6667	25.793	26.1636	26.1288							7	7	7	11	11	11	86.33	0.0176341	0.208737	-0.518481	-0.457555	NaN	NaN	NaN	Q8IY22;Q8IY22-3;Q8IY22-2	Q8IY22;Q8IY22-3;Q8IY22-2	C-Maf-inducing protein	CMIP	cmip
		31.8483	31.8319	31.7517	31.1174	31.4124	31.5019							22	22	22	63.4	63.4	63.4	46.637	0.0176543	0.233496	-0.466744	-0.416769	NaN	NaN	NaN	P43034;P43034-2	P43034	Platelet-activating factor acetylhydrolase IB subunit alpha	PAFAH1B1
		26.9197	26.6695	26.5759	27.598	27.2252	27.2243							10	10	10	25	25	25	70.737	0.017682	0.16194	0.627501	0.540349	0.811964	0.914474	0.0207384	Q969Z0;Q969Z0-2	Q969Z0;Q969Z0-2	Protein TBRG4	TBRG4	tbrg4	tbrg4	TBRG4
		26.4641	26.6199	26.8434	27.4176	27.0997	27.141							13	13	13	52.9	52.9	52.9	34.222	0.0177857	0.18053	0.576956	0.50233	0.101968	0.504942	0.145699	Q9BYG3	Q9BYG3	MKI67 FHA domain-interacting nucleolar phosphoprotein	NIFK	nifk	nifk	NIFK
		29.8237	29.8088	30.0536	29.5769	29.5369	29.3556							9	9	9	48.9	48.9	48.9	31.642	0.0178079	0.266829	-0.405599	-0.367232	0.672449	0.88237	-0.0285295	Q86Y82	Q86Y82	Syntaxin-12	STX12	stx12	stx12	STX12
		27.9944	27.7403	27.7338	28.1663	28.2354	28.1289							9	9	9	38.2	38.2	38.2	38.281	0.0178818	0.302559	0.354046	0.324422	0.0240423	0.36107	0.24774	Q14376;Q14376-2	Q14376;Q14376-2	UDP-glucose 4-epimerase	GALE	gale	gale	GALE
		27.8603	27.6086	27.6532	28.3522	28.0804	28.0786							14	14	14	37.4	37.4	37.4	77.519	0.0179114	0.236056	0.463013	0.413598	0.886243	0.92554	-0.0188864	Q9HCM4-4;Q9HCM4-3;Q9HCM4;Q9HCM4-2	Q9HCM4-4;Q9HCM4-3;Q9HCM4;Q9HCM4-2	Band 4.1-like protein 5	EPB41L5	epb41l5	epb41l5	EPB41L5
		34.1584	34.849	34.749	33.4349	33.4932	33.8688							15	15	15	70.5	70.5	70.5	22.693	0.017959	0.0627347	-0.9865	-0.786205	NaN	NaN	NaN	P80723;P80723-2	P80723;P80723-2	Brain acid soluble protein 1	BASP1
		29.131	29.0422	28.6258	29.6545	29.7406	29.4574							17	17	17	73.8	73.8	73.8	40.545	0.0179906	0.141562	0.6845	0.58163	0.00467723	0.254313	0.397148	P55263;P55263-2;P55263-3;P55263-4	P55263;P55263-2;P55263-3;P55263-4	Adenosine kinase	ADK	adka	adka	ADK
		26.4325	24.9433	26.3376	24.233	23.47	22.9577				+	TBK1_mutant_CTRL		3	3	2	0.8	0.8	0.8	221.41	0.017991	0	-2.35092	-1.46252	NaN	NaN	NaN	Q5TCS8;Q5TCS8-1;Q5TCS8-3;Q5TCS8-6	Q5TCS8;Q5TCS8-1;Q5TCS8-3;Q5TCS8-6	Adenylate kinase 9	AK9	ak9
		27.8258	27.8383	26.9956	26.0804	26.4367	26.5348				+	TBK1_mutant_CTRL		10	9	8	6.8	6.3	5.9	184.98	0.0180678	0.0450193	-1.20259	-0.917211	NaN	NaN	NaN	Q9P2S2;Q9P2S2-2;P58401	Q9P2S2;Q9P2S2-2	Neurexin-2	NRXN2
		30.1421	30.0508	29.8683	30.3078	30.3398	30.3667							15	15	13	60.4	60.4	57	33.784	0.0181268	0.340069	0.31772	0.293565	NaN	NaN	NaN	P22087	P22087	rRNA 2-O-methyltransferase fibrillarin	FBL
		31.3685	31.2952	31.5473	31.0128	31.1561	31							13	13	13	37	37	37	45.318	0.0181864	0.309537	-0.347394	-0.318694	0.00224747	0.0528619	-1.03456	Q92665	Q92665	28S ribosomal protein S31, mitochondrial	MRPS31	mrps31	mrps31	MRPS31
		25.2387	25.3351	25.5091	26.2364	25.8247	25.8354							12	12	12	26.5	26.5	26.5	58.805	0.0182555	0.16985	0.604549	0.522559	NaN	NaN	NaN	P49643;P49643-2	P49643	DNA primase large subunit	PRIM2	prim2
		26.1841	26.2949	25.9793	25.8449	25.6508	25.6209							8	8	8	28.3	28.3	28.3	58.304	0.0182654	0.245269	-0.447238	-0.400717	NaN	NaN	NaN	O60291-4;O60291;O60291-3;O60291-2;Q96PX1-2;Q96PX1	O60291-4;O60291;O60291-3;O60291-2	E3 ubiquitin-protein ligase MGRN1	MGRN1	mgrn1a
		31.4553	31.5656	31.516	31.3909	31.3596	31.2958							54	54	54	56.2	56.2	56.2	138.34	0.0182694	0.583193	-0.163492	-0.156836	0.205088	0.608538	-0.104001	P53621;P53621-2	P53621;P53621-2	Coatomer subunit alpha;Xenin;Proxenin	COPA	copa	copa	COPA
		30.1999	30.2173	30.0682	29.815	29.3537	29.2589							31	31	31	40.1	40.1	40.1	111.13	0.0182773	0.141319	-0.685906	-0.582223	NaN	NaN	NaN	P06756-3;P06756;P06756-2	P06756-3;P06756;P06756-2	Integrin alpha-V;Integrin alpha-V heavy chain;Integrin alpha-V light chain	ITGAV
		30.082	30.1203	30.1262	30.0013	30.0266	29.9299							27	27	27	41.8	41.8	41.8	83.353	0.0183166	0.674773	-0.123567	-0.119723	NaN	NaN	NaN	O95202;O95202-3;O95202-2	O95202	LETM1 and EF-hand domain-containing protein 1, mitochondrial	LETM1
		28.0604	28.1565	28.3345	27.514	27.6925	27.8618							15	14	14	34.4	32.8	32.8	67.725	0.0183657	0.219763	-0.494375	-0.438064	0.116997	0.520795	0.137942	O75382-4;O75382-2;O75382;O75382-3	O75382-4;O75382-2;O75382;O75382-3	Tripartite motif-containing protein 3	TRIM3	trim3b	trim3b	TRIM3
		27.1905	27.3619	27.3863	26.9004	27.0276	27.0767							20	14	14	16.3	10.2	10.2	170.77	0.0183937	0.346668	-0.311317	-0.287994	0.0952885	0.485199	0.156553	Q9Y2E4;Q9Y2E4-2	Q9Y2E4	Disco-interacting protein 2 homolog C	DIP2C	dip2ca	dip2ca;dip2cb	DIP2C
		27.4622	26.9148	27.0005	26.2995	26.5638	26.2275							4	4	4	32.9	32.9	32.9	18.479	0.018422	0.11275	-0.762192	-0.636027	NaN	NaN	NaN	O95169-3;O95169;O95169-2	O95169-3;O95169;O95169-2	NADH dehydrogenase [ubiquinone] 1 beta subcomplex subunit 8, mitochondrial	NDUFB8
		26.8377	26.5542	26.5369	27.0345	26.9827	27.0879							14	14	14	25.3	25.3	25.3	81.035	0.0184801	0.276054	0.392133	0.355788	NaN	NaN	NaN	Q9BW92;Q9BW92-2	Q9BW92;Q9BW92-2	Threonine--tRNA ligase, mitochondrial	TARS2
		28.7551	28.9407	29.0091	28.4453	28.5083	28.645							23	23	23	31.6	31.6	31.6	114.16	0.0185028	0.29353	-0.368738	-0.336411	NaN	NaN	NaN	P57737-3;P57737;P57737-2;P57737-4;Q9Y3D7	P57737-3;P57737;P57737-2;P57737-4	Coronin-7	CORO7
		29.1512	29.1271	29.2608	28.3868	28.6963	28.8416							38	38	30	16.2	16.2	13.2	329.39	0.0185146	0.199412	-0.538151	-0.47195	NaN	NaN	NaN	O75962-2;O75962;O75962-5;O75962-4;O75962-3	O75962-2;O75962;O75962-5;O75962-4	Triple functional domain protein	TRIO
		26.4852	26.4827	26.6446	26.1789	26.2813	26.3373							8	8	8	17.3	17.3	17.3	67.223	0.0185415	0.392969	-0.271673	-0.2537	0.000867958	0.0723139	-0.873644	Q9HA65-3;Q9HA65;Q9HA65-2	Q9HA65-3;Q9HA65;Q9HA65-2	TBC1 domain family member 17	TBC1D17	tbc1d17	tbc1d17	TBC1D17
		28.5971	28.4682	28.5316	27.9593	28.1735	28.2849							10	9	9	35.6	32.5	32.5	42.447	0.0185698	0.275387	-0.393091	-0.356527	0.000459377	0.394077	0.209536	P35813;P35813-3;P35813-2	P35813;P35813-3;P35813-2	Protein phosphatase 1A	PPM1A	ppm1aa	ppm1aa;ppm1nb	PPM1A;PPM1M
		28.2313	28.4032	28.423	28.1474	28.093	28.0726							14	13	13	36.6	34.6	34.6	66.392	0.0186566	0.422744	-0.248142	-0.233035	0.157797	0.449595	-0.323563	Q13492-3;Q13492-2;Q13492-5;Q13492;Q13492-4	Q13492-3;Q13492-2;Q13492-5;Q13492;Q13492-4	Phosphatidylinositol-binding clathrin assembly protein	PICALM	picalma	picalma;picalmb;picalma	PICALM;PICALM
		27.07	26.9711	27.4345	26.6281	26.6466	26.5063						+	6	6	6	17.8	17.8	17.8	49.097	0.0186733	0.186684	-0.564855	-0.492199	0.0106075	0.0257208	-1.49199	Q9H7B4;Q9H7B4-3;Q9H7B4-2	Q9H7B4;Q9H7B4-3	Histone-lysine N-methyltransferase SMYD3	SMYD3	smyd3	smyd3	SMYD3
		32.1902	32.2229	32.3395	33.0875	32.6572	32.6854							7	7	7	41.1	41.1	41.1	29.464	0.0186907	0.190774	0.559195	0.487878	0.00653085	0.185293	-0.541798	P06748-2;P06748;P06748-3	P06748-2;P06748;P06748-3	Nucleophosmin	NPM1	npm1a	npm1a	NPM1
		27.1135	27.0358	27.3078	27.9682	27.9168	27.5023							13	13	13	36.1	36.1	36.1	46.816	0.0186935	0.157727	0.643403	0.550765	0.0178924	0.421977	-0.193707	Q9Y5X3;Q9Y5X3-2	Q9Y5X3	Sorting nexin-5	SNX5	snx5	snx5	SNX5
		23.9858	24.1304	23.6765	22.9559	23.4061	23.2654							7	7	7	9.4	9.4	9.4	113.4	0.0187023	0.128058	-0.721754	-0.607176	NaN	NaN	NaN	Q9P2H5;Q9P2H5-2	Q9P2H5	Ubiquitin carboxyl-terminal hydrolase 35	USP35
		27.2466	26.8373	27.0658	27.5431	27.4933	27.7561							17	16	16	16.2	15.5	15.5	155.64	0.0187397	0.196182	0.547599	0.47898	NaN	NaN	NaN	O14802	O14802	DNA-directed RNA polymerase III subunit RPC1	POLR3A
		26.9892	27.2026	27.1824	26.8383	26.7321	26.8781							7	7	7	17.4	17.4	17.4	60.509	0.0187682	0.349062	-0.308584	-0.285523	NaN	NaN	NaN	Q8NAF0	Q8NAF0	Zinc finger protein 579	ZNF579
		29.4866	29.5973	29.6988	29.8392	29.8864	29.807							12	12	12	58	58	58	23.819	0.0187996	0.420916	0.249985	0.234626	0.718492	0.842109	0.0398563	P23919;P23919-2	P23919;P23919-2	Thymidylate kinase	DTYMK	dtymk	dtymk	DTYMK
		26.3693	26.4784	26.5514	28.0701	27.5029	27.1014							17	17	17	25.2	25.2	25.2	91.08	0.0188082	0.0523647	1.09176	0.848998	NaN	NaN	NaN	Q9UDY8-2;Q9UDY8	Q9UDY8-2;Q9UDY8	Mucosa-associated lymphoid tissue lymphoma translocation protein 1	MALT1	malt1
		25.3162	25.0175	25.1218	25.8152	25.4683	25.7676							25	15	15	14.6	8.8	8.8	269.45	0.0188766	0.203522	0.531836	0.46675	0.0167814	0.256781	-0.404836	Q8IWZ3;Q8IWZ3-4;Q8IWZ3-6;Q8IWZ3-5;Q8IWZ3-2;Q8IWZ3-3	Q8IWZ3;Q8IWZ3-4;Q8IWZ3-6	Ankyrin repeat and KH domain-containing protein 1	ANKHD1	ankhd1	ankhd1	ANKHD1-EIF4EBP3
		31.7666	32.0795	31.9856	31.5697	31.5169	31.6255							11	11	10	59	59	54.4	21.671	0.0188873	0.290027	-0.373216	-0.339944	NaN	NaN	NaN	O00264;O00264-2	O00264;O00264-2	Membrane-associated progesterone receptor component 1	PGRMC1
		29.212	29.1911	29.1564	28.9615	28.9161	28.6849							9	9	9	17.3	17.3	17.3	74.518	0.0189043	0.323417	-0.332354	-0.305702	0.0213237	0.193052	-0.54295	Q92544	Q92544	Transmembrane 9 superfamily member 4	TM9SF4	tm9sf4	tm9sf4	TM9SF4
		30.1776	29.9908	29.7298	29.4283	29.5251	29.3939							7	7	7	38.1	38.1	38.1	52.761	0.0189393	0.208906	-0.516954	-0.455193	NaN	NaN	NaN	Q5ZPR3-3;Q5ZPR3-4;Q5ZPR3;Q5ZPR3-2	Q5ZPR3-3;Q5ZPR3-4;Q5ZPR3;Q5ZPR3-2	CD276 antigen	CD276
		25.8212	25.7265	25.3694	26.2857	26.1021	26.2161							5	5	5	18.1	18.1	18.1	39.446	0.0189413	0.189219	0.562277	0.489967	NaN	NaN	NaN	Q96G28;Q96G28-2	Q96G28;Q96G28-2	Coiled-coil domain-containing protein 104	CCDC104
		27.914	27.8156	27.8606	28.1506	28.1837	27.9952							16	16	15	58.8	58.8	56.6	42.621	0.0189539	0.425161	0.246413	0.231441	NaN	NaN	NaN	P35237	P35237	Serpin B6	SERPINB6
		25.8358	25.7482	25.7773	25.9521	26.1987	26.2031							9	9	9	10.5	10.5	10.5	123.82	0.0189587	0.324561	0.33086	0.304417	NaN	NaN	NaN	Q93100-4;Q93100-3;Q93100-2;Q93100	Q93100-4;Q93100-3;Q93100-2;Q93100	Phosphorylase b kinase regulatory subunit beta	PHKB
		26.5999	26.6861	26.4649	26.8018	27.0035	26.9826							20	20	20	10.4	10.4	10.4	304.81	0.0189788	0.311946	0.345692	0.316919	NaN	NaN	NaN	O60281;O60281-2	O60281;O60281-2	Zinc finger protein 292	ZNF292	znf292b
		26.4242	26.3401	26.881	25.4604	25.8615	25.0612							5	5	5	13.3	13.3	13.3	52.438	0.0190018	0.0528097	-1.08738	-0.845759	NaN	NaN	NaN	Q6NUM9-2;Q6NUM9	Q6NUM9-2;Q6NUM9	All-trans-retinol 13,14-reductase	RETSAT
		26.6637	26.6009	26.3141	26.9461	26.9666	26.9079							7	7	7	26.5	26.5	26.5	34.36	0.0191098	0.261963	0.414003	0.373326	0.0495961	0.432806	0.188051	P35914;P35914-3;P35914-2	P35914	Hydroxymethylglutaryl-CoA lyase, mitochondrial	HMGCL	hmgcl	hmgcl	HMGCL
		28.8381	28.858	28.9893	28.5481	28.601	28.7265							39	39	39	21.1	21.1	21.1	294.36	0.0191218	0.394922	-0.269955	-0.252045	NaN	NaN	NaN	Q9UPU5	Q9UPU5	Ubiquitin carboxyl-terminal hydrolase 24	USP24
		23.307	23.366	23.2887	23.6545	23.4618	23.685							5	5	4	4.1	4.1	3.1	144.27	0.0191245	0.382383	0.279825	0.260626	NaN	NaN	NaN	O15013-7;O15013-4;O15013-5;O15013-6;O15013	O15013-7;O15013-4;O15013-5;O15013-6;O15013	Rho guanine nucleotide exchange factor 10	ARHGEF10	arhgef10
		29.2866	29.2854	29.3383	29.4663	29.3767	29.4228							18	18	18	37.7	37.7	37.7	62.288	0.0191389	0.686685	0.11854	0.114952	NaN	NaN	NaN	Q9BY44-3;Q9BY44;Q9BY44-4;Q9BY44-2	Q9BY44-3;Q9BY44;Q9BY44-4;Q9BY44-2	Eukaryotic translation initiation factor 2A;Eukaryotic translation initiation factor 2A, N-terminally processed	EIF2A
		27.8257	28.0134	27.8224	27.4625	27.3093	27.6255							13	13	13	48.9	48.9	48.9	52.723	0.0191655	0.25821	-0.421391	-0.379289	NaN	NaN	NaN	Q9BXK5;Q9BXK5-2;Q9BXK5-4	Q9BXK5;Q9BXK5-2	Bcl-2-like protein 13	BCL2L13	si:ch211-214j24.14
		25.5952	25.6194	25.7156	26.4318	25.9518	26.1788							6	6	6	8.5	8.5	8.5	151.19	0.0192106	0.197054	0.544103	0.475852	0.423277	0.475119	-0.181873	O15014	O15014	Zinc finger protein 609	ZNF609	znf609a	znf609a	ZNF609
		26.3749	26.226	26.4888	25.6442	25.5831	26.0346							3	3	3	37.4	37.4	37.4	12.326	0.0192141	0.170268	-0.609236	-0.524928	NaN	NaN	NaN	Q9UJC5	Q9UJC5	SH3 domain-binding glutamic acid-rich-like protein 2	SH3BGRL2
		28.9672	28.8921	29.0654	29.3043	29.1471	29.2468							43	38	38	39.8	36.3	36.3	150.83	0.0192466	0.412309	0.257844	0.241425	NaN	NaN	NaN	Q29RF7;Q29RF7-3	Q29RF7	Sister chromatid cohesion protein PDS5 homolog A	PDS5A
		23.9997	23.0596	24.2743	27.511	27.7691	25.4359				+	TBK1_mutant_CTRL		6	6	6	35.3	35.3	35.3	33.49	0.0192558	0	3.12744	1.71366	NaN	NaN	NaN	Q96HF1	Q96HF1	Secreted frizzled-related protein 2	SFRP2
		28.4293	28.5761	28.6966	27.3024	27.4425	28.0838							17	17	17	22.4	22.4	22.4	118.58	0.0192564	0.0695107	-0.957715	-0.764554	NaN	NaN	NaN	O75110;O75110-2;O43861-2;O43861	O75110;O75110-2	Probable phospholipid-transporting ATPase IIA	ATP9A
		30.8218	30.9246	30.9981	30.6073	30.6296	30.7466							55	55	54	46.6	46.6	46.6	152.99	0.0192617	0.416719	-0.253661	-0.23775	0.303171	0.51866	-0.146138	Q86UP2-4;Q86UP2;Q86UP2-2;Q86UP2-3	Q86UP2-4;Q86UP2;Q86UP2-2;Q86UP2-3	Kinectin	KTN1	ktn1	ktn1	KTN1
		26.0992	26.063	26.2939	26.6499	26.531	26.4092							10	10	10	20.1	20.1	20.1	76.107	0.0193244	0.286768	0.378052	0.343734	NaN	NaN	NaN	O43823	O43823	A-kinase anchor protein 8	AKAP8
		30.1421	30.2069	30.1933	30.6284	30.4323	30.3768							17	17	14	43.1	43.1	35.7	58.656	0.0193511	0.360128	0.298414	0.276606	0.0160864	0.462372	-0.165509	Q14498-2;Q14498;Q14498-3	Q14498-2;Q14498;Q14498-3	RNA-binding protein 39	RBM39	rbm39a	rbm39a	RBM39
		24.8106	24.7475	24.9438	25.4677	25.1224	25.237							7	7	7	11.2	11.2	11.2	94.615	0.0194393	0.247911	0.441724	0.395503	NaN	NaN	NaN	Q86WA8;Q86WA8-2	Q86WA8;Q86WA8-2	Lon protease homolog 2, peroxisomal	LONP2
		27.3701	27.6408	27.9378	26.6498	26.6134	27.1044							18	18	16	15.4	15.4	14.4	176.41	0.0194457	0.0854632	-0.860361	-0.700823	NaN	NaN	NaN	Q13796	Q13796	Protein Shroom2	SHROOM2
		31.724	31.7106	31.656	31.106	31.1732	31.4813							22	22	19	52.8	52.8	48.4	56.381	0.0194811	0.248305	-0.443405	-0.396823	NaN	NaN	NaN	P05091;P05091-2	P05091;P05091-2	Aldehyde dehydrogenase, mitochondrial	ALDH2
		30.0342	30.0946	30.0716	29.1087	29.4293	29.7038							9	9	9	38.3	38.3	38.3	33.479	0.019484	0.153857	-0.65288	-0.556661	0.394048	0.636061	0.0978767	Q8TB36-2;Q8TB36	Q8TB36-2;Q8TB36	Ganglioside-induced differentiation-associated protein 1	GDAP1	gdap1	gdap1	GDAP1
		25.5447	25.4251	25.6706	26.4535	26.1578	25.9285							6	6	6	27.5	27.5	27.5	34.475	0.0195035	0.161846	0.633128	0.542213	NaN	NaN	NaN	P56937-3;P56937-2;P56937	P56937-3;P56937-2;P56937	3-keto-steroid reductase	HSD17B7	hsd17b7
		28.0491	27.6899	27.9226	28.2313	28.4617	28.5147							5	5	5	30.9	30.9	30.9	15.35	0.0195101	0.209571	0.515376	0.453476	NaN	NaN	NaN	Q9Y4Z0	Q9Y4Z0	U6 snRNA-associated Sm-like protein LSm4	LSM4
		30.6813	30.6689	30.8015	30.4716	30.4546	30.5778							35	35	29	49.4	49.4	41	105.36	0.0195365	0.473666	-0.215878	-0.204198	NaN	NaN	NaN	O95782-2;O95782	O95782-2;O95782	AP-2 complex subunit alpha-1	AP2A1
		29.9203	29.7394	29.7808	30.0321	30.037	30.1669							42	42	42	29.3	29.3	29.3	217.17	0.0195641	0.401832	0.265136	0.247725	0.210864	0.747866	-0.0603333	P24928;P24928-2	P24928	DNA-directed RNA polymerase II subunit RPB1	POLR2A	polr2a	polr2a	POLR2A
		27.4154	27.3817	27.8047	28.3707	28.1103	28.0364							18	18	17	38.2	38.2	36.8	77.86	0.019625	0.160693	0.638519	0.546012	NaN	NaN	NaN	Q96AC1;Q96AC1-3;Q96AC1-2;Q9BQL6-4;Q9BQL6-2	Q96AC1;Q96AC1-3;Q96AC1-2	Fermitin family homolog 2	FERMT2
		25.9425	26.0381	25.8438	26.5466	26.424	26.1913							12	12	12	29	29	29	53.743	0.0196373	0.246499	0.445831	0.398662	0.0562488	0.0608496	-1.23132	Q9Y6I4-2;Q9Y6I4	Q9Y6I4-2;Q9Y6I4	Ubiquitin carboxyl-terminal hydrolase 3	USP3	usp3	usp3	USP3
		24.2218	22.8513	22.3656	25.6773	25.2505	25.0902				+	TBK1_mutant_CTRL		3	3	3	39.3	39.3	39.3	13.104	0.0197123	0	2.19311	1.38567	NaN	NaN	NaN	Q9BT73	Q9BT73	Proteasome assembly chaperone 3	PSMG3
		29.4727	29.1843	29.4455	29.8014	29.7384	29.6762							36	36	36	26	26	26	195.82	0.019829	0.291685	0.371178	0.337803	NaN	NaN	NaN	P52948-5;P52948;P52948-6;P52948-2;P52948-4;P52948-3	P52948-5;P52948;P52948-6;P52948-2	Nuclear pore complex protein Nup98-Nup96;Nuclear pore complex protein Nup98;Nuclear pore complex protein Nup96	NUP98
		31.3844	31.2613	31.4417	31.0117	30.9385	31.1677							4	4	4	33.1	33.1	33.1	18.648	0.0198383	0.333692	-0.323182	-0.297579	NaN	NaN	NaN	Q14011;Q14011-2	Q14011;Q14011-2	Cold-inducible RNA-binding protein	CIRBP
		28.4299	28.4505	28.5404	28.0743	28.2826	28.2459							15	15	14	46.3	46.3	44.6	53.02	0.0198389	0.39237	-0.272684	-0.254229	0.0149428	0.331777	-0.284641	O00499-6;O00499-11;O00499-2;O00499;O00499-9;O00499-10;O00499-7;O00499-8;O00499-4;O00499-3;O00499-5	O00499-6;O00499-11;O00499-2;O00499;O00499-9;O00499-10;O00499-7;O00499-8;O00499-4;O00499-3;O00499-5	Myc box-dependent-interacting protein 1	BIN1	bin1b	bin1b	BIN1
		28.7283	28.7852	28.7981	27.8003	28.2257	28.3629							12	7	7	67.3	37.5	37.5	23.461	0.0198763	0.159326	-0.640899	-0.54744	NaN	NaN	NaN	Q9NRW1;Q9NRW1-2;Q9H0N0	Q9NRW1;Q9NRW1-2	Ras-related protein Rab-6B	RAB6B
		28.4985	28.6184	28.7952	28.099	28.054	28.3471						+	13	13	13	37.6	37.6	37.6	51.927	0.0199062	0.231208	-0.470628	-0.418179	1.30952e-05	0	-3.34087	P48723	P48723	Heat shock 70 kDa protein 13	HSPA13	hspa13	hspa13	HSPA13
		25.9309	25.838	26.1577	26.9064	26.5505	26.4212							6	6	6	43.3	43.3	43.3	20.462	0.019912	0.154837	0.65056	0.554428	NaN	NaN	NaN	Q9Y221;Q9Y221-2	Q9Y221;Q9Y221-2	60S ribosome subunit biogenesis protein NIP7 homolog	NIP7
		26.4057	26.2003	26.5568	26.0242	25.8251	25.9722							10	10	10	16.1	16.1	16.1	97.34	0.0199898	0.246316	-0.447098	-0.399443	NaN	NaN	NaN	Q92667;Q92667-2	Q92667;Q92667-2	A-kinase anchor protein 1, mitochondrial	AKAP1	akap1a
		30.266	30.2186	30.3204	29.7163	29.9101	30.0486							17	17	15	60.7	60.7	53.9	43.066	0.0201434	0.288037	-0.376652	-0.342179	NaN	NaN	NaN	P13861-2;P13861	P13861-2;P13861	cAMP-dependent protein kinase type II-alpha regulatory subunit	PRKAR2A
		27.8292	27.8724	28.1056	29.1426	28.721	28.4366							18	18	18	17	17	17	150.56	0.0201595	0.0933064	0.831027	0.679871	NaN	NaN	NaN	Q8WX93;Q8WX93-3;Q8WX93-4;Q8WX93-5;Q8WX93-8;Q8WX93-2;Q8WX93-9;Q8WX93-7;Q8WX93-6;Q86TC9-2;Q86TC9	Q8WX93;Q8WX93-3;Q8WX93-4;Q8WX93-5;Q8WX93-8;Q8WX93-2;Q8WX93-9;Q8WX93-7	Palladin	PALLD
		31.8971	31.9573	31.9354	31.6766	31.8273	31.7591							25	25	25	64	64	64	47.463	0.0201742	0.558127	-0.175644	-0.167759	0.0221503	0.384962	-0.225358	O00231;O00231-2	O00231;O00231-2	26S proteasome non-ATPase regulatory subunit 11	PSMD11	psmd11b	psmd11b	PSMD11
		31.557	31.609	31.7937	30.5972	30.9505	31.2242							57	57	49	35.4	35.4	31	212.27	0.0201839	0.127645	-0.729303	-0.610199	0.0035271	0.26927	0.370234	Q9Y4I1-2;Q9Y4I1;Q9Y4I1-3;Q9NQX4-2	Q9Y4I1-2;Q9Y4I1;Q9Y4I1-3	Unconventional myosin-Va	MYO5A	myo5ab	myo5aa;myo5ab;myo5b;myo5c	MYO5A;MYO5B;MYO5C
		28.4411	28.6209	28.6992	27.9688	28.2776	28.1816							10	10	10	10.2	10.2	10.2	117.15	0.0202183	0.24806	-0.444412	-0.39715	0.220696	0.527819	-0.138346	Q9NWH9;Q9NWH9-3	Q9NWH9;Q9NWH9-3	SAFB-like transcription modulator	SLTM	sltm	sltm	SLTM
		28.3215	28.8863	28.4816	27.7054	27.9713	27.9207							7	6	6	41.4	37.9	37.9	25.952	0.0202301	0.139794	-0.697336	-0.587594	0.0370712	0.306824	0.327756	Q96E17	Q96E17	Ras-related protein Rab-3C	RAB3C	rab3c	rab3c	RAB3C
		26.0026	26.0406	25.9744	26.5683	26.4097	26.2124							11	11	11	21.2	21.2	21.2	75.578	0.0202328	0.279679	0.390953	0.353896	NaN	NaN	NaN	Q7Z3E5-2;Q7Z3E5	Q7Z3E5-2;Q7Z3E5	LisH domain-containing protein ARMC9	ARMC9	armc9
		32.0108	31.9482	31.8881	30.662	31.2947	31.362						+	13	13	4	41.8	41.8	17	39.503	0.0202437	0.0891241	-0.842815	-0.687578	0.0726359	0.0103258	3.08765	Q12926;Q12926-2	Q12926;Q12926-2	ELAV-like protein 2	ELAVL2	elavl2	elavl2;elavl4	ELAVL2
		30.769	30.7908	30.901	31.08	30.9748	31.1594							6	6	6	37.2	37.2	37.2	17.256	0.0202455	0.419635	0.25114	0.235309	NaN	NaN	NaN	Q9UNX3;P61254	Q9UNX3;P61254	60S ribosomal protein L26-like 1;60S ribosomal protein L26	RPL26L1;RPL26	rpl26
		25.854	25.5671	25.5065	25.2969	25.1592	25.1805							10	10	10	18.1	18.1	18.1	104.11	0.0203197	0.255942	-0.430338	-0.385811	NaN	NaN	NaN	Q9Y2D5-5;Q9Y2D5-7;Q9Y2D5-6;Q9Y2D5-4;Q9Y2D5	Q9Y2D5-5;Q9Y2D5-7;Q9Y2D5-6;Q9Y2D5-4;Q9Y2D5	A-kinase anchor protein 2	AKAP2
		22.2934	22.337	23.8379	24.7019	24.7672	24.6782				+	TBK1_mutant_CTRL		4	4	4	28.4	28.4	28.4	23.845	0.020416	0.00683636	1.893	1.25496	NaN	NaN	NaN	Q16763	Q16763	Ubiquitin-conjugating enzyme E2 S	UBE2S
		25.8838	25.9268	26.3285	24.1579	25.1061	25.0687				+	TBK1_mutant_CTRL		13	13	13	15	15	15	134.46	0.020425	0.0419227	-1.26881	-0.946294	NaN	NaN	NaN	Q15147;Q15147-5;Q15147-4;Q15147-2	Q15147;Q15147-5;Q15147-4;Q15147-2	1-phosphatidylinositol 4,5-bisphosphate phosphodiesterase beta-4	PLCB4
		27.5431	27.6589	28.148	27.1642	26.7321	26.5477							6	6	6	23.3	23.3	23.3	38.486	0.0204408	0.0686523	-0.968667	-0.768624	NaN	NaN	NaN	Q9C0H2-3;Q9C0H2-2;Q9C0H2;Q9C0H2-4	Q9C0H2-3;Q9C0H2-2;Q9C0H2;Q9C0H2-4	Protein tweety homolog 3	TTYH3
		28.4644	28.3351	28.0389	27.5386	27.7234	27.8485							15	10	7	38.1	26.7	20.4	60.692	0.0204566	0.181295	-0.575987	-0.498779	NaN	NaN	NaN	O75914-2;O75914;O75914-4;O75914-3	O75914-2;O75914;O75914-4;O75914-3	Serine/threonine-protein kinase PAK 3	PAK3
		28.8681	29.0601	29.2058	28.6489	28.6891	28.6932							4	4	4	35.4	35.4	35.4	12.497	0.0204642	0.294433	-0.367591	-0.334538	NaN	NaN	NaN	P61803	P61803	Dolichyl-diphosphooligosaccharide--protein glycosyltransferase subunit DAD1	DAD1
		31.4927	31.4681	31.7744	31.245	31.1743	31.0526							6	6	6	38.5	38.5	38.5	19.576	0.0204678	0.258303	-0.421044	-0.378238	0.00428056	0.415037	0.195664	P13073	P13073	Cytochrome c oxidase subunit 4 isoform 1, mitochondrial	COX4I1	cox4i1	cox4i1	COX4I1
		27.0374	27.1508	27.0861	27.3283	27.2331	27.4215							21	21	21	17.8	17.8	17.8	206.89	0.0205416	0.439013	0.236177	0.222065	NaN	NaN	NaN	O14981;O14981-2	O14981	TATA-binding protein-associated factor 172	BTAF1
		33.6549	33.6617	33.9067	33.4318	33.4153	33.251							22	22	22	40.1	40.1	40.1	58.112	0.0205481	0.289594	-0.375109	-0.340715	NaN	NaN	NaN	P07602;P07602-2;P07602-3	P07602;P07602-2;P07602-3	Prosaposin;Saposin-A;Saposin-B-Val;Saposin-B;Saposin-C;Saposin-D	PSAP
		25.7608	25.499	25.5851	25.9593	25.8712	25.9188							11	11	11	18.9	18.9	18.9	82.235	0.0205548	0.356506	0.301449	0.278827	0.0203848	0.0532878	-1.17236	Q9NVR2	Q9NVR2	Integrator complex subunit 10	INTS10	ints10	ints10	INTS10
		22.6943	22.9561	23.1375	23.4264	24.0754	23.8385							5	5	5	6.6	6.6	6.6	127.34	0.0205995	0.0883404	0.850761	0.692166	NaN	NaN	NaN	Q76FK4-4;Q76FK4;Q76FK4-2	Q76FK4-4;Q76FK4;Q76FK4-2	Nucleolar protein 8	NOL8
		23.3787	23.6517	23.5786	24.0022	24.2793	24.6706							8	8	8	17.8	17.8	17.8	77.328	0.0206007	0.108414	0.781056	0.645309	0.0205636	0.361173	-0.246655	P21980;P21980-2;P21980-3	P21980;P21980-2	Protein-glutamine gamma-glutamyltransferase 2	TGM2	tgm2b	tgm2b	TGM2
		31.9779	32.0244	32.1283	31.752	31.7787	31.8976							17	17	17	53.2	53.2	53.2	51.712	0.0206116	0.442185	-0.234095	-0.220209	NaN	NaN	NaN	O75390	O75390	Citrate synthase, mitochondrial	CS
		27.6292	27.6269	27.636	26.6971	27.047	27.2756							17	17	17	21.4	21.4	21.4	126.21	0.0206555	0.165947	-0.624149	-0.534265	NaN	NaN	NaN	Q9UMZ2-9;Q9UMZ2-4;Q9UMZ2-8;Q9UMZ2-3;Q9UMZ2-7;Q9UMZ2-5;Q9UMZ2;Q9UMZ2-6	Q9UMZ2-9;Q9UMZ2-4;Q9UMZ2-8;Q9UMZ2-3;Q9UMZ2-7;Q9UMZ2-5;Q9UMZ2;Q9UMZ2-6	Synergin gamma	SYNRG
		25.3665	25.3598	25.5254	25.2321	25.1019	25.0339							8	8	8	10.3	10.3	10.3	133.63	0.0206634	0.365886	-0.294594	-0.27292	NaN	NaN	NaN	Q5T1M5;Q5T1M5-2;Q5T1M5-3	Q5T1M5;Q5T1M5-2	FK506-binding protein 15	FKBP15
		27.3206	27.0003	27.0475	27.6788	27.4541	27.558							16	16	16	27.5	27.5	27.5	69.837	0.0208053	0.249458	0.440826	0.393915	NaN	NaN	NaN	Q9UJV9	Q9UJV9	Probable ATP-dependent RNA helicase DDX41	DDX41
		26.1112	26.0636	25.4536	26.5506	26.8017	26.8073							5	5	5	26.1	26.1	26.1	23.864	0.020824	0.0891478	0.843784	0.687114	NaN	NaN	NaN	Q96EY4	Q96EY4	Translation machinery-associated protein 16	TMA16
		30.0158	29.8784	29.8678	29.725	29.7176	29.7653							8	8	8	38.8	38.8	38.8	24.976	0.0208448	0.537505	-0.18472	-0.175935	NaN	NaN	NaN	P49755	P49755	Transmembrane emp24 domain-containing protein 10	TMED10
		25.4205	25.7657	25.9947	26.5134	26.2525	26.4744							11	11	11	23.7	23.7	23.7	67.257	0.0208598	0.141956	0.686459	0.578999	NaN	NaN	NaN	O15240	O15240	Neurosecretory protein VGF;Neuroendocrine regulatory peptide-1;Neuroendocrine regulatory peptide-2;Antimicrobial peptide VGF[554-577]	VGF
		26.965	27.0045	27.381	27.8545	27.8071	27.5329							5	5	5	44.1	44.1	44.1	19.193	0.020863	0.170327	0.614683	0.527082	3.51836e-06	0.0781395	-0.77498	Q9Y3E5	Q9Y3E5	Peptidyl-tRNA hydrolase 2, mitochondrial	PTRH2	ptrh2	ptrh2	PTRH2
		28.4391	28.4634	28.5181	28.1581	28.3462	28.1394							14	14	14	41	41	41	46.553	0.0208723	0.411686	-0.258998	-0.242045	NaN	NaN	NaN	Q9NVG8;Q9NVG8-2;Q9NVG8-3	Q9NVG8;Q9NVG8-2	TBC1 domain family member 13	TBC1D13
		25.2297	25.52	25.712	24.9324	24.6942	24.988							4	4	4	25.1	25.1	25.1	25.29	0.0209359	0.169308	-0.615697	-0.527747	NaN	NaN	NaN	Q07817-3;Q07817;Q07817-2	Q07817-3;Q07817;Q07817-2	Bcl-2-like protein 1	BCL2L1
		27.0319	27.1211	27.2614	26.8103	26.7494	26.9237							6	6	6	26.5	26.5	26.5	37.988	0.0209893	0.34879	-0.310342	-0.286276	NaN	NaN	NaN	Q8N9I9;Q8N9I9-2	Q8N9I9;Q8N9I9-2	Probable E3 ubiquitin-protein ligase DTX3	DTX3
		33.8691	33.9421	34.0361	32.2523	32.9744	33.2593							30	30	1	38.8	38.8	1.1	93.36	0.0209985	0.0516582	-1.12048	-0.859551	NaN	NaN	NaN	P13591-1;P13591-4;P13591-3;P13591-6	P13591-1;P13591-4;P13591-3;P13591-6	Neural cell adhesion molecule 1	NCAM1
		31.6603	31.525	31.4226	31.7696	31.8577	31.7958							19	19	19	77.5	77.5	77.5	32.66	0.0210207	0.393637	0.27171	0.253075	0.0112328	0.212665	0.491151	Q15181	Q15181	Inorganic pyrophosphatase	PPA1	ppa1b	ppa1b	PPA1
		33.1148	33.1817	33.2258	33.5323	33.4029	33.3307							29	29	18	76.4	76.4	51	46.153	0.0210658	0.423446	0.247865	0.232253	NaN	NaN	NaN	P60842;P60842-2	P60842;P60842-2	Eukaryotic initiation factor 4A-I	EIF4A1
		28.2499	28.1263	28.5862	27.5495	27.8278	27.7874							16	16	16	29.8	29.8	29.8	77.242	0.0210863	0.173511	-0.599214	-0.515431	NaN	NaN	NaN	Q9UBB6-2;Q9UBB6;Q9UBB6-3	Q9UBB6-2;Q9UBB6;Q9UBB6-3	Neurochondrin	NCDN
		26.0074	25.9842	26.7558	27.945	27.5016	27.1288				+	TBK1_mutant_CTRL		13	13	13	31.6	31.6	31.6	51.242	0.0211062	0.0415826	1.27596	0.947802	NaN	NaN	NaN	P50995-2;P50995;P27216;P27216-2	P50995-2;P50995	Annexin A11	ANXA11
		28.0422	27.9777	28.0585	27.7827	27.9267	27.8126							6	6	6	22	22	22	56.777	0.0211108	0.535056	-0.185448	-0.176563	NaN	NaN	NaN	Q92575	Q92575	UBX domain-containing protein 4	UBXN4
		32.0125	31.9797	31.9442	32.0688	32.2037	32.1998							50	50	40	60.5	60.5	49.3	109.68	0.0211515	0.550877	0.178617	0.170355	NaN	NaN	NaN	P33176	P33176	Kinesin-1 heavy chain	KIF5B
		24.9213	25.017	25.1544	25.3587	25.7247	25.8852							4	4	4	39	39	39	29.811	0.0211824	0.165986	0.625296	0.534503	NaN	NaN	NaN	P09017	P09017	Homeobox protein Hox-C4	HOXC4
		27.1803	27.0301	27.6148	26.5336	26.2206	26.6595						+	5	5	5	9.6	9.6	9.6	77.916	0.0212408	0.103906	-0.803858	-0.659681	0.010152	0.0183092	1.66912	Q92581-2;Q92581-3;Q92581	Q92581-2;Q92581-3;Q92581	Sodium/hydrogen exchanger 6	SLC9A6	slc9a6b	slc9a6b	SLC9A6
		25.7777	25.4376	25.1414	26.46	26.4204	26.0218							5	5	5	32	32	32	25.694	0.0213437	0.0885784	0.848498	0.689253	1.5066e-05	0.0645123	-0.853749	Q9Y508;Q9Y508-2	Q9Y508;Q9Y508-2	E3 ubiquitin-protein ligase RNF114	RNF114	rnf114	rnf114	RNF114
		25.7541	25.3607	25.3262	24.4291	24.8559	24.9065						+	10	10	10	4.3	4.3	4.3	358.18	0.0214043	0.122661	-0.749804	-0.622582	0.0262102	0.0365595	-1.42641	Q9NYQ7;Q9NYQ7-2	Q9NYQ7;Q9NYQ7-2	Cadherin EGF LAG seven-pass G-type receptor 3	CELSR3	celsr3	celsr3	CELSR3
		31.6675	31.476	31.5005	31.7857	32.0057	32.1219							41	41	41	59	59	59	106.81	0.0215147	0.258297	0.423111	0.379303	NaN	NaN	NaN	P49588;P49588-2	P49588;P49588-2	Alanine--tRNA ligase, cytoplasmic	AARS
		31.2502	31.2384	31.0884	31.3559	31.5041	31.4786							6	6	2	59.3	59.3	12.1	15.088	0.0215236	0.417202	0.253893	0.237436	NaN	NaN	NaN	P35080-2	P35080-2	Profilin-2	PFN2	pfn2
		25.6719	25.5715	25.616	26.2575	26.0474	25.8588							4	4	4	8.3	8.3	8.3	60.335	0.0215716	0.254007	0.434768	0.388611	NaN	NaN	NaN	Q96AA3	Q96AA3	Protein RFT1 homolog	RFT1	rft1
		27.5369	27.5846	27.6002	26.309	26.7662	27.1055							15	15	11	13.5	13.5	10.9	164.65	0.0216211	0.0894325	-0.846996	-0.687745	4.50813e-05	0.251208	0.383006	Q9ULB1-2;Q9ULB1-3;Q9ULB1;P58400	Q9ULB1-2;Q9ULB1-3;Q9ULB1	Neurexin-1	NRXN1	nrxn1b	nrxn1a;nrxn1b	NRXN1
		26.8832	26.7502	27.1218	27.2811	27.3397	27.3501							13	13	13	18.9	18.9	18.9	97.173	0.0216324	0.267874	0.405223	0.364803	NaN	NaN	NaN	Q08345-2;Q08345-6;Q08345;Q08345-5;Q08345-4	Q08345-2;Q08345-6;Q08345;Q08345-5	Epithelial discoidin domain-containing receptor 1	DDR1
		27.5927	26.9597	26.5745	25.4663	26.0626	25.8272				+	TBK1_mutant_CTRL		12	12	12	19.5	19.5	19.5	87.79	0.0216503	0.0427429	-1.25692	-0.935372	NaN	NaN	NaN	O95672;O95672-2	O95672;O95672-2	Endothelin-converting enzyme-like 1	ECEL1
		24.9432	25.0242	25.2711	25.4968	25.8311	25.5163						+	6	6	6	26.7	26.7	26.7	35.25	0.0217028	0.203609	0.535177	0.4668	0.041535	0.022083	-1.88921	Q8NEJ9-2;Q8NEJ9	Q8NEJ9-2;Q8NEJ9	Neuroguidin	NGDN	ngdn	ngdn	NGDN
		25.5745	26.0196	25.6599	27.2447	26.4294	26.6427							10	10	10	35.8	35.8	35.8	51.289	0.0217482	0.0590818	1.02096	0.79786	0.695807	0.794792	-0.0533792	P49005	P49005	DNA polymerase delta subunit 2	POLD2	pold2	pold2	POLD2
		26.7995	26.9444	26.7656	27.0828	27.4788	27.3823							7	7	7	27.3	27.3	27.3	38.598	0.0218823	0.227806	0.478183	0.422716	NaN	NaN	NaN	P53367-2;P53367;P53367-3	P53367-2;P53367	Arfaptin-1	ARFIP1
		27.1443	26.9614	27.1394	27.4348	27.4488	27.2702							18	16	16	18.9	17.4	17.4	135.25	0.0218933	0.35601	0.302908	0.279659	0.262076	0.419226	0.216356	O75155;O75155-2	O75155;O75155-2	Cullin-associated NEDD8-dissociated protein 2	CAND2	cand2	cand2	CAND2
		25.3182	25.0854	25.134	24.6789	24.8026	24.9354							4	4	3	9.7	9.7	7.3	57.488	0.0219123	0.290959	-0.373562	-0.338816	NaN	NaN	NaN	P32189-1;P32189-4;Q14409;P32189-2;P32189	P32189-1;P32189-4;Q14409;P32189-2;P32189	Glycerol kinase;Putative glycerol kinase 3	GK;GK3P
		26.6843	26.6611	26.7703	26.859	26.8093	26.8872							8	8	1	25.5	25.5	4.8	52.891	0.0219267	0.623223	0.146587	0.140915	0.890107	0.955726	0.0107708	P50579;P50579-3	P50579;P50579-3	Methionine aminopeptidase 2	METAP2	metap2b	metap2a;metap2b	METAP2
		28.6687	28.4683	28.6432	28.8567	28.8006	28.8336							10	10	10	41.6	41.6	41.6	42.91	0.0219304	0.438728	0.236901	0.222432	NaN	NaN	NaN	P49903;P49903-2;P49903-4;P49903-3	P49903;P49903-2;P49903-4;P49903-3	Selenide, water dikinase 1	SEPHS1
		26.1703	26.3038	26.8546	27.5035	27.2794	27.1262							19	19	19	31.3	31.3	31.3	98.227	0.0219775	0.0868993	0.860153	0.695721	0.326141	0.242973	0.591498	P18858-3;P18858;P18858-2	P18858-3;P18858;P18858-2	DNA ligase 1	LIG1	lig1	lig1	LIG1
		25.6679	25.6186	25.8734	24.6513	24.928	25.3147							7	7	7	11.7	11.7	11.7	104.66	0.0219988	0.121855	-0.75532	-0.625469	NaN	NaN	NaN	Q9UBS5-4;Q9UBS5;Q9UBS5-5;Q9UBS5-2;Q9UBS5-3	Q9UBS5-4;Q9UBS5;Q9UBS5-5;Q9UBS5-2;Q9UBS5-3	Gamma-aminobutyric acid type B receptor subunit 1	GABBR1
		30.4298	30.4619	30.3165	30.5691	30.8072	30.7511							9	9	9	51.5	51.5	51.5	19.043	0.022089	0.352192	0.306431	0.282599	NaN	NaN	NaN	Q04760-2;Q04760	Q04760-2;Q04760	Lactoylglutathione lyase	GLO1
		27.7537	27.5427	27.9834	28.1794	28.2369	28.3323							9	9	9	23.4	23.4	23.4	50.315	0.0221271	0.223544	0.489616	0.431449	NaN	NaN	NaN	P20073-2;P20073	P20073-2;P20073	Annexin A7	ANXA7
		29.582	29.9066	29.5122	28.7711	29.0277	29.2337							10	7	1	41.7	34.2	5.6	30.38	0.0221527	0.153232	-0.65611	-0.555683	0.002409	0.204598	-0.489349	Q9UPY8-2	Q9UPY8-2	Microtubule-associated protein RP/EB family member 3	MAPRE3	mapre3a	mapre3a	MAPRE3
		30.2016	30.1141	30.303	29.9714	29.995	30.0299							27	27	18	55.2	55.2	37.8	60.626	0.0221685	0.492689	-0.207486	-0.196267	0.0125193	0.346452	0.261114	Q9H4M9	Q9H4M9	EH domain-containing protein 1	EHD1	ehd1a	ehd1a	EHD1
		29.7446	29.7712	29.9011	28.644	28.9823	29.3891							13	13	12	55.6	55.6	53.1	31.786	0.0222348	0.104685	-0.800493	-0.655737	0.0313642	0.370599	0.239389	P61266-2;P61266	P61266-2;P61266	Syntaxin-1B	STX1B	stx1b	stx1b	STX1B
		23.8394	23.8382	24.1529	25.088	24.787	24.4006							15	9	9	37.9	21.5	21.5	66.213	0.0222485	0.100772	0.815029	0.665436	0.00561426	0.252893	-0.401115	P30154;P30154-2;P30154-3;P30154-4;P30154-5	P30154;P30154-2;P30154-3;P30154-4;P30154-5	Serine/threonine-protein phosphatase 2A 65 kDa regulatory subunit A beta isoform	PPP2R1B	ppp2r1ba	ppp2r1ba	PPP2R1B
		27.4548	27.3269	27.297	26.9846	27.0761	27.1887							11	11	11	44.1	44.1	44.1	56.527	0.0223193	0.389683	-0.276451	-0.256847	NaN	NaN	NaN	Q7Z434;Q7Z434-4;Q7Z434-2	Q7Z434;Q7Z434-4	Mitochondrial antiviral-signaling protein	MAVS	mavs
		25.5296	25.3616	25.2804	26.0516	25.8994	25.6687							14	14	14	18.2	18.2	18.2	122.07	0.0223323	0.226428	0.482726	0.425946	NaN	NaN	NaN	O43156	O43156	TELO2-interacting protein 1 homolog	TTI1
		33.5763	33.5483	33.8656	33.1773	33.2356	33.3482							23	23	23	60	60	60	51.872	0.022338	0.265356	-0.40972	-0.368072	0.0883366	0.478138	0.160217	P52209-2;P52209	P52209-2;P52209	6-phosphogluconate dehydrogenase, decarboxylating	PGD	pgd	pgd	PGD
		23.809	24.0759	24.369	23.3094	23.5828	23.4							6	6	6	8.7	8.7	8.7	113.95	0.0223435	0.155133	-0.6539	-0.553871	NaN	NaN	NaN	Q9UQ52	Q9UQ52	Contactin-6	CNTN6
		26.9751	26.9322	26.9646	27.4143	27.1134	27.3183							22	22	22	32.6	32.6	32.6	96.819	0.0223499	0.332471	0.324703	0.297978	NaN	NaN	NaN	Q9UBB9;Q9UBB9-2	Q9UBB9	Tuftelin-interacting protein 11	TFIP11
		25.4338	24.8805	25.2794	26.1284	25.8122	25.7952							9	9	9	12.6	12.6	12.6	120.04	0.0223606	0.133221	0.714015	0.596378	NaN	NaN	NaN	P57678	P57678	Gem-associated protein 4	GEMIN4	gemin4
		23.9752	24.5287	24.7007	25.4927	26.3707	25.4184				+	TBK1_mutant_CTRL		5	5	5	16.5	16.5	16.5	47.776	0.0224776	0.0361553	1.35905	0.987642	NaN	NaN	NaN	Q8IYS1	Q8IYS1	Peptidase M20 domain-containing protein 2	PM20D2
		32.2438	32.596	32.347	31.1081	31.6872	31.8021							15	15	15	66.8	66.8	66.8	24.802	0.0224811	0.0870397	-0.86312	-0.696715	NaN	NaN	NaN	P17677;P17677-2	P17677;P17677-2	Neuromodulin	GAP43
		25.3684	25.41	25.3778	25.7681	25.7556	25.5195							5	5	5	27.2	27.2	27.2	28.155	0.0225081	0.36547	0.295691	0.273319	NaN	NaN	NaN	O14893-3;O14893-2;O14893	O14893-3;O14893-2;O14893	Gem-associated protein 2	GEMIN2
		27.8234	27.6732	27.3791	28.0278	28.1791	28.1978							8	8	8	66.5	66.5	66.5	18.681	0.022537	0.213082	0.50964	0.446607	NaN	NaN	NaN	Q9H773	Q9H773	dCTP pyrophosphatase 1	DCTPP1	dctpp1
		27.3731	27.2277	27.2711	26.8715	26.8147	27.1078							8	8	8	44.2	44.2	44.2	21.725	0.0225821	0.300848	-0.359277	-0.326747	NaN	NaN	NaN	Q16774;Q16774-2;Q16774-3	Q16774;Q16774-2;Q16774-3	Guanylate kinase	GUK1
		25.1535	25.435	25.1258	25.753	25.7726	25.5362							11	10	8	16.7	15.8	13.6	98.675	0.0225825	0.246471	0.4492	0.399474	NaN	NaN	NaN	Q96J02-2;Q96J02;Q96J02-3	Q96J02-2;Q96J02;Q96J02-3	E3 ubiquitin-protein ligase Itchy homolog	ITCH
		29.5262	29.4953	29.7094	29.8121	29.8516	29.8067							27	27	27	28.7	28.7	28.7	131.04	0.0225858	0.425764	0.246522	0.230757	NaN	NaN	NaN	Q8IX12-2;Q8IX12	Q8IX12-2;Q8IX12	Cell division cycle and apoptosis regulator protein 1	CCAR1
		25.9077	25.7381	25.5168	24.5585	24.9715	25.2178							5	4	4	13.8	11.2	11.2	38.927	0.0226228	0.104306	-0.804918	-0.658057	0.180024	0.538882	-0.131657	Q5VWX1	Q5VWX1	KH domain-containing, RNA-binding, signal transduction-associated protein 2	KHDRBS2	khdrbs2	khdrbs2	KHDRBS2
		30.5745	30.518	30.524	30.6658	30.8932	30.7963							22	22	20	46.9	46.9	42.5	66.69	0.0226315	0.426288	0.246216	0.230481	NaN	NaN	NaN	P17812;P17812-2	P17812;P17812-2	CTP synthase 1	CTPS1
		32.5723	32.3462	32.6689	32.8462	33.2276	33.2089							5	3	3	53.9	41.4	41.4	13.509	0.0226333	0.190278	0.565111	0.488552	NaN	NaN	NaN	Q71UI9;P0C0S5;Q71UI9-4;Q71UI9-2;Q71UI9-3	Q71UI9;P0C0S5;Q71UI9-4;Q71UI9-2;Q71UI9-3	Histone H2A.V;Histone H2A.Z	H2AFV;H2AFZ
		27.2049	27.1571	27.0779	27.3541	27.3879	27.264							13	13	11	38.2	38.2	33.7	61.024	0.0226487	0.527491	0.188691	0.179307	0.141218	0.229217	-0.528721	Q7Z5L9;Q7Z5L9-2;Q7Z5L9-3	Q7Z5L9;Q7Z5L9-2	Interferon regulatory factor 2-binding protein 2	IRF2BP2	irf2bp2a	irf2bp2a	IRF2BP2
		28.3148	28.1302	28.3659	27.5779	27.7452	27.9873							7	7	7	22.9	22.9	22.9	39.154	0.0226608	0.219521	-0.50018	-0.439235	NaN	NaN	NaN	Q4G0F5	Q4G0F5	Vacuolar protein sorting-associated protein 26B	VPS26B
		30.2424	30.135	30.1778	29.4537	29.902	29.742							14	14	1	50.1	50.1	5	41.296	0.0226787	0.225559	-0.485863	-0.428143	0.702707	0.536431	-0.175839	P22694-6;P22694-9;P22694-4;P22694-3;P22694;P22694-2;P22694-8	P22694-6;P22694-9;P22694-4;P22694-3;P22694;P22694-2;P22694-8	cAMP-dependent protein kinase catalytic subunit beta	PRKACB	prkacab	prkacab	PRKACA
		27.6113	28.4661	27.8547	27.0511	27.1351	26.8734							6	6	3	36.8	36.8	13.2	21.466	0.0226944	0.0723594	-0.957496	-0.756472	NaN	NaN	NaN	P84157	P84157	Matrix-remodeling-associated protein 7	MXRA7
		27.3173	27.2558	27.1071	26.4193	26.906	26.6921							6	6	1	26.9	26.9	4.9	35.299	0.0227909	0.195591	-0.554314	-0.480323	NaN	NaN	NaN	O14662-4;O14662-3	O14662-4;O14662-3	Syntaxin-16	STX16
		27.1431	26.8952	27.2549	27.4421	27.6245	27.5091							7	7	7	30.5	30.5	30.5	40.786	0.0228536	0.25717	0.427512	0.38208	0.0232502	0.339118	0.274538	P06132	P06132	Uroporphyrinogen decarboxylase	UROD	urod	urod	UROD
		25.5151	25.8356	25.8417	24.9518	25.2452	25.3184							8	8	8	8.3	8.3	8.3	133.7	0.0228641	0.193408	-0.559029	-0.483794	NaN	NaN	NaN	O75882-3;O75882-2;O75882	O75882-3;O75882-2;O75882	Attractin	ATRN	atrn
		25.1276	24.8379	26.02	27.0337	26.5955	26.5428				+	TBK1_mutant_CTRL		17	17	17	20.7	20.7	20.7	119.16	0.0228733	0.0322985	1.39551	1.00523	NaN	NaN	NaN	P52732	P52732	Kinesin-like protein KIF11	KIF11	kif11
		29.1314	29.0752	29.2306	28.4961	28.8288	28.8256							6	6	6	18.4	18.4	18.4	52.764	0.0228971	0.255903	-0.428869	-0.383138	NaN	NaN	NaN	Q96N66;Q96N66-3;Q96N66-2	Q96N66;Q96N66-3;Q96N66-2	Lysophospholipid acyltransferase 7	MBOAT7
		25.5675	25.7369	25.852	26.4182	26.1079	26.0873							6	6	6	21.6	21.6	21.6	43.614	0.0229245	0.225781	0.485662	0.427816	NaN	NaN	NaN	Q9NX58	Q9NX58	Cell growth-regulating nucleolar protein	LYAR
		27.8913	28.01	28.7513	30.4145	29.7738	29.2074				+	TBK1_mutant_CTRL		13	13	13	53.7	53.7	53.7	22.611	0.0229668	0.0201538	1.58103	1.09761	0.0730086	0.389383	0.227675	Q01995	Q01995	Transgelin	TAGLN	tagln2	tagln2	TAGLN
		25.8944	26.0034	26.3513	23.9525	24.7362	25.2462				+	TBK1_mutant_CTRL		5	5	5	19	19	19	41.323	0.0229805	0.029861	-1.43804	-1.02668	NaN	NaN	NaN	Q59EK9-4;Q59EK9-2;Q59EK9-3;Q59EK9	Q59EK9-4;Q59EK9-2;Q59EK9-3;Q59EK9	RUN domain-containing protein 3A	RUNDC3A	rundc3aa
		26.3473	25.8773	25.4967	26.7176	26.8091	26.9104							11	11	10	13.2	13.2	12	123.41	0.0229826	0.080499	0.905271	0.722924	NaN	NaN	NaN	Q9Y6M7-9;Q9Y6M7-12;Q9Y6M7-2;Q9Y6M7-6;Q9Y6M7-13;Q9Y6M7;Q9Y6M7-8;Q9Y6M7-7;Q9Y6M7-4;Q9Y6M7-3;Q9Y6M7-11;Q9Y6M7-14;Q9Y6M7-10;Q9Y6M7-5	Q9Y6M7-9;Q9Y6M7-12;Q9Y6M7-2;Q9Y6M7-6;Q9Y6M7-13;Q9Y6M7;Q9Y6M7-8;Q9Y6M7-7;Q9Y6M7-4;Q9Y6M7-3;Q9Y6M7-11;Q9Y6M7-14;Q9Y6M7-10;Q9Y6M7-5	Sodium bicarbonate cotransporter 3	SLC4A7	slc4a7
		32.0661	32.0789	32.0834	31.7365	31.847	31.9574							54	54	52	47.7	47.7	46.4	174.97	0.023095	0.450912	-0.229186	-0.215409	NaN	NaN	NaN	Q9NYU2-2;Q9NYU2	Q9NYU2-2;Q9NYU2	UDP-glucose:glycoprotein glucosyltransferase 1	UGGT1
		27.9207	27.9055	27.6696	28.358	28.2239	28.099							5	5	5	45.1	45.1	45.1	21.701	0.0232425	0.276079	0.395051	0.355754	NaN	NaN	NaN	Q3MHD2;Q3MHD2-2	Q3MHD2;Q3MHD2-2	Protein LSM12 homolog	LSM12
		28.7373	28.6922	28.864	29.1871	28.9856	29.0039							11	10	10	52	48	48	26.559	0.023288	0.367717	0.294401	0.271997	4.1941e-06	0.197614	0.470232	P21266	P21266	Glutathione S-transferase Mu 3	GSTM3	gstm.1	gstm.1	GSTM3
		25.4242	25.5551	25.4708	25.9887	25.6715	25.8594							10	10	10	29.3	29.3	29.3	53.346	0.023304	0.302942	0.356485	0.324148	0.0799935	0.526511	0.134324	Q8IUH3-3;Q8IUH3;Q8IUH3-2	Q8IUH3-3;Q8IUH3;Q8IUH3-2	RNA-binding protein 45	RBM45	rbm45	rbm45	RBM45
		25.5945	25.2329	25.521	26.0311	25.8318	25.8498							6	6	6	20.9	20.9	20.9	47.67	0.0233715	0.242908	0.45478	0.403395	0.00172013	0.225957	0.446002	Q0VDG4-2;Q0VDG4	Q0VDG4-2;Q0VDG4	Secernin-3	SCRN3	scrn3	scrn3	SCRN3
		26.3023	26.0114	26.0037	26.4457	26.5703	26.4444							6	6	6	28.2	28.2	28.2	38.499	0.0234163	0.286511	0.38098	0.344225	NaN	NaN	NaN	Q8N8N7;Q8N8N7-2	Q8N8N7;Q8N8N7-2	Prostaglandin reductase 2	PTGR2
		31.7489	31.7771	31.802	31.6357	31.7067	31.6968							34	34	34	53.4	53.4	53.4	105.84	0.0234661	0.746372	-0.0962512	-0.0937213	NaN	NaN	NaN	Q99460;Q99460-2	Q99460;Q99460-2	26S proteasome non-ATPase regulatory subunit 1	PSMD1
		26.4727	25.9221	26.5192	26.974	27.0361	26.9673							10	10	10	29.6	29.6	29.6	44.377	0.023501	0.142663	0.687801	0.576539	0.0238521	0.481238	0.154439	Q9Y606-2;Q9Y606	Q9Y606-2;Q9Y606	tRNA pseudouridine synthase A, mitochondrial	PUS1	pus1	pus1	PUS1
		26.8208	26.6553	27.2137	27.7745	27.4611	27.5087							14	14	14	27.9	27.9	27.9	73.584	0.0235164	0.144728	0.684842	0.574439	NaN	NaN	NaN	Q15397	Q15397	Pumilio domain-containing protein KIAA0020	KIAA0020
		24.1101	23.3115	23.83	24.5533	24.7708	24.5479							8	7	7	9.6	8.6	8.6	134.28	0.0235372	0.0853604	0.873485	0.701481	NaN	NaN	NaN	P00533;P00533-4;P00533-3;P00533-2	P00533;P00533-4;P00533-3	Epidermal growth factor receptor	EGFR
		29.4408	29.5163	29.556	28.0397	28.625	28.9584							26	26	26	35.6	35.6	35.6	111.87	0.0235912	0.0715566	-0.963357	-0.758176	0.125598	0.300229	0.361223	Q12860-2;Q12860;Q12860-3	Q12860-2;Q12860	Contactin-1	CNTN1	cntn1b	cntn1b	CNTN1
		31.5583	31.6637	31.9272	31.0168	31.2493	31.3345							31	31	30	47.3	47.3	46.4	82.593	0.0236267	0.210886	-0.5162	-0.450799	NaN	NaN	NaN	P46459;P46459-2	P46459;P46459-2	Vesicle-fusing ATPase	NSF
		29.0109	28.8318	28.7923	29.0973	29.1203	29.1694							16	16	16	41.4	41.4	41.4	52.384	0.0237119	0.421001	0.250697	0.234178	0.0401619	0.394953	0.219238	P48637;P48637-2	P48637;P48637-2	Glutathione synthetase	GSS	gss	gss	GSS
		24.9107	24.9432	24.6524	23.0198	23.7972	24.107				+	TBK1_mutant_CTRL		2	2	2	13	13	13	24.702	0.0237609	0.0475915	-1.19411	-0.89366	NaN	NaN	NaN	Q9NY72	Q9NY72	Sodium channel subunit beta-3	SCN3B	scn3b
		32.2742	32.3049	32.0186	32.652	32.5469	32.4895							33	33	33	58.6	58.6	58.6	97.169	0.0238409	0.297448	0.363556	0.329766	0.545845	0.771578	-0.0570841	Q14974;Q14974-2	Q14974;Q14974-2	Importin subunit beta-1	KPNB1	kpnb1	kpnb1	KPNB1
		27.4249	27.4525	27.4312	27.2374	26.8877	27.098							8	8	8	17.8	17.8	17.8	49.676	0.0238481	0.299545	-0.361803	-0.32832	NaN	NaN	NaN	Q5VWJ9	Q5VWJ9	Sorting nexin-30	SNX30
		24.7209	24.132	24.3425	24.9797	25.0664	25.0009							4	4	4	10	10	10	56.794	0.0239743	0.170611	0.617203	0.525609	NaN	NaN	NaN	Q9Y5X9;Q9Y5X9-2	Q9Y5X9;Q9Y5X9-2	Endothelial lipase	LIPG
		25.7991	25.6901	26.1322	25.3568	25.068	24.6801							3	3	2	10.7	10.7	6.9	44.136	0.0239867	0.0947697	-0.83886	-0.678204	NaN	NaN	NaN	P29558-2;P29558	P29558-2;P29558	RNA-binding motif, single-stranded-interacting protein 1	RBMS1
		31.7247	31.9907	31.7396	31.2002	31.4396	31.492							12	12	12	83.1	83.1	83.1	25.734	0.0239894	0.250735	-0.441069	-0.392216	NaN	NaN	NaN	Q15102	Q15102	Platelet-activating factor acetylhydrolase IB subunit gamma	PAFAH1B3
		28.1495	27.9335	28.2106	27.6536	27.7283	27.8435							13	13	13	40.2	40.2	40.2	45.096	0.0239952	0.303641	-0.35611	-0.323568	NaN	NaN	NaN	Q8N2K0;Q8N2K0-2;Q8N2K0-3	Q8N2K0;Q8N2K0-2;Q8N2K0-3	Monoacylglycerol lipase ABHD12	ABHD12
		33.4809	33.3207	33.4101	33.2587	33.1604	33.215							23	23	23	53.2	53.2	53.2	57.924	0.0240026	0.519233	-0.192504	-0.182577	NaN	NaN	NaN	P50991;P50991-2	P50991;P50991-2	T-complex protein 1 subunit delta	CCT4
		29.2671	29.2677	29.353	29.1938	29.1376	29.0695							10	10	10	42.2	42.2	42.2	27.391	0.0240422	0.587799	-0.162298	-0.15518	NaN	NaN	NaN	P19404	P19404	NADH dehydrogenase [ubiquinone] flavoprotein 2, mitochondrial	NDUFV2
		27.7058	27.6103	27.3627	28.6073	28.1663	28.0357							4	4	4	54.2	54.2	54.2	8.0061	0.0241113	0.136858	0.710201	0.591401	0.191812	0.338847	-0.304071	Q9UBI6	Q9UBI6	Guanine nucleotide-binding protein G(I)/G(S)/G(O) subunit gamma-12	GNG12	gng12a	gng12a	GNG12
		27.081	27.0795	27.0431	27.1637	27.3518	27.3279							9	9	9	20.2	20.2	20.2	65.009	0.0242403	0.480184	0.213245	0.201096	NaN	NaN	NaN	Q9H4L4	Q9H4L4	Sentrin-specific protease 3	SENP3
		26.5311	26.3222	26.4784	26.1731	25.9497	26.1752							4	4	4	13.2	13.2	13.2	38.964	0.0242622	0.315646	-0.344552	-0.313901	NaN	NaN	NaN	O14681;O14681-3	O14681;O14681-3	Etoposide-induced protein 2.4 homolog	EI24	ei24
		30.5216	30.6177	30.7629	29.9591	29.9382	30.3634							16	16	16	50.1	50.1	50.1	40.029	0.0242949	0.198516	-0.547192	-0.473701	NaN	NaN	NaN	P78310;P78310-7;P78310-2;P78310-6;P78310-5;P78310-4;P78310-3	P78310;P78310-7;P78310-2;P78310-6;P78310-5	Coxsackievirus and adenovirus receptor	CXADR
		28.4226	28.1651	28.1285	27.4363	27.7849	27.8397							6	6	6	62	62	62	19.863	0.0243707	0.196553	-0.551799	-0.477087	0.131935	0.420939	0.204781	P55327-2;P55327-4;P55327;P55327-7;P55327-5;P55327-6;P55327-3;P55327-8	P55327-2;P55327-4;P55327;P55327-7;P55327-5;P55327-6;P55327-3;P55327-8	Tumor protein D52	TPD52	tpd52	tpd52	TPD52
		27.0162	27.0494	26.7843	27.7924	27.4269	27.3394							9	9	9	41.6	41.6	41.6	37.535	0.0244665	0.188756	0.569618	0.490265	NaN	NaN	NaN	Q86W42;Q86W42-3;Q86W42-2	Q86W42;Q86W42-3;Q86W42-2	THO complex subunit 6 homolog	THOC6
		28.0826	27.9814	27.8335	28.3915	28.2824	28.1947							8	8	8	29.4	29.4	29.4	40.529	0.0245112	0.336427	0.323699	0.296419	0.0602167	0.337952	-0.284243	Q96EP5-2;Q96EP5	Q96EP5-2;Q96EP5	DAZ-associated protein 1	DAZAP1	dazap1	dazap1	DAZAP1
		26.9549	27.1012	27.0667	27.4688	27.3085	27.2269							13	13	13	15.7	15.7	15.7	119.52	0.024611	0.368758	0.293797	0.271121	NaN	NaN	NaN	O95696;O95696-2	O95696;O95696-2	Bromodomain-containing protein 1	BRD1
		28.0241	27.9467	28.3278	28.6136	28.8305	28.4818							15	6	6	46.1	20.6	20.6	49.129	0.0246345	0.200707	0.542426	0.469851	0.0641808	0.569547	0.114813	O00148;O00148-2;O00148-3	O00148;O00148-2;O00148-3	ATP-dependent RNA helicase DDX39A	DDX39A	ddx39ab	ddx39ab	DDX39A
		27.2442	27.0034	27.4242	26.7191	26.6761	26.8625							6	6	6	22.6	22.6	22.6	41.496	0.0246894	0.234594	-0.471333	-0.415523	NaN	NaN	NaN	O75503	O75503	Ceroid-lipofuscinosis neuronal protein 5	CLN5
		32.6451	32.6367	32.7052	32.5593	32.4166	32.3699							25	25	25	54.5	54.5	54.5	68.569	0.0247158	0.479487	-0.213729	-0.201455	0.00448886	0.498078	-0.143494	P04843	P04843	Dolichyl-diphosphooligosaccharide--protein glycosyltransferase subunit 1	RPN1	rpn1	rpn1	RPN1
		30.9738	30.9782	31.0828	31.5207	31.2901	31.2284							44	44	44	47.3	47.3	47.3	144.5	0.0250318	0.323724	0.334749	0.305481	NaN	NaN	NaN	P41252	P41252	Isoleucine--tRNA ligase, cytoplasmic	IARS
		28.8538	28.8463	28.7199	29.0527	28.9359	29.0105							10	10	10	37	37	37	32.004	0.0250462	0.519068	0.193054	0.182944	NaN	NaN	NaN	Q96HS1;Q96HS1-2	Q96HS1;Q96HS1-2	Serine/threonine-protein phosphatase PGAM5, mitochondrial	PGAM5
		27.1845	27.0114	27.046	26.8574	26.5646	26.4634							9	9	9	26	26	26	47.174	0.0250594	0.245747	-0.452173	-0.400344	NaN	NaN	NaN	O75953-4;O75953-5;O75953	O75953-4;O75953-5;O75953	DnaJ homolog subfamily B member 5	DNAJB5
		24.6104	24.5192	24.5317	24.7829	25.0142	24.7618							4	4	4	4.2	4.2	4.2	162.21	0.0251224	0.361848	0.299215	0.275587	NaN	NaN	NaN	Q9ULD9;Q9ULD9-2	Q9ULD9;Q9ULD9-2	Zinc finger protein 608	ZNF608
		31.2819	31.279	31.4277	30.4589	30.9079	30.9329							26	26	26	49	49	49	70.441	0.0252853	0.192865	-0.56294	-0.484612	NaN	NaN	NaN	Q6PCE3	Q6PCE3	Glucose 1,6-bisphosphate synthase	PGM2L1
		25.6164	25.6812	25.8208	25.9723	25.8855	26.033							12	12	10	10.2	10.2	8.8	154.79	0.0253269	0.414887	0.257477	0.239745	0.451907	0.756602	0.0600381	P08069	P08069	Insulin-like growth factor 1 receptor;Insulin-like growth factor 1 receptor alpha chain;Insulin-like growth factor 1 receptor beta chain	IGF1R	igf1ra	igf1ra	IGF1R
		31.6175	31.5658	31.5827	31.3576	31.4703	31.4865							16	16	16	43.5	43.5	43.5	46.382	0.025421	0.614487	-0.15055	-0.144302	NaN	NaN	NaN	Q12765;Q12765-2;Q12765-3	Q12765;Q12765-2;Q12765-3	Secernin-1	SCRN1
		32.6485	32.4835	32.0866	33.6852	32.9471	33.6871							6	6	6	77.3	77.3	77.3	5.0526	0.0254852	0.0590131	1.03356	0.79658	NaN	NaN	NaN	P62328	P62328	Thymosin beta-4;Hematopoietic system regulatory peptide	TMSB4X
		25.6887	25.6549	25.6332	26.4152	26.0763	25.9478							7	7	7	58.8	58.8	58.8	21.764	0.0255004	0.22562	0.487514	0.427513	NaN	NaN	NaN	Q9H0A8;Q9H0A8-3;Q9H0A8-2	Q9H0A8;Q9H0A8-3;Q9H0A8-2	COMM domain-containing protein 4	COMMD4
		27.363	27.819	27.3461	26.8066	25.8523	25.5049				+	TBK1_mutant_CTRL		4	4	4	18.4	18.4	18.4	25.416	0.0255042	0.029545	-1.45475	-1.02532	NaN	NaN	NaN	P21926	P21926	CD9 antigen	CD9
		30.1339	30.1845	30.3515	31.0305	30.7881	30.5235							35	35	34	47.5	47.5	45.6	87.343	0.0255139	0.195516	0.557377	0.480295	0.0574523	0.0625125	-1.21839	Q9NR30;Q9NR30-2	Q9NR30;Q9NR30-2	Nucleolar RNA helicase 2	DDX21	ddx21	ddx21	DDX21
		28.0513	28.1796	28.2985	28.9431	28.5215	28.602							19	19	19	35.3	35.3	35.3	96.557	0.0255614	0.213262	0.512376	0.446469	0.998653	0.998571	0.000407855	Q8IY81	Q8IY81	pre-rRNA processing protein FTSJ3	FTSJ3	ftsj3	ftsj3	FTSJ3
		30.2721	30.1803	30.2655	30.5432	30.3527	30.5263							23	23	23	54.3	54.3	54.3	59.578	0.0256142	0.442467	0.234757	0.219876	0.0216081	0.571365	-0.112738	Q9Y2X3	Q9Y2X3	Nucleolar protein 58	NOP58	nop58	nop58	NOP58
		33.2079	33.187	33.0954	32.6998	32.8907	32.9764							23	23	23	54.6	54.6	54.6	54.529	0.0256287	0.352235	-0.307789	-0.282699	NaN	NaN	NaN	Q16658	Q16658	Fascin	FSCN1
		26.3752	26.2512	26.3147	26.8634	26.7403	26.502							16	16	16	25.9	25.9	25.9	100.89	0.0256385	0.283236	0.388209	0.349124	NaN	NaN	NaN	Q13206	Q13206	Probable ATP-dependent RNA helicase DDX10	DDX10
		29.5673	29.5282	29.4598	29.0838	29.3677	29.1743							14	14	14	53.8	53.8	53.8	30.188	0.0256862	0.349959	-0.309841	-0.284413	NaN	NaN	NaN	P29218;P29218-3;P29218-2	P29218;P29218-3;P29218-2	Inositol monophosphatase 1	IMPA1
		28.5694	28.3044	28.7344	29.0472	29.0487	28.9051							16	16	16	33.5	33.5	33.5	63.111	0.0256917	0.239136	0.464302	0.409443	0.0330073	0.374648	-0.235982	P07686	P07686	Beta-hexosaminidase subunit beta;Beta-hexosaminidase subunit beta chain B;Beta-hexosaminidase subunit beta chain A	HEXB	hexb	hexb	HEXB
		27.4134	27.5198	27.9982	28.4571	28.2579	28.2276							7	7	7	41.2	41.2	41.2	21.445	0.025802	0.151454	0.670403	0.561608	0.572806	0.590376	-0.123982	Q9BY32;Q9BY32-2;Q9BY32-3	Q9BY32;Q9BY32-2	Inosine triphosphate pyrophosphatase	ITPA	itpa	itpa	ITPA
		29.8313	29.8206	29.9201	29.7348	29.6196	29.5362							15	15	15	38.1	38.1	38.1	49.389	0.0258086	0.454824	-0.227146	-0.213154	0.00179517	0.31952	0.293342	Q96CW1-2;Q96CW1	Q96CW1-2;Q96CW1	AP-2 complex subunit mu	AP2M1	ap2m1b	ap2m1a;ap2m1b	AP2M1
		28.7559	28.5717	28.3135	29.3844	29.0779	28.9933							27	27	27	38.2	38.2	38.2	119.2	0.0258448	0.173602	0.604839	0.514815	0.0588047	0.39854	0.217307	Q13308-6;Q13308;Q13308-4;Q13308-2;Q13308-3;Q13308-5	Q13308-6;Q13308;Q13308-4;Q13308-2;Q13308-3;Q13308-5	Inactive tyrosine-protein kinase 7	PTK7	ptk7a	ptk7a	PTK7
		29.8948	29.9234	29.9944	30.1588	30.5582	30.3333							7	7	7	70.3	70.3	70.3	14.173	0.0258765	0.265071	0.412577	0.368594	NaN	NaN	NaN	P55769	P55769	NHP2-like protein 1;NHP2-like protein 1, N-terminally processed	NHP2L1
		30.2984	30.2114	30.2723	30.5305	30.3957	30.3947							37	37	33	32.6	32.6	29.7	158.52	0.0258843	0.5501	0.179564	0.170698	NaN	NaN	NaN	Q04637-5;Q04637-4;Q04637-3;Q04637;Q04637-8;Q04637-9;Q04637-6;Q04637-7	Q04637-5;Q04637-4;Q04637-3;Q04637;Q04637-8;Q04637-9;Q04637-6;Q04637-7	Eukaryotic translation initiation factor 4 gamma 1	EIF4G1
		28.3755	28.2832	28.2041	27.6098	27.8212	28.0415							10	4	4	31.4	17.5	17.5	38.865	0.025923	0.239958	-0.463431	-0.408629	NaN	NaN	NaN	Q14576-2;Q14576	Q14576-2;Q14576	ELAV-like protein 3	ELAVL3
		25.5364	25.2796	25.2242	25.7534	25.8986	26.2709							10	10	10	20.5	20.5	20.5	69.118	0.0259392	0.167105	0.627628	0.531138	0.335574	0.375724	-0.272391	Q9Y5A7-2;Q9Y5A7	Q9Y5A7-2;Q9Y5A7	NEDD8 ultimate buster 1	NUB1	nub1	nub1	NUB1
		25.1874	25.4175	25.3403	26.261	25.8155	25.7242							7	7	7	15.2	15.2	15.2	65.171	0.0259663	0.170179	0.618488	0.524552	NaN	NaN	NaN	P07199	P07199	Major centromere autoantigen B	CENPB
		26.9243	26.3431	26.3353	27.1657	27.2804	27.2072							6	6	6	30	30	30	24.01	0.025972	0.147679	0.683517	0.570586	NaN	NaN	NaN	P28676	P28676	Grancalcin	GCA
		29.4232	29.6375	29.7122	29.1678	29.3325	29.2501							3	3	3	22.5	22.5	22.5	19.258	0.0260422	0.319499	-0.34086	-0.310216	0.077885	0.286645	-0.37359	O60831	O60831	PRA1 family protein 2	PRAF2	praf2	praf2	PRAF2
		27.1375	26.698	26.9844	27.9087	27.5305	27.4166							12	12	12	15.4	15.4	15.4	84.918	0.0260687	0.149965	0.67863	0.567066	NaN	NaN	NaN	Q9Y3T9	Q9Y3T9	Nucleolar complex protein 2 homolog	NOC2L
		31.9864	31.9495	32.0852	31.7209	31.7614	31.8831							17	17	9	63	63	39.4	42.613	0.026077	0.472051	-0.218573	-0.205547	NaN	NaN	NaN	P61163	P61163	Alpha-centractin	ACTR1A
		24.6738	24.7418	24.79	24.9695	25.393	25.1575							5	5	5	20.4	20.4	20.4	37.085	0.0260959	0.253899	0.438158	0.38876	NaN	NaN	NaN	Q9BW85	Q9BW85	Coiled-coil domain-containing protein 94	CCDC94
		29.6984	29.7435	29.6823	30.0174	30.0756	29.8277							15	15	15	44.8	44.8	44.8	54.366	0.0261229	0.40415	0.265555	0.246561	0.681047	0.92199	0.0183055	O75439	O75439	Mitochondrial-processing peptidase subunit beta	PMPCB	pmpcb	pmpcb	PMPCB
		28.0799	28.2717	28.6955	27.1555	27.4263	27.7904							5	5	5	47.7	47.7	47.7	14.954	0.0261299	0.0839848	-0.891631	-0.708385	NaN	NaN	NaN	Q8N111	Q8N111	Cell cycle exit and neuronal differentiation protein 1	CEND1
		35.6264	35.8215	35.9195	35.504	35.4487	35.5044							24	7	1	64.7	24	2.7	49.83	0.0261923	0.356796	-0.303403	-0.27884	NaN	NaN	NaN	P68371	P68371	Tubulin beta-4B chain	TUBB4B
		28.1018	28.0761	27.8779	27.7747	27.7626	27.7846							12	12	12	59.5	59.5	59.5	36.032	0.0262008	0.429693	-0.244628	-0.228403	0.0406624	0.182286	-0.595358	P30519;P30519-2	P30519;P30519-2	Heme oxygenase 2	HMOX2	hmox2a	hmox2a	HMOX2
		24.7628	25.9966	25.6161	23.9475	24.4114	23.8004				+	TBK1_mutant_CTRL		11	11	11	30.6	30.6	30.6	57.103	0.0263072	0.032902	-1.40541	-0.997724	NaN	NaN	NaN	Q16647	Q16647	Prostacyclin synthase	PTGIS
		26.454	26.4931	26.278	26.7094	26.6127	26.6451							14	14	14	21.3	21.3	21.3	98.655	0.0263722	0.425911	0.247379	0.230768	NaN	NaN	NaN	P42566;P42566-2	P42566;P42566-2	Epidermal growth factor receptor substrate 15	EPS15
		29.249	29.3519	29.373	29.0645	29.0025	29.1968							12	12	7	30.4	30.4	20.5	65.695	0.0264113	0.440812	-0.236694	-0.221436	NaN	NaN	NaN	Q9UHD9	Q9UHD9	Ubiquilin-2	UBQLN2
		28.8734	28.8738	29.0705	29.4447	29.2981	29.1596							20	20	20	36	36	36	86.47	0.0264134	0.300856	0.361561	0.327129	NaN	NaN	NaN	Q08J23;Q08J23-2;Q08J23-3	Q08J23;Q08J23-2;Q08J23-3	tRNA (cytosine(34)-C(5))-methyltransferase	NSUN2
		27.1706	27.2748	27.1982	27.5448	27.4525	27.3388							12	12	7	46.3	46.3	25.4	43.806	0.0264424	0.449848	0.230832	0.216292	NaN	NaN	NaN	Q8NBI6;Q8NBI6-2	Q8NBI6;Q8NBI6-2	Xyloside xylosyltransferase 1	XXYLT1
		28.8558	28.8006	28.7374	28.1292	28.4796	28.4989							13	13	13	35.5	35.5	35.5	55.963	0.0264772	0.256338	-0.428716	-0.381114	NaN	NaN	NaN	Q9BXM9-2;Q9BXM9;Q9BXM9-3	Q9BXM9-2;Q9BXM9	FSD1-like protein	FSD1L
		25.2896	25.1553	25.2545	24.2816	24.4941	24.9266							3	3	3	11.1	11.1	11.1	41.728	0.0264821	0.153859	-0.665712	-0.557566	NaN	NaN	NaN	Q6ICG6-3;Q6ICG6;Q6ICG6-2	Q6ICG6-3;Q6ICG6;Q6ICG6-2	Uncharacterized protein KIAA0930	KIAA0930
		22.7633	22.9392	24.7772	26.0849	25.4435	25.8541				+	TBK1_mutant_CTRL		15	15	15	21	21	21	108.62	0.0265267	0	2.30094	1.37718	NaN	NaN	NaN	Q7Z4H7;Q7Z4H7-3;Q7Z4H7-2	Q7Z4H7;Q7Z4H7-3;Q7Z4H7-2	HAUS augmin-like complex subunit 6	HAUS6	haus6
		25.504	25.5006	25.7194	22.1337	23.6382	24.3063				+	TBK1_mutant_CTRL		2	2	2	3.1	3.1	3.1	130.84	0.0266248	0.00114286	-2.21526	-1.3454	NaN	NaN	NaN	Q86Z02;Q86Z02-4;Q86Z02-3;Q86Z02-2	Q86Z02;Q86Z02-4;Q86Z02-3;Q86Z02-2	Homeodomain-interacting protein kinase 1	HIPK1	hipk1a
		24.2087	24.7136	24.8114	25.6157	25.2884	25.1773							6	6	6	17.1	17.1	17.1	56.547	0.0266398	0.112053	0.782568	0.637043	NaN	NaN	NaN	Q96GM8;Q96GM8-2	Q96GM8;Q96GM8-2	Target of EGR1 protein 1	TOE1
		27.8572	27.4109	27.5038	28.6581	28.2004	28.1243							6	6	6	47.1	47.1	47.1	18.416	0.0266411	0.127471	0.736982	0.606502	NaN	NaN	NaN	Q9H910-2;Q9H910;Q9H910-3	Q9H910-2;Q9H910;Q9H910-3	Hematological and neurological expressed 1-like protein	HN1L
		26.8758	26.7704	26.7332	27.2144	27.3223	26.9774							11	11	11	32.6	32.6	32.6	53.486	0.0266802	0.289606	0.378179	0.340565	NaN	NaN	NaN	P11182	P11182	Lipoamide acyltransferase component of branched-chain alpha-keto acid dehydrogenase complex, mitochondrial	DBT
		31.1538	31.2377	31.2072	30.71	30.92	31.0135							10	10	3	53.3	53.3	13.9	27.325	0.0267411	0.342982	-0.318361	-0.291261	NaN	NaN	NaN	Q99426	Q99426	Tubulin-folding cofactor B	TBCB
		28.4277	28.2475	28.5228	28.7794	28.6751	28.6582							25	25	7	35.2	35.2	9.7	106.37	0.0267871	0.355935	0.304935	0.27997	0.011128	0.567243	-0.11425	P57740;P57740-2	P57740;P57740-2	Nuclear pore complex protein Nup107	NUP107	nup107	nup107	NUP107
		23.1244	25.0563	24.8038	26.6019	26.4038	26.2694				+	TBK1_mutant_CTRL		4	4	4	29.7	29.7	29.7	20.061	0.026891	0.00437113	2.09687	1.29924	NaN	NaN	NaN	Q9Y3D8;Q9Y3D8-2	Q9Y3D8;Q9Y3D8-2	Adenylate kinase isoenzyme 6	AK6
		30.041	29.9406	29.8664	30.2779	30.1242	30.1538							28	28	27	31.1	31.1	30.5	144.73	0.0269086	0.441501	0.235954	0.220704	NaN	NaN	NaN	O15067	O15067	Phosphoribosylformylglycinamidine synthase	PFAS
		25.469	25.4047	25.3204	25.8178	25.5612	25.6917							8	8	8	25.5	25.5	25.5	40.695	0.0269966	0.370791	0.292197	0.269143	NaN	NaN	NaN	Q92989-2;Q92989	Q92989-2;Q92989	Polyribonucleotide 5-hydroxyl-kinase Clp1	CLP1
		34.2479	34.1907	34.0728	34.6517	34.5632	34.3507							103	103	103	56.9	56.9	56.9	273.42	0.0270758	0.309438	0.351426	0.318576	NaN	NaN	NaN	P49327	P49327	Fatty acid synthase;[Acyl-carrier-protein] S-acetyltransferase;[Acyl-carrier-protein] S-malonyltransferase;3-oxoacyl-[acyl-carrier-protein] synthase;3-oxoacyl-[acyl-carrier-protein] reductase;3-hydroxyacyl-[acyl-carrier-protein] dehydratase;Enoyl-[acyl-carrier-protein] reductase;Oleoyl-[acyl-carrier-protein] hydrolase	FASN	fasn
		37.0146	36.8918	37.0275	37.2058	37.1288	37.1209							12	12	12	64.1	64.1	64.1	11.367	0.0270919	0.563108	0.173837	0.165399	NaN	NaN	NaN	P62805	P62805	Histone H4	HIST1H4A
		28.578	28.4564	28.4572	27.8993	28.138	28.2707							17	16	15	29.9	28.3	26.8	80.04	0.0271893	0.279885	-0.394575	-0.353584	NaN	NaN	NaN	Q9Y496;Q6ZMV9-3;Q6ZMV9	Q9Y496	Kinesin-like protein KIF3A	KIF3A
		30.6857	30.625	30.6633	30.8927	30.7446	30.9185							14	14	14	36.4	36.4	36.4	49.222	0.0272102	0.517412	0.193951	0.183492	0.107775	0.512423	0.142241	P55010	P55010	Eukaryotic translation initiation factor 5	EIF5	eif5	eif5	EIF5
		29.8488	29.8363	29.8536	29.0865	29.4642	29.5453							7	7	7	65.9	65.9	65.9	19.73	0.0272833	0.228495	-0.48089	-0.421298	0.000369307	0.0872717	0.783783	P04179-4;P04179;P04179-2;P04179-3	P04179-4;P04179;P04179-2	Superoxide dismutase [Mn], mitochondrial	SOD2	sod2	sod2	SOD2
		26.1331	26.1062	26.5299	27.1578	26.9935	26.66							14	14	14	20.1	20.1	20.1	98.594	0.0274017	0.149902	0.680687	0.567006	NaN	NaN	NaN	Q8TDD1;Q8TDD1-2	Q8TDD1;Q8TDD1-2	ATP-dependent RNA helicase DDX54	DDX54
		29.667	29.7054	29.6118	29.513	29.413	29.5528							45	45	41	29.6	29.6	27.2	238.27	0.0274801	0.574705	-0.168491	-0.160518	NaN	NaN	NaN	Q96N67-4;Q96N67-3;Q96N67-5;Q96N67-2;Q96N67-6;Q96N67;Q96N67-7	Q96N67-4;Q96N67-3;Q96N67-5;Q96N67-2;Q96N67-6;Q96N67	Dedicator of cytokinesis protein 7	DOCK7
		30.0598	30.2141	30.22	29.9489	29.9811	29.8109							10	10	10	22.7	22.7	22.7	57.548	0.0274819	0.421886	-0.250951	-0.233663	0.781934	0.908922	-0.022213	P49257	P49257	Protein ERGIC-53	LMAN1	lman1	lman1	LMAN1
		25.5868	25.348	25.2865	25.133	25.0132	25.0793							6	6	6	8.9	8.9	8.9	97.112	0.0275454	0.326873	-0.331909	-0.302306	0.277735	0.198101	-0.730061	Q5T447;Q5T447-2	Q5T447;Q5T447-2	E3 ubiquitin-protein ligase HECTD3	HECTD3	hectd3	hectd3	HECTD3
		24.1116	23.841	23.9966	23.736	23.581	23.7023							7	7	7	14.1	14.1	14.1	93.772	0.0275592	0.35051	-0.309953	-0.28398	NaN	NaN	NaN	Q96D09;Q5JY77	Q96D09	G-protein coupled receptor-associated sorting protein 2	GPRASP2
		26.2314	26.1146	26.1428	24.9368	25.5298	25.6825							7	7	7	10.9	10.9	10.9	129.69	0.0275637	0.114218	-0.779891	-0.633982	NaN	NaN	NaN	Q7Z6L1;Q7Z6L1-2;Q7Z6L1-4;Q7Z6L1-3	Q7Z6L1;Q7Z6L1-2;Q7Z6L1-4	Tectonin beta-propeller repeat-containing protein 1	TECPR1
		24.7273	24.9276	24.694	25.015	25.024	25.0971							7	7	7	26.2	26.2	26.2	42.399	0.0275639	0.409846	0.262385	0.243529	NaN	NaN	NaN	Q9H6D7;Q9H6D7-3;Q9H6D7-4;Q9H6D7-2	Q9H6D7;Q9H6D7-3;Q9H6D7-4	HAUS augmin-like complex subunit 4	HAUS4
		28.0815	28.3528	28.2195	27.9458	27.9733	27.8404							13	13	13	50.2	50.2	50.2	32.943	0.0277641	0.36439	-0.298068	-0.273918	NaN	NaN	NaN	O43772	O43772	Mitochondrial carnitine/acylcarnitine carrier protein	SLC25A20
		27.2261	26.7081	27.2648	26.5591	26.2554	26.3497							20	20	20	10.2	10.2	10.2	289.38	0.0277827	0.149779	-0.678246	-0.564895	0.000941179	0.128514	-0.664738	Q9ULT8	Q9ULT8	E3 ubiquitin-protein ligase HECTD1	HECTD1	hectd1	hectd1	HECTD1
		25.83	25.8541	26.1777	25.4509	25.5499	25.6203							14	14	12	14.3	14.3	12.2	152.46	0.0277993	0.264992	-0.41361	-0.368508	NaN	NaN	NaN	Q07889	Q07889	Son of sevenless homolog 1	SOS1	sos1
		27.825	27.6126	27.6802	28.5521	28.1559	28.061							10	10	10	35.9	35.9	35.9	51.853	0.0278369	0.198766	0.550388	0.473276	NaN	NaN	NaN	P53634;P53634-2;P53634-3	P53634	Dipeptidyl peptidase 1;Dipeptidyl peptidase 1 exclusion domain chain;Dipeptidyl peptidase 1 heavy chain;Dipeptidyl peptidase 1 light chain	CTSC
		29.9661	29.7721	29.8263	30.0532	30.0571	30.0417							9	9	9	59	59	59	20.9	0.0278476	0.514156	0.195836	0.185103	NaN	NaN	NaN	P61081	P61081	NEDD8-conjugating enzyme Ubc12	UBE2M	UBE2M
		28.3743	28.2358	28.5613	28.0964	28.0716	27.9688							19	19	19	32.3	32.3	32.3	94.693	0.0278488	0.316518	-0.344831	-0.312887	NaN	NaN	NaN	Q9H269;Q9H269-2	Q9H269;Q9H269-2	Vacuolar protein sorting-associated protein 16 homolog	VPS16
		26.1068	26.2181	25.9835	25.5188	25.8535	25.7315							9	9	9	13.5	13.5	13.5	89.608	0.0279228	0.273257	-0.401532	-0.358836	NaN	NaN	NaN	Q86VP3-4;Q86VP3;Q86VP3-3;Q86VP3-2	Q86VP3-4;Q86VP3;Q86VP3-3;Q86VP3-2	Phosphofurin acidic cluster sorting protein 2	PACS2
		28.9425	29.2786	29.0562	28.7447	28.7334	28.7867							12	12	12	47.4	47.4	47.4	40.307	0.0279351	0.322374	-0.337489	-0.306803	0.000790668	0.295306	0.322965	Q9NR45	Q9NR45	Sialic acid synthase	NANS	nansa	nansa	NANS
		29.2325	29.0542	29.1556	28.8006	28.9935	28.8776							17	17	17	46.7	46.7	46.7	50.704	0.0280256	0.416249	-0.256862	-0.238674	NaN	NaN	NaN	P41240;P42679-3;P42679;P42679-2	P41240	Tyrosine-protein kinase CSK	CSK
		31.7265	31.6799	31.5574	31.9097	31.9403	31.7939							46	46	46	44.1	44.1	44.1	126.97	0.0281045	0.456941	0.226727	0.212425	NaN	NaN	NaN	Q16531;Q16531-2	Q16531	DNA damage-binding protein 1	DDB1
		29.6668	29.5203	29.6968	29.9445	29.8019	29.8378							21	21	21	45.3	45.3	45.3	74.605	0.0281104	0.446089	0.233415	0.218284	NaN	NaN	NaN	O76094;O76094-2	O76094;O76094-2	Signal recognition particle subunit SRP72	SRP72
		31.8499	31.7924	31.7902	31.3141	31.5131	31.6365							60	60	60	60.1	60.1	60.1	140.89	0.0281251	0.338926	-0.322946	-0.294681	NaN	NaN	NaN	Q14203-6;Q14203;Q14203-3;Q14203-4;Q14203-2;Q14203-5	Q14203-6;Q14203;Q14203-3;Q14203-4;Q14203-2;Q14203-5	Dynactin subunit 1	DCTN1
		31.6831	31.55	31.4464	32.1363	31.8621	31.8507							12	12	12	34	34	34	46.108	0.0281358	0.283323	0.389843	0.349384	0.0348864	0.278282	0.37679	P39023	P39023	60S ribosomal protein L3	RPL3	rpl3	rpl3	RPL3
		27.2845	27.2349	27.1359	27.3863	27.6519	27.7042							10	10	10	28.6	28.6	28.6	51.295	0.0281445	0.301001	0.362376	0.327156	0.11413	0.713736	-0.068882	Q06546	Q06546	GA-binding protein alpha chain	GABPA	gabpa	gabpa	GABPA
		33.3741	33.3671	33.4275	33.3275	33.2262	33.2316							34	34	33	52.7	52.7	50.4	72.932	0.0282941	0.666111	-0.127817	-0.123133	0.0200229	0.466359	-0.163692	P13667	P13667	Protein disulfide-isomerase A4	PDIA4	pdia4	pdia4	PDIA4
		22.6682	24.6312	24.7225	26.5093	26.2922	26.0862				+	TBK1_mutant_CTRL		10	10	10	15.9	15.9	15.9	88.367	0.028305	0.0012	2.28856	1.36133	NaN	NaN	NaN	P50416;P50416-2;Q92523-4;Q92523-3;Q92523	P50416;P50416-2	Carnitine O-palmitoyltransferase 1, liver isoform	CPT1A
		25.4887	24.8479	24.7747	25.7942	25.8133	25.7904							15	14	14	14.1	13.2	13.2	147.34	0.0283198	0.122109	0.762192	0.621243	NaN	NaN	NaN	Q9Y4C1	Q9Y4C1	Lysine-specific demethylase 3A	KDM3A
		30.9323	30.8983	31.13	30.5216	30.7393	30.7041							17	17	17	56.7	56.7	56.7	34.333	0.0283715	0.327199	-0.331844	-0.301996	NaN	NaN	NaN	O15144	O15144	Actin-related protein 2/3 complex subunit 2	ARPC2
		28.2355	28.126	28.1305	27.9717	27.7504	27.5848							11	11	11	42.4	42.4	42.4	45.468	0.0283805	0.280111	-0.395015	-0.353429	NaN	NaN	NaN	Q9HCU5	Q9HCU5	Prolactin regulatory element-binding protein	PREB
		26.2491	26.7329	27.1887	28.2668	27.7891	27.5592							10	10	10	21.9	21.9	21.9	64.149	0.0283979	0.0523386	1.14816	0.855509	0.0165933	0.207513	-0.507722	P48163;P48163-2	P48163;P48163-2	NADP-dependent malic enzyme	ME1	me1	me1	ME1
		26.0002	25.8875	26.0395	26.3419	26.2369	26.1258							5	5	5	16.6	16.6	16.6	46.268	0.0284222	0.414053	0.259143	0.240565	NaN	NaN	NaN	Q5T8D3-4;Q5T8D3-2;Q5T8D3-3;Q5T8D3	Q5T8D3-4;Q5T8D3-2;Q5T8D3-3;Q5T8D3	Acyl-CoA-binding domain-containing protein 5	ACBD5
		27.6024	27.6628	27.7707	26.9216	27.3724	27.2762							13	13	13	11	11	11	184.77	0.0284573	0.226	-0.488542	-0.426432	NaN	NaN	NaN	O00750	O00750	Phosphatidylinositol 4-phosphate 3-kinase C2 domain-containing subunit beta	PIK3C2B
		23.9181	23.7214	24.2626	24.7925	24.5547	24.4468							3	3	3	10	10	10	59.58	0.0285791	0.167505	0.630644	0.530723	NaN	NaN	NaN	Q9NUL7	Q9NUL7	Probable ATP-dependent RNA helicase DDX28	DDX28	ddx28
		29.3179	29.485	29.5028	29.6986	29.7668	29.6022							13	13	11	65.7	65.7	55.2	30.375	0.028594	0.418983	0.253979	0.236076	0.0125316	0.41376	0.199224	P16152;P16152-2	P16152;P16152-2	Carbonyl reductase [NADPH] 1	CBR1	cbr1	cbr1	CBR1
		30.6666	30.6381	30.9327	30.4598	30.3424	30.4287							19	18	18	24.6	23.4	23.4	105.95	0.0285971	0.324525	-0.335461	-0.304918	NaN	NaN	NaN	Q9NYF8-2;Q9NYF8;Q9NYF8-3;Q9NYF8-4	Q9NYF8-2;Q9NYF8;Q9NYF8-3;Q9NYF8-4	Bcl-2-associated transcription factor 1	BCLAF1
		28.8709	28.8216	28.5844	27.8293	28.3782	28.2117							5	5	5	24.2	24.2	24.2	25.498	0.0286375	0.170222	-0.619275	-0.522595	NaN	NaN	NaN	Q6PI78	Q6PI78	Transmembrane protein 65	TMEM65
		25.1876	25.9862	25.2149	24.4731	24.7166	24.4015							8	7	7	13.3	12.3	12.3	85.486	0.0286452	0.0793613	-0.932521	-0.729328	0.248687	0.511661	0.147927	Q06481-3;Q06481-6;Q06481;Q06481-5;Q06481-4;Q06481-2	Q06481-3;Q06481-6;Q06481;Q06481-5;Q06481-4;Q06481-2	Amyloid-like protein 2	APLP2	aplp2	aplp2	APLP2
		31.0043	31.0031	31.0539	30.7244	30.7797	30.9271							36	36	36	46.2	46.2	46.2	115.18	0.0286486	0.487985	-0.21007	-0.197664	NaN	NaN	NaN	Q8IX01-4;Q8IX01;Q8IX01-3	Q8IX01-4;Q8IX01;Q8IX01-3	SURP and G-patch domain-containing protein 2	SUGP2
		24.4608	25.1698	24.2598	23.7565	23.6802	23.2305							5	4	4	39.8	34.3	34.3	22.719	0.0286783	0.0569392	-1.07436	-0.813232	NaN	NaN	NaN	Q9NP90	Q9NP90	Ras-related protein Rab-9B	RAB9B
		29.0217	28.7287	28.5335	27.987	28.1309	28.3646							12	12	6	40.1	40.1	23.4	44.229	0.0287105	0.176968	-0.600469	-0.509075	0.0158712	0.243193	-0.431677	P45983-2;P45983;P45983-3;P45983-4;P45983-5	P45983-2;P45983;P45983-3;P45983-4;P45983-5	Mitogen-activated protein kinase 8	MAPK8	mapk8b	mapk8;mapk8a;mapk8b	MAPK8
		28.4079	28.3277	28.4875	27.696	27.9969	28.1397							12	12	12	30.3	30.3	30.3	65.719	0.0287485	0.241192	-0.463532	-0.40709	0.996906	0.996409	-0.00101344	O94819	O94819	Kelch repeat and BTB domain-containing protein 11	KBTBD11	kbtbd11	kbtbd11	KBTBD11
		33.1112	33.0879	33.1291	32.8039	32.9925	32.9482							46	46	44	48.5	48.5	47	136.37	0.0287517	0.517052	-0.194533	-0.183836	NaN	NaN	NaN	Q86VP6;Q86VP6-2;Q86VP6-3	Q86VP6;Q86VP6-2	Cullin-associated NEDD8-dissociated protein 1	CAND1
		31.4287	31.3222	31.4245	31.11	31.1704	31.2819							12	12	12	54.5	54.5	54.5	27.399	0.0288611	0.499432	-0.204376	-0.192588	NaN	NaN	NaN	P60900;P60900-2;P60900-3	P60900;P60900-2	Proteasome subunit alpha type-6	PSMA6
		28.5573	28.4059	28.6612	29.1658	29.0403	28.7791							14	14	14	26.5	26.5	26.5	73.457	0.0288978	0.246334	0.453592	0.399324	NaN	NaN	NaN	P46063	P46063	ATP-dependent DNA helicase Q1	RECQL
		22.583	23.9843	22.5146	24.6931	24.7077	24.5136				+	TBK1_mutant_CTRL		7	6	6	9.2	8.5	8.5	107.38	0.028965	0.0222642	1.6108	1.0862	NaN	NaN	NaN	Q8WVB6;Q8WVB6-2;Q8WVB6-3	Q8WVB6;Q8WVB6-2;Q8WVB6-3	Chromosome transmission fidelity protein 18 homolog	CHTF18
		29.7972	29.8404	29.9946	30.0396	30.1693	30.1399							5	5	5	69.3	69.3	69.3	14.478	0.0289683	0.438031	0.238853	0.22289	0.628025	0.803784	-0.0492716	P61970	P61970	Nuclear transport factor 2	NUTF2	nutf2	nutf2	NUTF2
		33.0529	33.068	33.0613	33.1617	33.3994	33.3248							24	24	21	45.1	45.1	39.9	63.48	0.0289719	0.444102	0.234575	0.219159	NaN	NaN	NaN	Q9NZI8;Q9NZI8-2;Q15517	Q9NZI8;Q9NZI8-2	Insulin-like growth factor 2 mRNA-binding protein 1	IGF2BP1
		27.3825	27.421	27.1804	27.5376	27.6543	27.6113							17	17	17	31.1	31.1	31.1	73.574	0.0290997	0.39463	0.2731	0.252401	NaN	NaN	NaN	Q96BP3;Q96BP3-2	Q96BP3;Q96BP3-2	Peptidylprolyl isomerase domain and WD repeat-containing protein 1	PPWD1
		25.7893	25.4765	26.1891	26.7857	26.4893	26.4737							10	10	10	35.6	35.6	35.6	41.193	0.029198	0.122126	0.764572	0.621686	NaN	NaN	NaN	Q15050	Q15050	Ribosome biogenesis regulatory protein homolog	RRS1
		28.5292	28.4492	28.5386	28.6534	28.9763	28.8996							5	5	5	39.4	39.4	39.4	19.525	0.0292206	0.322534	0.337398	0.306322	NaN	NaN	NaN	P36969-2;P36969	P36969-2;P36969	Phospholipid hydroperoxide glutathione peroxidase, mitochondrial	GPX4
		31.1366	31.0835	31.2557	31.7546	31.4511	31.4312							39	39	39	42.8	42.8	42.8	119.91	0.0292357	0.284987	0.386983	0.346641	0.617241	0.857722	-0.034708	Q9Y5B9	Q9Y5B9	FACT complex subunit SPT16	SUPT16H	supt16h	supt16h	SUPT16H
		25.2812	25.5462	25.233	26.4615	25.7764	26.0379							10	10	10	31	31	31	62.379	0.0292414	0.128057	0.738466	0.604263	NaN	NaN	NaN	Q8NHV4-2;Q8NHV4;Q8NHV4-3	Q8NHV4-2;Q8NHV4;Q8NHV4-3	Protein NEDD1	NEDD1	nedd1
		30.342	30.1363	30.4126	30.5915	30.5381	30.6608							6	6	6	28.4	28.4	28.4	24.146	0.0292436	0.362485	0.299821	0.275022	NaN	NaN	NaN	P61313;P61313-2	P61313;P61313-2	60S ribosomal protein L15	RPL15
		27.5956	27.7303	27.8771	27.9781	28.0674	28.0087							16	16	16	29.7	29.7	29.7	75.665	0.0292957	0.381888	0.283735	0.261414	NaN	NaN	NaN	Q96FV9;Q96FV9-2	Q96FV9;Q96FV9-2	THO complex subunit 1	THOC1
		28.3978	28.4654	28.6461	28.0936	28.0483	28.3002							13	12	12	35.7	34.2	34.2	52.041	0.0294418	0.306785	-0.355776	-0.321319	NaN	NaN	NaN	Q9NUL3-8;Q9NUL3-3;Q9NUL3-7;Q9NUL3-2;Q9NUL3;Q9NUL3-6;Q9NUL3-4	Q9NUL3-8;Q9NUL3-3;Q9NUL3-7;Q9NUL3-2;Q9NUL3;Q9NUL3-6;Q9NUL3-4	Double-stranded RNA-binding protein Staufen homolog 2	STAU2
		28.3097	28.2598	28.23	27.6108	27.9771	27.9765							10	10	10	42.7	42.7	42.7	36.025	0.0295017	0.267164	-0.411751	-0.366265	0.0187179	0.348134	0.260688	P45954-2;P45954	P45954-2;P45954	Short/branched chain specific acyl-CoA dehydrogenase, mitochondrial	ACADSB	acadsb	acadsb;LOC100037342	ACADSB
		33.4259	33.425	33.6145	33.2142	33.2861	33.2916							32	32	32	70.3	70.3	70.3	59.62	0.0295412	0.462122	-0.224524	-0.210278	NaN	NaN	NaN	P50990;P50990-2;P50990-3	P50990;P50990-2;P50990-3	T-complex protein 1 subunit theta	CCT8
		30.6632	30.6851	30.7721	30.8869	30.8937	30.7958							18	18	18	46.2	46.2	46.2	51.109	0.029545	0.61206	0.15199	0.145325	NaN	NaN	NaN	P41091;Q2VIR3;Q2VIR3-2	P41091;Q2VIR3;Q2VIR3-2	Eukaryotic translation initiation factor 2 subunit 3;Putative eukaryotic translation initiation factor 2 subunit 3-like protein	EIF2S3;EIF2S3L
		26.855	26.7093	26.6779	26.9687	26.903	27.0398							8	8	8	43.9	43.9	43.9	30.255	0.0295667	0.464895	0.22314	0.20906	NaN	NaN	NaN	O95639;O95639-3;O95639-2;A6NMK7	O95639;O95639-3;O95639-2	Cleavage and polyadenylation specificity factor subunit 4	CPSF4
		25.6185	25.8313	25.638	25.3984	25.4297	25.5098						+	13	13	12	6.6	6.6	5.9	307.95	0.0296899	0.423243	-0.249992	-0.23243	0.0565578	0.0368229	1.60592	Q6N022	Q6N022	Teneurin-4	TENM4	tenm4	tenm4	TENM4
		27.0779	26.9167	26.8681	27.1257	27.2231	27.2136							17	17	17	29.7	29.7	29.7	86.041	0.0297745	0.446341	0.233253	0.21788	NaN	NaN	NaN	Q9UID3;Q9UID3-2	Q9UID3;Q9UID3-2	Vacuolar protein sorting-associated protein 51 homolog	VPS51
		28.132	28.0664	27.9137	28.3822	28.3049	28.2184							18	18	18	27.4	27.4	27.4	107.34	0.0299277	0.407036	0.264445	0.244827	0.213141	0.213796	-0.618972	Q5JTZ9	Q5JTZ9	Alanine--tRNA ligase, mitochondrial	AARS2	aars2	AARS;aars2	AARS2
		27.599	27.5533	27.5349	28.1023	27.7715	27.8347							9	9	9	16.6	16.6	16.6	77.641	0.0299498	0.320413	0.34045	0.308606	NaN	NaN	NaN	P49959-2;P49959;P49959-3	P49959-2;P49959;P49959-3	Double-strand break repair protein MRE11A	MRE11A
		23.3233	23.5609	23.8144	25.0595	25.2374	24.1172				+	TBK1_mutant_CTRL		6	5	5	25.7	23.1	23.1	33.729	0.0299514	0.0470504	1.23845	0.900452	NaN	NaN	NaN	P11802;P11802-2	P11802;P11802-2	Cyclin-dependent kinase 4	CDK4
		29.844	29.9074	30.0249	29.6696	29.5364	29.7537							30	24	1	47	38.5	1.5	104.09	0.0299824	0.396128	-0.272195	-0.251444	NaN	NaN	NaN	O94973-2;O94973-3	O94973-2;O94973-3	AP-2 complex subunit alpha-2	AP2A2
		26.7882	26.4636	26.7005	26.3747	26.0554	25.965							3	3	3	14.5	14.5	14.5	37.983	0.0301122	0.211806	-0.519087	-0.448416	NaN	NaN	NaN	P27544-2;P27544	P27544-2;P27544	Ceramide synthase 1	CERS1
		25.558	25.4465	25.7835	25.2907	25.0694	25.2439							4	4	4	10.8	10.8	10.8	63.429	0.0301266	0.281396	-0.394679	-0.35244	NaN	NaN	NaN	Q8NBN3;Q8NBN3-3;Q8NBN3-2	Q8NBN3;Q8NBN3-3;Q8NBN3-2	Transmembrane protein 87A	TMEM87A
		27.2572	27.1854	27.5515	26.7922	26.9533	26.4756							8	8	8	26.1	26.1	26.1	53.969	0.0301613	0.18067	-0.591017	-0.501059	NaN	NaN	NaN	Q9NNW7-2;Q9NNW7;Q9NNW7-3;Q9NNW7-4	Q9NNW7-2;Q9NNW7;Q9NNW7-3	Thioredoxin reductase 2, mitochondrial	TXNRD2
		26.2203	26.1019	26.0189	25.5681	25.6265	25.9217						+	7	7	6	20.7	20.7	18.1	54.283	0.0301906	0.269558	-0.408228	-0.363177	0.0334716	0.0180673	-1.97531	Q9Y6W5;Q9Y6W5-2	Q9Y6W5;Q9Y6W5-2	Wiskott-Aldrich syndrome protein family member 2	WASF2	wasf2	wasf2	WASF2
		30.4458	30.3013	29.7144	30.757	31.0511	31.1539							6	5	5	24.4	18.7	18.7	24.033	0.0301972	0.101136	0.833515	0.665057	NaN	NaN	NaN	P26583	P26583	High mobility group protein B2	HMGB2
		28.3653	28.6998	28.7553	27.9601	28.2845	27.9219							5	5	5	18.1	18.1	18.1	37.791	0.0302016	0.199065	-0.55129	-0.472181	NaN	NaN	NaN	Q9Y639-4;Q9Y639-5;Q9Y639;Q9Y639-3;Q9Y639-1	Q9Y639-4;Q9Y639-5;Q9Y639;Q9Y639-3;Q9Y639-1	Neuroplastin	NPTN
		30.8882	30.7008	30.5286	31.0689	31.199	31.0116							3	3	3	31.3	31.3	31.3	13.015	0.030226	0.284881	0.387269	0.34648	NaN	NaN	NaN	P62854;Q5JNZ5	P62854;Q5JNZ5	40S ribosomal protein S26;Putative 40S ribosomal protein S26-like 1	RPS26;RPS26P11
		29.4799	29.4889	29.7081	29.2207	29.2152	29.3633							25	25	21	35.6	35.6	31	109.87	0.0302323	0.371296	-0.292585	-0.268686	0.00166799	0.409504	0.198551	P29323-2;P29323-3;P29323;Q06187;Q06187-2	P29323-2;P29323-3;P29323	Ephrin type-B receptor 2	EPHB2	ephb2b	ephb2b	EPHB2
		31.6858	31.7538	31.7623	31.6228	31.6619	31.652							14	14	14	54.8	54.8	54.8	33.296	0.030345	0.765932	-0.0884005	-0.0860843	NaN	NaN	NaN	Q99623;Q99623-2	Q99623;Q99623-2	Prohibitin-2	PHB2
		29.3393	29.4796	29.7191	29.9008	29.8767	29.859							32	32	32	34.8	34.8	34.8	149.01	0.030407	0.297578	0.366182	0.32944	0.000491917	0.497568	-0.14216	O75694-2;O75694	O75694-2;O75694	Nuclear pore complex protein Nup155	NUP155	nup155	nup155	NUP155
		32.2227	32.269	32.3488	32.3866	32.4071	32.4314							10	10	10	44.7	44.7	44.7	24.831	0.030449	0.665388	0.128185	0.123367	NaN	NaN	NaN	P62906	P62906	60S ribosomal protein L10a	RPL10A
		28.9041	28.781	28.9156	28.6413	28.7506	28.6061							27	27	26	38.5	38.5	37.6	114.76	0.0304581	0.505473	-0.200878	-0.189291	NaN	NaN	NaN	Q9H2U1;Q9H2U1-3;Q9H2U1-2	Q9H2U1;Q9H2U1-3;Q9H2U1-2	ATP-dependent RNA helicase DHX36	DHX36
		27.2489	27.0967	27.0088	26.5933	26.8006	26.8774							7	7	7	21.6	21.6	21.6	43.332	0.0304908	0.302279	-0.36103	-0.325235	NaN	NaN	NaN	Q6P4E1-2;Q6P4E1-5;Q6P4E1;Q6P4E1-4;Q6P4E1-3	Q6P4E1-2;Q6P4E1-5;Q6P4E1;Q6P4E1-4	Protein CASC4	CASC4
		27.3665	27.367	26.9658	27.8144	27.7303	27.6026							18	18	18	29.6	29.6	29.6	97.031	0.0305076	0.228649	0.482663	0.420744	NaN	NaN	NaN	P52735-3;P52735-2;P52735;P15498-2;P15498	P52735-3;P52735-2;P52735	Guanine nucleotide exchange factor VAV2	VAV2
		30.2686	30.286	30.2644	30.068	30.1736	30.192							23	23	23	54.8	54.8	54.8	45.531	0.0305217	0.665297	-0.128481	-0.123637	0.0985316	0.527794	0.134226	Q15008;Q15008-4;Q15008-3;Q15008-2	Q15008;Q15008-4;Q15008-3;Q15008-2	26S proteasome non-ATPase regulatory subunit 6	PSMD6	psmd6	psmd6	PSMD6
		27.3569	27.4417	27.4855	26.8975	27.1771	27.1939							10	3	3	37.6	13.7	13.7	39.821	0.030547	0.322365	-0.338558	-0.306868	0.702707	0.536431	-0.175839	P17612-2;P17612	P17612-2;P17612	cAMP-dependent protein kinase catalytic subunit alpha	PRKACA	prkacab	prkacab	PRKACA
		29.8536	29.5196	29.5852	30.2372	30.004	29.9913							4	2	2	39.3	14.3	14.3	9.4771	0.030672	0.260434	0.424688	0.375925	NaN	NaN	NaN	Q71UM5	Q71UM5	40S ribosomal protein S27-like	RPS27L
		28.7438	28.6749	28.5374	28.0035	28.3462	28.343							4	4	4	16.7	16.7	16.7	36.794	0.0308448	0.262134	-0.421127	-0.373055	NaN	NaN	NaN	A6NGN9	A6NGN9	IgLON family member 5	IGLON5
		28.5407	28.4009	28.4549	28.5717	28.6808	28.6594							26	26	24	18.9	18.9	17.6	206.69	0.0310189	0.569476	0.171754	0.163163	0.00087184	0.19808	-0.493165	Q8WWQ0	Q8WWQ0	PH-interacting protein	PHIP	phip	phip	PHIP
		29.2276	29.2198	29.1242	29.559	29.3706	29.3573							20	20	17	38.2	38.2	32.4	80.785	0.0310546	0.438936	0.238475	0.222224	NaN	NaN	NaN	Q13330;Q13330-3;Q13330-2	Q13330;Q13330-3;Q13330-2	Metastasis-associated protein MTA1	MTA1
		35.2739	35.2992	35.2016	34.7519	34.9004	35.099							97	97	96	54.5	54.5	54.1	270.63	0.031149	0.320276	-0.341099	-0.308769	NaN	NaN	NaN	P46821	P46821	Microtubule-associated protein 1B;MAP1B heavy chain;MAP1 light chain LC1	MAP1B
		24.9069	25.0775	25.2319	26.4787	25.5676	25.919							10	10	10	11.1	11.1	11.1	138.53	0.0311935	0.0828448	0.916323	0.715089	NaN	NaN	NaN	Q9UNS1-2;Q9UNS1	Q9UNS1-2;Q9UNS1	Protein timeless homolog	TIMELESS
		28.3267	28.4682	28.4839	28.5754	28.65	28.5901							10	10	10	44.7	44.7	44.7	39.834	0.031204	0.552255	0.178903	0.169584	0.0244585	0.549567	-0.121702	Q9Y5P6;Q9Y5P6-2	Q9Y5P6;Q9Y5P6-2	Mannose-1-phosphate guanyltransferase beta	GMPPB	gmppb	gmppb	GMPPB
		24.3395	24.2613	24.1126	24.0639	23.8699	23.9111						+	3	3	3	13.1	13.1	13.1	38.247	0.0312261	0.37566	-0.289465	-0.265826	0.00890837	0.00668966	-2.16666	Q9GZM5	Q9GZM5	Protein YIPF3;Protein YIPF3, 36 kDa form III	YIPF3	yipf3	yipf3	YIPF3
		27.5082	27.4039	27.2515	27.844	27.5912	27.7533							26	26	26	18.7	18.7	18.7	202.02	0.031261	0.320007	0.341626	0.309167	NaN	NaN	NaN	Q69YN4;Q69YN4-3;Q69YN4-2;Q69YN4-4	Q69YN4;Q69YN4-3;Q69YN4-2;Q69YN4-4	Protein virilizer homolog	KIAA1429
		28.7947	28.9498	29.2615	27.6265	28.168	28.4659							16	16	15	35.7	35.7	33.5	60.511	0.0313172	0.0826277	-0.915171	-0.714185	NaN	NaN	NaN	Q14168-6;Q14168-2;Q14168-3;Q14168;Q14168-4;Q14168-5	Q14168-6;Q14168-2;Q14168-3;Q14168;Q14168-4;Q14168-5	MAGUK p55 subfamily member 2	MPP2
		26.953	26.9244	27.2002	26.2685	26.5177	26.7316							16	16	16	7.9	7.9	7.9	331.07	0.0313197	0.211925	-0.52	-0.448312	0.0161131	0.144401	-0.674812	O43149;O43149-3;O43149-2	O43149	Zinc finger ZZ-type and EF-hand domain-containing protein 1	ZZEF1	zzef1	zzef1	ZZEF1
		30.2743	30.3438	30.326	30.1841	30.1977	30.045							13	13	13	48.6	48.6	48.6	32.233	0.031334	0.567709	-0.172447	-0.163762	NaN	NaN	NaN	Q14165	Q14165	Malectin	MLEC
		26.236	25.9949	26.0236	26.3754	26.3773	26.6433							8	8	8	9.2	9.2	9.2	136.32	0.0313351	0.289447	0.380572	0.340694	NaN	NaN	NaN	Q6VMQ6-5;Q6VMQ6;Q6VMQ6-4;Q6VMQ6-2	Q6VMQ6-5;Q6VMQ6;Q6VMQ6-4;Q6VMQ6-2	Activating transcription factor 7-interacting protein 1	ATF7IP
		26.7956	26.6642	26.6652	26.8496	26.914	27.0305							30	30	30	10.5	10.5	10.5	530.25	0.0313707	0.465977	0.223022	0.208701	0.0627384	0.45819	-0.172052	Q9NR09	Q9NR09	Baculoviral IAP repeat-containing protein 6	BIRC6	birc6	birc6	BIRC6
		25.6028	25.8575	25.6819	26.4802	26.2478	25.9864							6	3	3	47.5	27.8	27.8	18.733	0.0313861	0.210689	0.524045	0.451272	NaN	NaN	NaN	P61966;P61966-2	P61966;P61966-2	AP-1 complex subunit sigma-1A	AP1S1
		26.9507	26.8772	26.9053	27.1876	27.5101	27.816							21	21	16	7.7	7.7	6.4	404.41	0.0314097	0.180535	0.593518	0.501839	NaN	NaN	NaN	Q15911;Q15911-2	Q15911;Q15911-2	Zinc finger homeobox protein 3	ZFHX3	zfhx3
		28.4878	28.5691	28.6174	28.6611	28.8021	28.812							13	13	13	35.9	35.9	35.9	58.282	0.031457	0.506604	0.200301	0.188664	NaN	NaN	NaN	Q9NP81;Q9NP81-2	Q9NP81;Q9NP81-2	Serine--tRNA ligase, mitochondrial	SARS2
		26.0915	26.2275	25.9013	25.353	25.8025	25.4289							6	6	5	3.4	3.4	2.9	230.53	0.0315403	0.203772	-0.545306	-0.466842	NaN	NaN	NaN	A7KAX9;A7KAX9-2;A7KAX9-3	A7KAX9;A7KAX9-2	Rho GTPase-activating protein 32	ARHGAP32	arhgap32a
		25.27	25.1335	25.2356	25.4888	25.5353	25.8802							13	12	12	10.1	9.8	9.8	209.65	0.0316052	0.26191	0.421768	0.373219	NaN	NaN	NaN	Q9UGU0-2;Q9UGU0	Q9UGU0-2;Q9UGU0	Transcription factor 20	TCF20	tcf20
		27.0987	27.3493	27.2867	26.7958	26.8141	27.0479							5	5	5	22	22	22	29.223	0.031613	0.303964	-0.358974	-0.323189	NaN	NaN	NaN	Q9BX67-2;Q9BX67	Q9BX67-2;Q9BX67	Junctional adhesion molecule C	JAM3	jam3a
		27.5978	27.5289	28.0027	29.0364	28.3933	28.327							31	31	31	33	33	33	157.18	0.0316437	0.0885724	0.875817	0.689495	NaN	NaN	NaN	Q15021	Q15021	Condensin complex subunit 1	NCAPD2
		26.894	26.8825	26.3112	27.5234	27.3095	27.2723							14	14	14	34.4	34.4	34.4	58.266	0.0317292	0.15396	0.672494	0.556849	NaN	NaN	NaN	Q9Y5Q8-2;Q9Y5Q8;Q9Y5Q8-3	Q9Y5Q8-2;Q9Y5Q8;Q9Y5Q8-3	General transcription factor 3C polypeptide 5	GTF3C5	gtf3c5
		28.7959	28.56	28.4891	29.3104	29.1049	28.8971							11	11	11	61.2	61.2	61.2	26.319	0.0317591	0.226445	0.489157	0.424945	0.269656	0.466701	0.177607	Q13907;Q13907-2;Q9BXS1	Q13907;Q13907-2	Isopentenyl-diphosphate Delta-isomerase 1	IDI1	idi1	idi1	IDI1
		26.0722	26.0569	26.2918	25.8566	25.8448	25.584							4	4	4	25.7	25.7	25.7	26.411	0.0317658	0.291043	-0.378469	-0.33885	0.156753	0.487826	0.157842	Q16563-2;Q16563	Q16563-2;Q16563	Synaptophysin-like protein 1	SYPL1	sypl1	sypl1	SYPL1
		29.5375	28.9961	29.1513	29.8019	29.6861	29.8054							8	8	8	34.4	34.4	34.4	32.816	0.0317816	0.207435	0.536153	0.459956	NaN	NaN	NaN	P42126;P42126-2	P42126;P42126-2	Enoyl-CoA delta isomerase 1, mitochondrial	ECI1
		27.2208	27.3365	27.4405	27.4946	27.6219	27.6324							6	6	6	46.2	46.2	46.2	20.48	0.0318048	0.423096	0.25041	0.232423	NaN	NaN	NaN	Q9BW83;Q9BW83-2	Q9BW83;Q9BW83-2	Intraflagellar transport protein 27 homolog	IFT27
		26.0766	26.0988	26.4338	26.5206	26.7257	26.6228							8	8	7	31.2	31.2	28.9	33.43	0.031837	0.262588	0.41998	0.371716	NaN	NaN	NaN	Q9UNP9;Q9UNP9-2;Q9UNP9-3	Q9UNP9;Q9UNP9-2;Q9UNP9-3	Peptidyl-prolyl cis-trans isomerase E	PPIE
		29.6524	29.7174	29.9858	28.7416	29.3077	29.2728							36	4	4	68.4	9.8	9.8	58.061	0.0318864	0.152068	-0.677812	-0.560334	NaN	NaN	NaN	P14618-2;P30613-2	P14618-2	Pyruvate kinase PKM	PKM
		29.1368	29.293	29.9028	28.7332	28.7081	28.5761							32	32	29	53	53	47.5	70.81	0.0318925	0.123	-0.771729	-0.623004	0.0141455	0.297378	0.333395	P13797;P13797-2;P13797-3;P13796	P13797;P13797-2;P13797-3	Plastin-3	PLS3	pls3	pls3	PLS3
		26.4952	26.3742	26.4194	26.693	26.534	26.6244							12	12	12	22.2	22.2	22.2	77.959	0.0319031	0.532887	0.1875	0.17722	NaN	NaN	NaN	O95352;O95352-3;O95352-2	O95352;O95352-3;O95352-2	Ubiquitin-like modifier-activating enzyme ATG7	ATG7
		32.0206	32.0817	32.0701	31.4346	31.6474	31.8669							12	12	10	57.5	57.5	48.5	22.541	0.031941	0.270802	-0.407784	-0.362087	NaN	NaN	NaN	P61026	P61026	Ras-related protein Rab-10	RAB10
		25.6891	25.512	25.5095	24.9781	25.3153	24.7667							5	5	5	9.9	9.9	9.9	62.299	0.0320397	0.200542	-0.550175	-0.470056	NaN	NaN	NaN	O95208-2;O95208;O95208-3;O95208-5	O95208-2;O95208;O95208-3;O95208-5	Epsin-2	EPN2
		22.6617	23.2707	23.9965	27.0101	25.854	24.6479				+	TBK1_mutant_CTRL		6	6	6	33	33	33	32.193	0.0320942	0	2.52771	1.41726	0.00260965	0.24293	0.415987	Q14192;Q14192-2	Q14192	Four and a half LIM domains protein 2	FHL2	fhl2a	fhl2a	FHL2
		30.6124	30.6347	30.9112	30.3746	30.4007	30.4372							46	46	42	43.5	43.5	40.5	162.11	0.0321804	0.347348	-0.315256	-0.287169	0.00289294	0.0776115	-0.876997	Q7Z460-2;Q7Z460-3;Q7Z460-4;Q7Z460-5;Q7Z460	Q7Z460-2;Q7Z460-3;Q7Z460-4;Q7Z460-5;Q7Z460	CLIP-associating protein 1	CLASP1	clasp1a	clasp1a	CLASP1
		30.8616	30.8002	30.6469	31.0289	30.9495	30.9862							12	12	12	27.6	27.6	27.6	50.617	0.0322236	0.473003	0.218577	0.20469	0.202797	0.627136	0.0970939	P08621-2;P08621;P08621-3;P08621-4	P08621-2;P08621;P08621-3	U1 small nuclear ribonucleoprotein 70 kDa	SNRNP70	snrnp70	snrnp70	SNRNP70
		26.9041	26.8109	27.1027	26.6424	26.6328	26.3894							12	12	12	21.6	21.6	21.6	75.388	0.0323065	0.286588	-0.384391	-0.343388	NaN	NaN	NaN	Q86SF2	Q86SF2	N-acetylgalactosaminyltransferase 7	GALNT7
		31.5511	31.7192	31.7957	31.4577	31.0846	31.0021							164	164	164	54	54	54	629.09	0.0323753	0.219945	-0.507221	-0.438138	NaN	NaN	NaN	Q09666;Q09666-2	Q09666	Neuroblast differentiation-associated protein AHNAK	AHNAK
		28.6241	28.5688	28.3659	28.7276	28.9768	29.0294							7	7	7	24.5	24.5	24.5	39.589	0.0323839	0.283153	0.391626	0.34912	NaN	NaN	NaN	O43488;Q8NHP1;O95154	O43488	Aflatoxin B1 aldehyde reductase member 2	AKR7A2
		25.5634	25.6332	26.5084	27.1062	27.0041	26.7262							13	13	13	50.2	50.2	50.2	49.419	0.0323889	0.0622577	1.04386	0.788097	NaN	NaN	NaN	Q9BQ67	Q9BQ67	Glutamate-rich WD repeat-containing protein 1	GRWD1
		28.0714	28.2353	28.2257	26.5936	27.3329	27.6176							7	7	7	23.9	23.9	23.9	44.288	0.0324108	0.0703403	-0.996069	-0.760506	NaN	NaN	NaN	P56373	P56373	P2X purinoceptor 3	P2RX3	p2rx3b
		24.5806	24.8097	25.3938	24.2165	24.1396	24.0435							5	5	5	17	17	17	38.289	0.0324362	0.112053	-0.794765	-0.637235	NaN	NaN	NaN	Q5H8A4-6;Q5H8A4-4;Q5H8A4-2;Q5H8A4;Q5H8A4-3;Q5H8A4-5	Q5H8A4-6;Q5H8A4-4;Q5H8A4-2;Q5H8A4;Q5H8A4-3;Q5H8A4-5	GPI ethanolamine phosphate transferase 2	PIGG
		27.7181	27.6594	27.7544	27.3494	27.5987	27.4213							11	11	10	15	15	13.9	122.33	0.0324498	0.419828	-0.254176	-0.23555	0.000438532	0.0917781	-0.770448	Q01538;Q01538-2;Q9UL68-2;Q9UL68-4;Q9UL68	Q01538;Q01538-2	Myelin transcription factor 1	MYT1	myt1a	myt1a	MYT1
		26.7693	26.7297	26.9573	27.3245	27.0917	27.0726							11	11	10	24.8	24.8	22.9	66.947	0.0325299	0.318634	0.344171	0.310861	NaN	NaN	NaN	O95251-4;O95251;O95251-2;O95251-3;O95251-5	O95251-4;O95251;O95251-2;O95251-3;O95251-5	Histone acetyltransferase KAT7	KAT7
		27.0312	27.0742	26.947	26.7083	26.6271	26.889							14	14	14	13.4	13.4	13.4	161.57	0.0325409	0.392623	-0.27597	-0.254132	0.0305877	0.222126	0.489301	Q8N3P4-3;Q8N3P4;Q8N3P4-2	Q8N3P4-3;Q8N3P4;Q8N3P4-2	Vacuolar protein sorting-associated protein 8 homolog	VPS8	vps8	vps8	VPS8
		28.6579	28.6249	28.8161	29.0767	28.8959	28.9169							42	42	42	23.6	23.6	23.6	284.68	0.0326313	0.409778	0.2635	0.243503	NaN	NaN	NaN	Q96JM2;Q96JM2-3;Q96JM2-2	Q96JM2;Q96JM2-3;Q96JM2-2	Zinc finger protein 462	ZNF462
		31.622	31.5327	31.6081	31.4227	31.0313	31.0409							17	17	17	57.7	57.7	57.7	36.876	0.0327322	0.261986	-0.422644	-0.373408	NaN	NaN	NaN	Q14257;Q14257-2	Q14257;Q14257-2	Reticulocalbin-2	RCN2
		27.5823	27.1956	27.632	26.3624	26.5783	27.0667							8	8	8	38.8	38.8	38.8	26.688	0.0327342	0.111358	-0.800826	-0.640742	NaN	NaN	NaN	Q9UEU0;Q9UEU0-2	Q9UEU0;Q9UEU0-2	Vesicle transport through interaction with t-SNAREs homolog 1B	VTI1B
		29.7721	29.6538	29.873	29.5606	29.364	29.529							21	21	21	45.8	45.8	45.8	72.379	0.0327441	0.385926	-0.281773	-0.259003	NaN	NaN	NaN	Q8WVM8;Q8WVM8-2;Q8WVM8-3	Q8WVM8;Q8WVM8-2;Q8WVM8-3	Sec1 family domain-containing protein 1	SCFD1
		30.6833	30.7138	30.8602	31.5519	31.1568	31.0691							10	8	3	40.2	37.2	13.9	42.761	0.0327848	0.219679	0.506856	0.437621	NaN	NaN	NaN	P55209-2;P55209	P55209-2;P55209	Nucleosome assembly protein 1-like 1	NAP1L1
		26.0993	25.9933	25.8815	26.2023	26.6125	26.4581							8	8	8	27	27	27	47.107	0.032789	0.256873	0.432917	0.381379	NaN	NaN	NaN	Q5EBL4;Q5EBL4-2;Q5EBL4-3	Q5EBL4;Q5EBL4-2	RILP-like protein 1	RILPL1
		23.7209	23.2864	24.5002	24.7304	25.4363	25.4012				+	TBK1_mutant_CTRL		4	4	4	11.5	11.5	11.5	39.807	0.0328781	0.0412926	1.35347	0.951231	NaN	NaN	NaN	Q9NRD5-2;Q9NRD5	Q9NRD5-2;Q9NRD5	PRKCA-binding protein	PICK1
		28.1041	27.5342	27.8149	28.2843	28.3665	28.4396							5	3	3	27.6	20.9	20.9	25.486	0.03289	0.203821	0.545731	0.466229	0.903311	0.979033	0.00507514	P08579	P08579	U2 small nuclear ribonucleoprotein B	SNRPB2	snrpb2	snrpb2	SNRPB2
		26.2468	26.3715	23.1428	28.6357	28.524	28.7583				+	TBK1_mutant_CTRL		4	4	4	38.8	38.8	38.8	27.59	0.0329199	0	3.38565	1.64494	NaN	NaN	NaN	Q8TAT2	Q8TAT2	Fibroblast growth factor-binding protein 3	FGFBP3
		29.407	29.2471	29.1553	29.8705	29.6199	29.5281							16	16	16	58.6	58.6	58.6	42.502	0.0329533	0.274236	0.403007	0.357908	0.0659133	0.410803	-0.207989	Q7L2H7;Q7L2H7-2	Q7L2H7;Q7L2H7-2	Eukaryotic translation initiation factor 3 subunit M	EIF3M	eif3m	eif3m	EIF3M
		31.1632	31.0938	31.1112	31.1834	31.2812	31.2946							34	34	34	42.1	42.1	42.1	123.38	0.0330103	0.66111	0.130311	0.125206	0.40029	0.83657	0.0388422	O14980	O14980	Exportin-1	XPO1	xpo1b	xpo1b	XPO1
		25.9559	25.812	25.8337	25.4333	24.3572	24.3756							4	4	4	21.3	21.3	21.3	31.04	0.0330715	0.0523929	-1.14523	-0.843013	NaN	NaN	NaN	P49918-2;P49918	P49918-2;P49918	Cyclin-dependent kinase inhibitor 1C	CDKN1C
		31.4331	31.3869	31.6627	31.2758	30.9837	30.9784							15	15	15	48.5	48.5	48.5	44.552	0.0332483	0.266681	-0.414944	-0.367169	0.137797	0.366894	-0.404774	P07339	P07339	Cathepsin D;Cathepsin D light chain;Cathepsin D heavy chain	CTSD	ctsd	ctsd;ctsd	CTSD;CTSD
		28.049	28.0515	28.1635	28.2089	28.3843	28.4527							13	13	13	46.6	46.6	46.6	51.169	0.0333507	0.413499	0.260651	0.240938	0.0923673	0.226822	-0.511831	P23258;Q9NRH3	P23258;Q9NRH3	Tubulin gamma-1 chain;Tubulin gamma-2 chain	TUBG1;TUBG2	tubg1	tubg1	TUBG1
		27.5366	27.7623	27.9276	27.165	27.3168	27.4332							7	7	7	40.4	40.4	40.4	27.083	0.0334496	0.255371	-0.43716	-0.384365	NaN	NaN	NaN	Q6ZN17;Q6ZN17-2	Q6ZN17;Q6ZN17-2	Protein lin-28 homolog B	LIN28B
		27.9717	28.223	28.0085	27.8583	27.572	27.5181							9	9	9	34.1	34.1	34.1	46.383	0.0334832	0.264217	-0.418285	-0.369683	NaN	NaN	NaN	Q9Y4P8-2;Q9Y4P8-6;Q9Y4P8-3;Q9Y4P8-4;Q9Y4P8-5;Q9Y4P8	Q9Y4P8-2;Q9Y4P8-6;Q9Y4P8-3;Q9Y4P8-4;Q9Y4P8-5;Q9Y4P8	WD repeat domain phosphoinositide-interacting protein 2	WIPI2
		26.4975	26.0067	26.5619	25.8611	25.5201	25.7553							9	9	9	11.4	11.4	11.4	98.648	0.0335148	0.165258	-0.643192	-0.535003	0.67005	0.833315	0.0417207	O75061-4;O75061;O75061-2;O75061-3	O75061-4;O75061;O75061-2;O75061-3	Putative tyrosine-protein phosphatase auxilin	DNAJC6	dnajc6	dnajc6	DNAJC6
		30.6862	30.6731	30.6445	30.762	30.947	30.8256							16	16	16	52.3	52.3	52.3	52.645	0.0335597	0.558119	0.176896	0.167572	NaN	NaN	NaN	P31930	P31930	Cytochrome b-c1 complex subunit 1, mitochondrial	UQCRC1
		32.4654	32.3172	32.3996	32.1155	32.201	32.2718							37	37	37	53.3	53.3	53.3	85.424	0.0335868	0.51054	-0.197975	-0.186367	NaN	NaN	NaN	Q99798	Q99798	Aconitate hydratase, mitochondrial	ACO2
		25.6353	25.5383	25.5383	24.8684	24.8693	25.366							7	7	7	7.5	7.5	7.5	153.66	0.0336928	0.208873	-0.536037	-0.458612	NaN	NaN	NaN	Q96Q04	Q96Q04	Serine/threonine-protein kinase LMTK3	LMTK3
		26.8215	26.7733	26.5338	27.1475	26.9923	26.9785							15	8	3	21.6	13.8	5.3	83.2	0.033962	0.331188	0.329871	0.298751	NaN	NaN	NaN	Q04724	Q04724	Transducin-like enhancer protein 1	TLE1
		32.4126	32.3684	32.3286	32.294	32.1467	32.1994							45	45	36	47.9	47.9	40.4	114.76	0.0340216	0.60214	-0.156502	-0.149128	NaN	NaN	NaN	P16615;P16615-5;P16615-2;P16615-3;P16615-4;O14983-2;O14983;O14983-3	P16615;P16615-5;P16615-2;P16615-3;P16615-4	Sarcoplasmic/endoplasmic reticulum calcium ATPase 2	ATP2A2
		27.1235	27.1564	27.3635	26.6364	27.0071	26.7031							7	7	7	30.7	30.7	30.7	33.327	0.0340349	0.257326	-0.432277	-0.380325	NaN	NaN	NaN	Q9UK22	Q9UK22	F-box only protein 2	FBXO2
		27.3685	27.2495	27.0689	27.474	27.7112	27.8683							9	9	9	60.8	60.8	60.8	21.639	0.0340452	0.246519	0.455495	0.398177	NaN	NaN	NaN	Q9BUH6;Q9BUH6-2	Q9BUH6	Uncharacterized protein C9orf142	C9orf142
		27.1544	27.0605	27.3909	26.9025	26.8375	26.9084							5	5	5	32.6	32.6	32.6	21.77	0.0340652	0.344208	-0.31915	-0.289904	0.178502	0.259467	-0.462776	Q9Y3D9	Q9Y3D9	28S ribosomal protein S23, mitochondrial	MRPS23	mrps23	mrps23	MRPS23
		27.1561	26.9855	27.3353	27.5079	28.0941	27.7515							25	25	25	19.2	19.2	19.2	186.2	0.0340865	0.170082	0.625489	0.522219	NaN	NaN	NaN	Q8TCU6;Q8TCU6-3;Q8TCU6-2	Q8TCU6;Q8TCU6-3	Phosphatidylinositol 3,4,5-trisphosphate-dependent Rac exchanger 1 protein	PREX1
		27.1069	27.1107	26.5636	26.4404	26.2766	26.0883							6	6	6	19.9	19.9	19.9	43.191	0.0341014	0.161076	-0.658641	-0.545113	NaN	NaN	NaN	Q8NCG7-2;Q8NCG7-4;Q8NCG7	Q8NCG7-2;Q8NCG7-4;Q8NCG7	Sn1-specific diacylglycerol lipase beta	DAGLB
		26.0359	25.8918	26.0153	25.7601	25.7222	25.4551							6	6	6	12.2	12.2	12.2	81.128	0.0341151	0.325935	-0.33519	-0.303064	NaN	NaN	NaN	Q99767-2;Q99767	Q99767-2;Q99767	Amyloid beta A4 precursor protein-binding family A member 2	APBA2	apba2a
		27.0601	27.2218	27.1825	27.3654	27.3493	27.2776							11	11	7	21.6	21.6	14.9	67.585	0.0341219	0.560575	0.175941	0.166667	0.0388364	0.505866	-0.142435	P10398;P10398-2	P10398	Serine/threonine-protein kinase A-Raf	ARAF	araf	araf;raf1a	ARAF;RAF1
		29.2785	29.032	29.0797	29.4713	29.4756	29.3153							10	10	10	14.1	14.1	14.1	102.12	0.0342863	0.375204	0.290693	0.266182	NaN	NaN	NaN	Q8IYB3-2;Q8IYB3	Q8IYB3-2;Q8IYB3	Serine/arginine repetitive matrix protein 1	SRRM1
		30.3914	30.3935	30.4953	30.5517	30.5743	30.5162							29	29	29	43	43	43	92.48	0.0343189	0.684016	0.120664	0.11622	NaN	NaN	NaN	P55884;P55884-2	P55884;P55884-2	Eukaryotic translation initiation factor 3 subunit B	EIF3B
		26.0787	26.4259	26.7104	27.1056	26.9294	26.9792							14	14	14	28.4	28.4	28.4	73.747	0.0343221	0.180143	0.599755	0.503975	NaN	NaN	NaN	Q9BW19	Q9BW19	Kinesin-like protein KIFC1	KIFC1	kifc1
		26.2277	25.9781	26.2839	26.4233	26.4828	26.6016							10	10	10	17.8	17.8	17.8	88.813	0.0344071	0.322679	0.339329	0.30636	NaN	NaN	NaN	Q9BWU0	Q9BWU0	Kanadaptin	SLC4A1AP
		29.8213	29.697	29.1506	30.6886	30.167	30.2743							3	3	3	48.3	48.3	48.3	10.058	0.034439	0.106156	0.820356	0.650951	NaN	NaN	NaN	O75531	O75531	Barrier-to-autointegration factor;Barrier-to-autointegration factor, N-terminally processed	BANF1
		25.6804	25.238	25.3967	24.5054	24.9023	25.0098							10	9	9	7.8	6.9	6.9	195.91	0.0344455	0.17039	-0.632523	-0.526808	NaN	NaN	NaN	Q8IWJ2	Q8IWJ2	GRIP and coiled-coil domain-containing protein 2	GCC2
		24.1011	21.9185	23.2635	25.0625	25.0379	25.2143				+	TBK1_mutant_CTRL		6	6	6	7.6	7.6	7.6	123.05	0.0344863	0.00897479	2.01051	1.22735	NaN	NaN	NaN	Q96RG2-4;Q96RG2;Q96RG2-2	Q96RG2-4;Q96RG2;Q96RG2-2	PAS domain-containing serine/threonine-protein kinase	PASK	pask
		27.4293	26.73	27.1147	27.6674	27.7279	27.9098							16	2	2	47.5	3.9	3.9	37.029	0.0345178	0.153765	0.677017	0.557246	NaN	NaN	NaN	P51991-2	P51991-2	Heterogeneous nuclear ribonucleoprotein A3	HNRNPA3	hnrnpa0a
		26.7998	26.7065	27.0988	27.294	27.2139	27.2366							6	6	6	30.6	30.6	30.6	26.383	0.0346184	0.291136	0.379795	0.338894	NaN	NaN	NaN	Q9NPD3	Q9NPD3	Exosome complex component RRP41	EXOSC4
		23.3259	23.3262	23.6468	24.0266	23.7261	23.8483							3	3	3	5.2	5.2	5.2	81.856	0.0346625	0.257055	0.43405	0.381419	NaN	NaN	NaN	Q6P2P2-2;Q6P2P2	Q6P2P2-2;Q6P2P2	Putative protein arginine N-methyltransferase 9	PRMT9	prmt9
		27.1384	26.9853	27.3062	27.6546	27.3748	27.5769							19	19	19	14.9	14.9	14.9	196.04	0.0346633	0.283207	0.392105	0.348645	NaN	NaN	NaN	Q5SRE5;Q5SRE5-2	Q5SRE5;Q5SRE5-2	Nucleoporin NUP188 homolog	NUP188
		28.5795	28.4355	28.4326	28.6811	28.603	28.7018							15	15	8	22.1	22.1	14.3	82.221	0.0346677	0.551849	0.179428	0.169745	NaN	NaN	NaN	Q04726-2;Q04726-7;Q04726-3;Q04726-6;Q04726-5;Q04726-4;Q04726;Q04725-2;Q04725;Q04725-3	Q04726-2;Q04726-7;Q04726-3;Q04726-6;Q04726-5;Q04726-4;Q04726	Transducin-like enhancer protein 3	TLE3
		26.0108	26.29	26.4625	25.3677	25.9096	25.5248						+	10	10	10	27.4	27.4	27.4	55.959	0.0347065	0.16201	-0.653722	-0.5412	0.0930409	0.0229693	2.34519	P36897;P36897-2;P36897-3;Q8NER5-3;Q8NER5-4;P36896-5;P36896-2;P36896-3;Q8NER5;P36896;P36896-4	P36897;P36897-2;P36897-3	TGF-beta receptor type-1	TGFBR1	tgfbr1a	tgfbr1a	TGFBR1
		30.8441	30.7764	30.93	30.995	30.9732	31.0237							20	20	20	54	54	54	55.399	0.0347196	0.623859	0.147085	0.140511	0.53602	0.869132	-0.0313927	Q9UHX1-6;Q9UHX1-5;Q9UHX1-4;Q9UHX1-3;Q9UHX1-2;Q9UHX1	Q9UHX1-6;Q9UHX1-5;Q9UHX1-4;Q9UHX1-3;Q9UHX1-2;Q9UHX1	Poly(U)-binding-splicing factor PUF60	PUF60	puf60b	puf60b	PUF60
		28.4511	28.6049	29.1255	27.9097	28.0208	28.1847							8	8	8	25.6	25.6	25.6	50.854	0.0347325	0.149952	-0.688792	-0.564991	NaN	NaN	NaN	Q9NS86	Q9NS86	LanC-like protein 2	LANCL2
		29.0417	29.0885	29.2984	29.3413	29.4712	29.4521							22	22	22	46.8	46.8	46.8	72.595	0.0348068	0.390325	0.278674	0.255966	0.00490398	0.307888	0.310628	Q9H4A4	Q9H4A4	Aminopeptidase B	RNPEP	rnpep	rnpep;rnpep	RNPEP;RNPEP
		28.653	29.0163	28.9056	27.3686	28.2277	28.1733							5	5	4	53.6	53.6	45.5	11.372	0.0348472	0.081712	-0.935118	-0.720537	NaN	NaN	NaN	P37840-2;P37840;P37840-3	P37840-2;P37840;P37840-3	Alpha-synuclein	SNCA
		28.6781	28.5309	28.7013	29.0009	28.7747	28.9664						+	7	7	7	43.3	43.3	43.3	18.129	0.0348704	0.391769	0.277253	0.254754	0.000149141	0	4.30531	Q07812-5;Q07812-8;Q07812;Q07812-2;Q07812-7;Q07812-6;Q07812-4	Q07812-5;Q07812-8;Q07812;Q07812-2;Q07812-7	Apoptosis regulator BAX	BAX	baxa	baxa	BAX
		26.6333	26.5299	27.1203	26.1067	26.2313	26.1959							13	13	1	28.5	28.5	2.7	67.782	0.0348794	0.186892	-0.583173	-0.491806	NaN	NaN	NaN	O43310-2	O43310-2	CBP80/20-dependent translation initiation factor	CTIF
		27.264	27.1915	27.5026	28.1793	27.714	27.7393							19	19	18	27.5	27.5	26.6	106.22	0.0349216	0.198444	0.558196	0.473893	NaN	NaN	NaN	Q16513-3;Q16513;Q16513-2;Q16513-4;Q16513-5	Q16513-3;Q16513;Q16513-2;Q16513-4;Q16513-5	Serine/threonine-protein kinase N2	PKN2
		27.3966	27.4755	28.1043	28.4425	28.3487	28.3204							14	14	14	34.3	34.3	34.3	60.54	0.0349763	0.141793	0.711706	0.580069	0.000325881	0.0696755	-0.868665	Q9BVP2-2;Q9BVP2	Q9BVP2-2;Q9BVP2	Guanine nucleotide-binding protein-like 3	GNL3	gnl3	gnl3	GNL3
		31.981	31.9598	31.8422	32.1167	32.1553	32.0354							21	21	14	42.1	42.1	26.1	70.67	0.0350242	0.562919	0.17482	0.165586	NaN	NaN	NaN	P11940;P11940-2;Q9H361;Q4VXU2;Q4VXU2-2;Q96DU9-2;Q96DU9	P11940;P11940-2	Polyadenylate-binding protein 1	PABPC1
		27.6042	27.5418	27.6176	28.2277	27.8056	27.929							27	27	27	28.4	28.4	28.4	171.29	0.0350255	0.278857	0.399557	0.354386	NaN	NaN	NaN	O60306	O60306	Intron-binding protein aquarius	AQR
		19.7898	20.7438	21.0787	24.1991	21.7292	23.4507				+	TBK1_mutant_CTRL		42	42	40	21	21	20.3	314.77	0.0351544	0	2.58893	1.41712	0.808453	0.849356	-0.0397743	P35556;P35556-2;Q75N90	P35556;P35556-2	Fibrillin-2	FBN2	fbn2a	fbn2a;fbn2b	FBN2
		31.6275	31.824	32.0884	31.4825	31.3907	31.3737							13	13	8	67.8	67.8	38	23.593	0.035215	0.258145	-0.430981	-0.378807	NaN	NaN	NaN	P20340;P20340-2;P20340-4;P20340-3	P20340;P20340-2;P20340-4;P20340-3	Ras-related protein Rab-6A	RAB6A
		28.0785	28.1784	28.0603	28.7607	28.6809	28.2884							8	8	8	46.1	46.1	46.1	24.279	0.0352337	0.23898	0.4709	0.409295	NaN	NaN	NaN	Q9HAV7	Q9HAV7	GrpE protein homolog 1, mitochondrial	GRPEL1
		28.6129	28.6927	28.9611	28.2593	28.3992	28.4663							47	47	46	17.3	17.3	17.1	394.46	0.035266	0.290574	-0.380625	-0.339329	NaN	NaN	NaN	P46939;P46939-2;P46939-4;P46939-3	P46939;P46939-2	Utrophin	UTRN
		30.101	30.0938	30.0714	30.179	30.3965	30.2856							8	8	6	36.2	36.2	30.9	31.279	0.035291	0.510331	0.198313	0.186486	NaN	NaN	NaN	P09012	P09012	U1 small nuclear ribonucleoprotein A	SNRPA
		28.6736	28.4875	28.455	28.7081	28.8126	28.8615							19	19	19	27.2	27.2	27.2	90.255	0.0353993	0.418924	0.255348	0.236052	NaN	NaN	NaN	P21127-8;P21127-3;P21127-2;P21127;P21127-6;P21127-9;P21127-5;P21127-10;Q9UQ88-4;Q9UQ88-3;Q9UQ88-2;Q9UQ88;P21127-12;P21127-4;Q9UQ88-10;Q9UQ88-5;Q9UQ88-9;Q9UQ88-8;Q13882	P21127-8;P21127-3;P21127-2;P21127;P21127-6;P21127-9;P21127-5;P21127-10;Q9UQ88-4;Q9UQ88-3;Q9UQ88-2;Q9UQ88;P21127-12;P21127-4;Q9UQ88-10;Q9UQ88-5	Cyclin-dependent kinase 11B;Cyclin-dependent kinase 11A	CDK11B;CDK11A
		26.5698	26.2566	26.4962	26.7077	26.7363	26.8363							14	14	14	9.8	9.8	9.8	196.63	0.0354853	0.344593	0.319237	0.289615	NaN	NaN	NaN	Q5T200;Q5T200-2	Q5T200;Q5T200-2	Zinc finger CCCH domain-containing protein 13	ZC3H13
		27.0604	26.8592	27.3073	26.7396	26.3573	26.5369							16	16	16	21	21	21	117.82	0.0355411	0.209415	-0.531042	-0.453793	0.48418	0.791888	0.0511231	Q9Y6X9;Q9Y6X9-2;Q86VD1-2;Q86VD1	Q9Y6X9;Q9Y6X9-2	MORC family CW-type zinc finger protein 2	MORC2	morc2	morc2	MORC2
		22.687	22.6395	22.3804	23.5018	23.1689	22.8979							3	3	3	2	2	2	207.3	0.0355489	0.172472	0.620558	0.51759	0.0393979	0.0796281	-1.01228	Q8IZX4;P21675-8;P21675-6;P21675-7;P21675-3;P21675-5;P21675-9;P21675;P21675-2;P21675-12;P21675-4;P21675-10;P21675-11	Q8IZX4;P21675-8;P21675-6;P21675-7;P21675-3;P21675-5;P21675-9;P21675;P21675-2;P21675-12;P21675-4	Transcription initiation factor TFIID subunit 1-like;Transcription initiation factor TFIID subunit 1	TAF1L;TAF1	taf1	taf1	TAF1
		28.8474	28.8645	28.9131	29.1147	28.9816	28.982							39	39	39	30.4	30.4	30.4	182.12	0.0356409	0.615265	0.151115	0.144127	0.0757816	0.0674135	-1.22393	Q86U86-5;Q86U86-4;Q86U86-7;Q86U86-3;Q86U86-9;Q86U86-2;Q86U86-8;Q86U86;Q86U86-6	Q86U86-5;Q86U86-4;Q86U86-7;Q86U86-3;Q86U86-9;Q86U86-2;Q86U86-8;Q86U86;Q86U86-6	Protein polybromo-1	PBRM1	pbrm1	pbrm1	PBRM1
		29.9973	29.9358	29.9371	30.3749	30.1399	30.1287							49	49	49	32.5	32.5	32.5	227.92	0.0357463	0.416711	0.257806	0.238092	NaN	NaN	NaN	Q92621	Q92621	Nuclear pore complex protein Nup205	NUP205
		25.2428	25.1155	24.8419	25.6268	25.4736	25.3856							9	9	9	9.8	9.8	9.8	128.81	0.0357551	0.25957	0.428611	0.376745	NaN	NaN	NaN	Q8IY18	Q8IY18	Structural maintenance of chromosomes protein 5	SMC5
		34.7859	34.9006	34.9396	34.5981	34.5771	34.7605							34	32	29	66.5	63.2	58.2	73.91	0.0359483	0.453568	-0.230151	-0.214282	NaN	NaN	NaN	Q14195-2;Q14195	Q14195-2;Q14195	Dihydropyrimidinase-related protein 3	DPYSL3
		28.0899	27.8417	28.1163	28.4698	28.2406	28.36							26	26	26	35.9	35.9	35.9	98.088	0.0359703	0.322082	0.340799	0.307115	0.0735728	0.512991	-0.140297	Q01780-2;Q01780	Q01780-2;Q01780	Exosome component 10	EXOSC10	exosc10	exosc10	EXOSC10
		28.8943	28.835	28.5416	29.0745	29.1066	29.3009							6	6	6	54.1	54.1	54.1	13.453	0.0360115	0.275057	0.40367	0.357241	NaN	NaN	NaN	Q8IZQ5	Q8IZQ5	Selenoprotein H	SELH
		24.5127	24.4194	24.4271	24.6166	24.6989	24.5444							3	3	3	10.6	10.6	10.6	45.122	0.036013	0.578635	0.166865	0.158357	NaN	NaN	NaN	Q9H4B0;Q9H4B0-2;Q9H4B0-3	Q9H4B0;Q9H4B0-2	Probable tRNA N6-adenosine threonylcarbamoyltransferase, mitochondrial	OSGEPL1	osgepl1
		29.4873	29.462	29.6461	29.3441	29.2393	29.3649							32	32	32	39.2	39.2	39.2	129.63	0.0360856	0.478813	-0.215726	-0.201707	NaN	NaN	NaN	P11498;P11498-2	P11498	Pyruvate carboxylase, mitochondrial	PC
		27.5691	27.6357	28.0328	27.2434	27.362	27.0686							12	12	12	19.3	19.3	19.3	88.664	0.0361139	0.213806	-0.521209	-0.446254	NaN	NaN	NaN	Q9HBM0;Q9HBM0-2	Q9HBM0;Q9HBM0-2	Vezatin	VEZT
		27.1367	26.932	26.9863	27.623	27.3487	27.2563							9	9	9	23	23	23	48.602	0.0361211	0.28465	0.390976	0.347224	NaN	NaN	NaN	Q8WU90;Q8WU90-2	Q8WU90;Q8WU90-2	Zinc finger CCCH domain-containing protein 15	ZC3H15
		26.26	26.6374	26.8919	25.2723	25.8676	25.9833							9	9	9	15.3	15.3	15.3	78.313	0.0362358	0.0888395	-0.888695	-0.69067	0.16926	0.154342	-0.817551	Q17RY0-2;Q17RY0;Q17RY0-3;Q7Z5Q1-7;Q7Z5Q1-5;Q7Z5Q1-4;Q7Z5Q1-6;Q7Z5Q1-3;Q7Z5Q1;Q8NE35-2;Q8NE35;Q7Z5Q1-8;Q7Z5Q1-9	Q17RY0-2;Q17RY0;Q17RY0-3;Q7Z5Q1-7;Q7Z5Q1-5;Q7Z5Q1-4;Q7Z5Q1-6;Q7Z5Q1-3;Q7Z5Q1;Q8NE35-2;Q8NE35;Q7Z5Q1-8;Q7Z5Q1-9	Cytoplasmic polyadenylation element-binding protein 4;Cytoplasmic polyadenylation element-binding protein 2;Cytoplasmic polyadenylation element-binding protein 3	CPEB4;CPEB2;CPEB3	cpeb3	cpeb3	CPEB3
		28.6721	28.6287	28.7471	28.8546	28.8779	28.7663							16	16	16	41.7	41.7	41.7	56.195	0.0362387	0.617212	0.15032	0.143367	NaN	NaN	NaN	Q16401;Q16401-2	Q16401;Q16401-2	26S proteasome non-ATPase regulatory subunit 5	PSMD5
		24.9687	24.5286	24.6826	25.0994	25.112	25.2642							8	8	8	10.3	10.3	10.3	104.48	0.0362676	0.258168	0.431898	0.379064	NaN	NaN	NaN	Q92889;Q92889-2	Q92889	DNA repair endonuclease XPF	ERCC4	ercc4
		25.3369	25.1583	25.2259	25.5194	26.2585	26.2069							4	4	3	10.1	10.1	8.2	44.712	0.0364203	0.127806	0.754558	0.606631	NaN	NaN	NaN	P25490;Q96MM3	P25490	Transcriptional repressor protein YY1	YY1
		27.7707	27.7362	27.2959	27.9692	28.276	28.2309							12	12	12	21.1	21.1	21.1	75.456	0.0364599	0.199145	0.557729	0.472529	NaN	NaN	NaN	P85037;P85037-2	P85037;P85037-2	Forkhead box protein K1	FOXK1
		24.7987	25.633	25.469	26.4181	25.926	26.2894							7	7	7	19	19	19	53.32	0.0365236	0.0853034	0.910938	0.703609	NaN	NaN	NaN	Q9NVX2;Q9NVX2-2	Q9NVX2	Notchless protein homolog 1	NLE1
		29.9073	29.8096	29.8401	29.9418	30.049	30.1234							24	24	24	29.5	29.5	29.5	121.65	0.0365244	0.538451	0.185711	0.175187	NaN	NaN	NaN	O94979-3;O94979-9;O94979-2;O94979;O94979-8;O94979-6;O94979-10;O94979-4;O94979-7;O94979-5	O94979-3;O94979-9;O94979-2;O94979;O94979-8;O94979-6;O94979-10;O94979-4;O94979-7;O94979-5	Protein transport protein Sec31A	SEC31A
		23.1386	24.0859	22.9641	24.4312	24.4794	24.5174							8	8	8	12.9	12.9	12.9	105.94	0.0365648	0.0583422	1.07982	0.800209	NaN	NaN	NaN	Q9NZC9	Q9NZC9	SWI/SNF-related matrix-associated actin-dependent regulator of chromatin subfamily A-like protein 1	SMARCAL1
		26.6738	27.1213	27.3252	26.4826	26.4706	26.2318							7	7	7	27.7	27.7	27.7	38.577	0.0366777	0.166159	-0.645127	-0.533615	NaN	NaN	NaN	P78540	P78540	Arginase-2, mitochondrial	ARG2
		29.6089	29.593	29.7677	29.402	29.5248	29.4053							14	14	14	56.8	56.8	56.8	41.9	0.0367281	0.485972	-0.212478	-0.198789	NaN	NaN	NaN	Q15738	Q15738	Sterol-4-alpha-carboxylate 3-dehydrogenase, decarboxylating	NSDHL
		27.433	27.133	27.4547	27.672	27.6926	27.6312							14	14	14	23.1	23.1	23.1	89.13	0.0367348	0.339878	0.32506	0.294078	0.0607886	0.190487	-0.587451	O75152	O75152	Zinc finger CCCH domain-containing protein 11A	ZC3H11A	zc3h11a	zc3h11a	ZC3H11B
		26.648	26.6337	26.6765	26.9826	26.7951	26.7856							25	25	25	13.1	13.1	13.1	335.8	0.0367401	0.505626	0.201698	0.189322	NaN	NaN	NaN	Q96L91-3;Q96L91-5;Q96L91-2;Q96L91;Q96L91-4	Q96L91-3;Q96L91-5;Q96L91-2;Q96L91;Q96L91-4	E1A-binding protein p400	EP400
		29.3739	29.3918	29.3969	29.0028	29.2251	29.2334							16	16	13	63.5	63.5	51.2	37.492	0.0368148	0.447729	-0.233815	-0.217334	NaN	NaN	NaN	P52564;P52564-2	P52564;P52564-2	Dual specificity mitogen-activated protein kinase kinase 6	MAP2K6
		28.1153	28.121	28.1168	28.6044	28.3846	28.2703							19	14	14	21.8	16	16	116.19	0.0368811	0.362415	0.302075	0.275106	NaN	NaN	NaN	O00203-3;O00203	O00203-3;O00203	AP-3 complex subunit beta-1	AP3B1
		26.3911	26.1044	26.5373	25.9071	25.9666	25.9697						+	3	3	3	47.1	47.1	47.1	7.5217	0.0369372	0.282048	-0.396515	-0.351288	0.0123305	0.0481678	-1.18444	O60262	O60262	Guanine nucleotide-binding protein G(I)/G(S)/G(O) subunit gamma-7	GNG7	gng7	gng7	GNG7
		24.2929	24.5731	24.6173	26.9247	25.7383	25.3323				+	TBK1_mutant_CTRL		5	5	5	19.8	19.8	19.8	41.387	0.0369548	0.0314573	1.50398	1.01046	NaN	NaN	NaN	Q9NR23	Q9NR23	Growth/differentiation factor 3	GDF3
		26.6524	26.5346	26.222	27.3198	26.8335	27.0207							7	7	7	35.5	35.5	35.5	29.014	0.0370177	0.185601	0.588345	0.493922	NaN	NaN	NaN	O95983-2;O95983	O95983-2;O95983	Methyl-CpG-binding domain protein 3	MBD3	mbd3a
		24.3353	24.5101	24.6924	24.0575	24.1406	24.2537							3	3	3	7	7	7	67.026	0.0371223	0.303376	-0.362024	-0.323889	NaN	NaN	NaN	P03915	P03915	NADH-ubiquinone oxidoreductase chain 5	MT-ND5
		28.3149	28.165	28.2835	28.7161	28.5459	28.413							13	13	12	51.4	51.4	49.1	39.594	0.037165	0.360126	0.303846	0.276511	0.0749636	0.291976	-0.362342	Q9NYL9	Q9NYL9	Tropomodulin-3	TMOD3	tmod2	tmod2	TMOD3
		26.3361	26.1267	26.193	26.9176	26.5759	26.4916							12	12	12	9.3	9.3	9.3	197.29	0.0371761	0.255059	0.443073	0.387243	NaN	NaN	NaN	Q7Z6E9-2;Q7Z6E9;Q7Z6E9-4;Q7Z6E9-3	Q7Z6E9-2;Q7Z6E9;Q7Z6E9-4	E3 ubiquitin-protein ligase RBBP6	RBBP6
		26.2422	26.4814	26.1506	25.8592	26.0538	25.7731							4	4	4	12	12	12	56.66	0.037191	0.282269	-0.396055	-0.350836	NaN	NaN	NaN	Q9NXG6;Q9NXG6-3;Q9NXG6-2	Q9NXG6;Q9NXG6-3;Q9NXG6-2	Transmembrane prolyl 4-hydroxylase	P4HTM	p4htm
		27.0912	27.2285	27.5519	26.9046	26.7598	26.8823							14	14	14	27.2	27.2	27.2	75.981	0.0372367	0.256101	-0.441671	-0.386145	NaN	NaN	NaN	Q96TA2-3;Q96TA2-2;Q96TA2	Q96TA2-3;Q96TA2-2;Q96TA2	ATP-dependent zinc metalloprotease YME1L1	YME1L1
		26.8173	26.7249	27.0249	26.4991	26.4771	26.6438							8	8	8	15.8	15.8	15.8	63.514	0.0374079	0.348775	-0.315693	-0.286229	0.07019	0.414148	0.205576	Q6PML9	Q6PML9	Zinc transporter 9	SLC30A9	slc30a9	slc30a9	SLC30A9
		25.6187	25.3888	25.873	25.1429	25.2137	25.219							8	8	8	34.3	34.3	34.3	38.673	0.0375114	0.256727	-0.434991	-0.380914	NaN	NaN	NaN	Q9P2W9	Q9P2W9	Syntaxin-18	STX18
		25.4877	25.7493	25.6438	25.4474	25.1877	25.1915							6	6	6	12.9	12.9	12.9	78.71	0.0375375	0.313553	-0.351402	-0.315239	NaN	NaN	NaN	Q5T2E6;Q5T2E6-2	Q5T2E6	UPF0668 protein C10orf76	C10orf76
		26.9792	26.8921	26.8049	27.3856	27.5045	27.0684							13	13	13	39.4	39.4	39.4	58.414	0.0375681	0.26073	0.427372	0.375035	NaN	NaN	NaN	Q8TED0;Q8TED0-3;Q8TED0-2	Q8TED0;Q8TED0-3	U3 small nucleolar RNA-associated protein 15 homolog	UTP15
		27.5015	27.6391	27.6865	27.4571	27.2345	27.3553							14	14	14	20.9	20.9	20.9	86.401	0.0376065	0.414952	-0.260031	-0.239673	NaN	NaN	NaN	O95140;O95140-2	O95140	Mitofusin-2	MFN2
		31.5997	31.6944	31.5348	31.7296	31.8291	31.9093							20	20	20	67.6	67.6	67.6	35.554	0.0376634	0.48516	0.213041	0.199173	0.0185887	0.41468	0.199334	P27695	P27695	DNA-(apurinic or apyrimidinic site) lyase;DNA-(apurinic or apyrimidinic site) lyase, mitochondrial	APEX1	apex1	apex1	APEX1
		26.956	26.4306	26.58	27.0223	27.4752	27.5399							7	7	7	21.3	21.3	21.3	61.554	0.0377267	0.150848	0.69025	0.563143	0.584764	0.833044	0.0409679	Q9UK59;Q9UK59-2	Q9UK59;Q9UK59-2	Lariat debranching enzyme	DBR1	dbr1	dbr1	DBR1
		28.2465	28.2047	28.2878	27.7537	27.9929	28.0771							9	9	9	37.7	37.7	37.7	34.87	0.0377578	0.358542	-0.305127	-0.277438	NaN	NaN	NaN	O95749;O95749-2	O95749;O95749-2	Geranylgeranyl pyrophosphate synthase	GGPS1
		29.3372	29.5023	29.4117	29.5291	29.6792	29.6911							5	5	5	36.2	36.2	36.2	15.069	0.0377584	0.478661	0.216078	0.201814	0.00471051	0.244384	0.416555	P62847-2;P62847-3;P62847;P62847-4	P62847-2;P62847-3;P62847;P62847-4	40S ribosomal protein S24	RPS24	rps24	rps24	RPS24
		26.4168	26.3473	25.9878	26.769	26.6629	26.6113							14	14	14	30.1	30.1	30.1	70.795	0.0377684	0.258936	0.430428	0.377304	0.00704931	0.423491	0.190215	Q8IUR7-3;Q8IUR7-2;Q8IUR7;Q8IUR7-7;Q8IUR7-6;Q8IUR7-8	Q8IUR7-3;Q8IUR7-2;Q8IUR7;Q8IUR7-7;Q8IUR7-6;Q8IUR7-8	Armadillo repeat-containing protein 8	ARMC8	armc8	armc8	ARMC8
		26.8803	26.8566	26.8083	27.0471	27.0936	27.3807							14	14	14	39.8	39.8	39.8	60.182	0.0377936	0.339732	0.325373	0.294067	NaN	NaN	NaN	Q9BZE9;Q9BZE9-2;Q9BZE9-3;Q9BZE9-4	Q9BZE9;Q9BZE9-2;Q9BZE9-3;Q9BZE9-4	Tether containing UBX domain for GLUT4	ASPSCR1
		27.0958	26.9263	27.0781	26.8589	26.8386	26.6741							15	15	15	20.1	20.1	20.1	115.06	0.0378181	0.434489	-0.242842	-0.224964	NaN	NaN	NaN	Q9UIQ6-3;Q9UIQ6-2;Q9UIQ6	Q9UIQ6-3;Q9UIQ6-2;Q9UIQ6	Leucyl-cystinyl aminopeptidase;Leucyl-cystinyl aminopeptidase, pregnancy serum form	LNPEP
		28.8236	28.8117	29.387	28.3213	28.3451	28.5224							16	16	14	28.8	28.8	25.5	72.063	0.0378701	0.176869	-0.6112	-0.509285	0.00119778	0.225546	0.444201	Q6P1M0;Q6P1M0-2	Q6P1M0;Q6P1M0-2	Long-chain fatty acid transport protein 4	SLC27A4	slc27a4	slc27a4	SLC27A4
		28.3277	28.2406	28.6825	27.9229	27.972	28.0626							6	6	3	39.9	39.9	20.2	20.745	0.0378916	0.258265	-0.431122	-0.377786	0.0972762	0.416368	-0.205845	Q9Y3L5	Q9Y3L5	Ras-related protein Rap-2c	RAP2C	rap2c	rap2c	RAP2C
		24.2139	24.4922	24.597	23.4941	24.0043	23.9694							4	3	3	6.9	5.3	5.3	89.537	0.0378969	0.176676	-0.611777	-0.509665	0.53009	0.679453	-0.0851123	Q9NZ94-3;Q9NZ94-2;Q9NZ94	Q9NZ94-3;Q9NZ94-2;Q9NZ94	Neuroligin-3	NLGN3	nlgn3a	nlgn3a;nlgn3b	CES5A;NLGN3
		27.1855	27.0291	26.9102	27.6549	27.2993	27.3892							5	5	5	24.8	24.8	24.8	27.873	0.0380581	0.273848	0.406194	0.358444	NaN	NaN	NaN	O95571	O95571	Persulfide dioxygenase ETHE1, mitochondrial	ETHE1
		24.5225	24.1525	24.6602	23.2748	23.7189	23.988							4	4	4	11.9	11.9	11.9	45.712	0.0380708	0.122567	-0.784487	-0.623943	NaN	NaN	NaN	P27037-2;P27037	P27037-2;P27037	Activin receptor type-2A	ACVR2A
		26.5258	26.303	26.3363	25.053	25.9243	25.7088							6	6	6	40.2	40.2	40.2	22.876	0.0380824	0.106328	-0.82631	-0.6501	NaN	NaN	NaN	Q9NXU5	Q9NXU5	ADP-ribosylation factor-like protein 15	ARL15	arl15a
		28.8806	28.9323	29.0187	28.7885	28.6216	28.4465							28	28	5	33.6	33.6	4.8	121.66	0.0381183	0.340086	-0.324981	-0.293666	NaN	NaN	NaN	P23229-5;P23229-3;P23229;P23229-4;P23229-2;P23229-9;P23229-6	P23229-5;P23229-3;P23229;P23229-4;P23229-2;P23229-9;P23229-6	Integrin alpha-6;Integrin alpha-6 heavy chain;Integrin alpha-6 light chain;Processed integrin alpha-6	ITGA6
		27.0555	26.6481	26.2605	27.7345	27.5544	27.2048							12	12	12	40.3	40.3	40.3	41.747	0.0383464	0.103428	0.843215	0.660186	NaN	NaN	NaN	Q9HBK9;Q9HBK9-2	Q9HBK9;Q9HBK9-2	Arsenite methyltransferase	AS3MT
		25.1284	25.1065	25.2972	24.6645	24.6416	25.0094							6	6	6	16.1	16.1	16.1	58.422	0.0383619	0.274198	-0.405511	-0.3578	NaN	NaN	NaN	Q9UKB1-2;Q9UKB1-3;Q9UKB1;Q9Y297-2;Q9Y297	Q9UKB1-2;Q9UKB1-3;Q9UKB1	F-box/WD repeat-containing protein 11	FBXW11
		24.7597	24.6827	24.7409	25.3748	25.2421	24.8932							8	8	8	12	12	12	119.12	0.0384085	0.25607	0.442212	0.386052	NaN	NaN	NaN	Q96RU2-2;Q96RU2;Q96RU2-3	Q96RU2-2;Q96RU2;Q96RU2-3	Ubiquitin carboxyl-terminal hydrolase 28	USP28
		29.771	29.6596	29.5938	29.8359	30.0144	30.1679							8	8	1	45.5	45.5	8.7	29.946	0.0384248	0.331256	0.331267	0.29871	NaN	NaN	NaN	Q7Z7K6;Q7Z7K6-2	Q7Z7K6;Q7Z7K6-2	Centromere protein V	CENPV	cenpv
		27.9504	27.9905	28.3876	27.7225	27.597	27.6916							9	9	9	23.6	23.6	23.6	52.025	0.0384659	0.25558	-0.439154	-0.383695	0.0682215	0.432032	0.190345	Q15904	Q15904	V-type proton ATPase subunit S1	ATP6AP1	atp6ap1a	atp6ap1a	ATP6AP1
		25.5593	25.9264	25.2311	26.4242	26.054	26.3278							7	7	7	24	24	24	43.963	0.0385631	0.149823	0.696426	0.566472	NaN	NaN	NaN	Q9NWT1	Q9NWT1	p21-activated protein kinase-interacting protein 1	PAK1IP1
		29.6752	29.6737	29.7788	29.4971	29.5908	29.6019							109	105	90	19.4	18.7	16	860.65	0.0386485	0.627291	-0.145916	-0.139219	NaN	NaN	NaN	Q03001;Q03001-8;Q03001-9;Q03001-13;Q03001-10	Q03001;Q03001-8	Dystonin	DST
		28.4311	28.3122	28.0846	29.1904	28.6792	28.7174							5	4	4	39.5	39.5	39.5	14.203	0.0386558	0.187021	0.58636	0.491373	0.00116881	0.28558	-0.340959	P84103-2;P84103	P84103-2;P84103	Serine/arginine-rich splicing factor 3	SRSF3	srsf3b	srsf3b	SRSF3
		30.4167	30.6111	30.6145	29.8386	30.1678	30.2843							17	17	17	42.5	42.5	42.5	62.829	0.0387198	0.250822	-0.450548	-0.392253	NaN	NaN	NaN	Q8N158	Q8N158	Glypican-2;Secreted glypican-2	GPC2
		25.2568	25.0717	24.8996	25.5104	25.4975	25.3166							9	9	9	9	9	9	196.83	0.0388008	0.301447	0.365461	0.32612	NaN	NaN	NaN	Q86UW6-2;Q86UW6	Q86UW6-2;Q86UW6	NEDD4-binding protein 2	N4BP2
		26.6518	26.2987	26.7317	27.4475	27.1186	26.9358							16	16	16	21.4	21.4	21.4	112.53	0.0388269	0.179	0.606585	0.505372	NaN	NaN	NaN	Q9UI26;Q9UI26-2	Q9UI26;Q9UI26-2	Importin-11	IPO11
		29.698	29.7168	29.9365	29.4694	28.8626	28.617							10	10	9	57.6	57.6	54	25.432	0.0389495	0.113916	-0.800722	-0.633156	NaN	NaN	NaN	P17509;P17509-2;P31268	P17509;P17509-2	Homeobox protein Hox-B6	HOXB6	hoxb6a
		27.6524	27.7242	27.4794	27.8653	27.8612	28.0976							21	21	21	25.8	25.8	25.8	138.99	0.0390089	0.342122	0.322687	0.291574	0.0130312	0.244443	-0.426554	Q9H2G2-2;Q9H2G2;O94804	Q9H2G2-2;Q9H2G2	STE20-like serine/threonine-protein kinase	SLK	slka	slka	SLK
		29.6865	29.6524	29.5415	28.9755	28.9909	29.4493							11	11	10	36.4	36.4	34	42.486	0.0390187	0.228658	-0.488233	-0.420359	0.791413	0.816659	-0.0494679	Q96FC7;Q96FC7-2;Q96FC7-3	Q96FC7;Q96FC7-2	Phytanoyl-CoA hydroxylase-interacting protein-like	PHYHIPL	phyhiplb	phyhipl;phyhiplb	PHYHIPL
		28.4875	28.5992	28.6223	27.9519	28.0654	28.4039							30	29	29	24	23.7	23.7	214.41	0.0390414	0.260285	-0.42925	-0.37588	NaN	NaN	NaN	O43157-2;O43157;O43157-3;Q9ULL4;Q9ULL4-2	O43157-2;O43157	Plexin-B1	PLXNB1
		24.3853	24.7879	24.7521	22.7958	23.8971	23.8158							3	3	3	9.8	9.8	9.8	45.005	0.039113	0.0536023	-1.13887	-0.827101	0.528935	0.480468	-0.18892	P28472-4;P28472-3;P28472-2;P28472	P28472-4;P28472-3;P28472-2;P28472	Gamma-aminobutyric acid receptor subunit beta-3	GABRB3	gabrb1	gabrb1;gabrb3	GABRB3
		30.8469	30.934	31.3435	29.8263	30.3369	30.5576							18	18	18	46.2	46.2	46.2	62.717	0.0391276	0.113901	-0.801167	-0.633231	NaN	NaN	NaN	Q8WZA9	Q8WZA9	Immunity-related GTPase family Q protein	IRGQ
		28.2809	27.9226	28.014	27.4775	27.7966	27.6592							18	16	13	25.4	23.4	18.4	110.33	0.0391574	0.260557	-0.428057	-0.374918	NaN	NaN	NaN	P54753;P29322	P54753	Ephrin type-B receptor 3	EPHB3
		24.9918	24.4001	24.2427	26.7033	25.9869	25.2563				+	TBK1_mutant_CTRL		9	9	8	35.1	35.1	32.9	40.886	0.039161	0.037514	1.43731	0.973837	NaN	NaN	NaN	P41221-2;P41221;Q9H1J7	P41221-2;P41221	Protein Wnt-5a	WNT5A
		25.5527	22.2318	23.2152	26.4369	26.6697	26.8945				+	TBK1_mutant_CTRL		2	2	2	14.3	14.3	14.3	17.201	0.0391848	0	3.00043	1.50495	NaN	NaN	NaN	Q9HBL7	Q9HBL7	Plasminogen receptor (KT)	PLGRKT
		24.625	25.0829	25.244	24.5169	24.3268	24.3426							5	5	5	26.4	26.4	26.4	31.648	0.0393276	0.186488	-0.58857	-0.492459	0.275237	0.124385	-1.21243	Q9NRY6	Q9NRY6	Phospholipid scramblase 3	PLSCR3	si:ch211-71m22.1	si:ch211-71m22.1	PLSCR4
		24.7508	25.1854	25.0092	25.4488	25.2827	25.4996							4	4	4	17.3	17.3	17.3	33.886	0.0393662	0.26038	0.42858	0.375236	NaN	NaN	NaN	Q9BY42	Q9BY42	Protein RTF2 homolog	RTFDC1
		26.5728	26.4831	26.7932	26.8307	26.9809	27.0152							8	8	8	40.8	40.8	40.8	31.282	0.0393929	0.340036	0.325925	0.29412	NaN	NaN	NaN	Q9UBX3;Q9UBX3-2	Q9UBX3;Q9UBX3-2	Mitochondrial dicarboxylate carrier	SLC25A10
		31.4558	31.4561	31.5965	31.7715	31.614	31.7185							20	20	4	40.6	40.6	9.3	71.407	0.0393969	0.510719	0.198512	0.186245	NaN	NaN	NaN	P29692-2	P29692-2	Elongation factor 1-delta	EEF1D
		26.7556	26.6388	26.4149	26.8765	26.9727	27.1874							11	11	11	25.7	25.7	25.7	76.402	0.0394192	0.272252	0.409115	0.360211	NaN	NaN	NaN	O94901-6;O94901-5;O94901-8;O94901;O94901-9;O94901-4;O94901-2;O94901-7;O94901-3	O94901-6;O94901-5;O94901-8;O94901;O94901-9	SUN domain-containing protein 1	SUN1	sun1
		28.9503	29.014	29.3447	28.6076	28.7326	28.7748							5	5	5	13.4	13.4	13.4	44.955	0.0394706	0.281485	-0.398	-0.351548	NaN	NaN	NaN	P13473-2;P13473;P13473-3	P13473-2;P13473;P13473-3	Lysosome-associated membrane glycoprotein 2	LAMP2
		27.9263	27.9527	28.0821	28.1705	28.1461	28.1087							4	4	4	23.9	23.9	23.9	20.497	0.0394894	0.606721	0.154757	0.147193	NaN	NaN	NaN	Q15382	Q15382	GTP-binding protein Rheb	RHEB
		25.9982	25.8244	25.9791	26.7988	26.2934	26.2999							9	9	7	9.1	9.1	7.2	154.06	0.0395911	0.210727	0.530204	0.450774	NaN	NaN	NaN	A3KN83-3;A3KN83-2;A3KN83;A3KN83-4	A3KN83-3;A3KN83-2;A3KN83;A3KN83-4	Protein strawberry notch homolog 1	SBNO1
		32.4539	32.554	32.6654	32.0036	32.2168	32.3625							19	19	11	58.5	58.5	36.4	40.532	0.0396142	0.302979	-0.363452	-0.324275	0.0177471	0.357688	0.250147	P08754	P08754	Guanine nucleotide-binding protein G(k) subunit alpha	GNAI3	gnai3	gnai3	GNAI3
		29.5831	29.303	29.0776	29.6691	29.8634	29.9698							8	8	8	43.5	43.5	43.5	27.385	0.0397475	0.219786	0.512851	0.438084	0.0688867	0.19079	-0.584374	Q15056;Q15056-2	Q15056;Q15056-2	Eukaryotic translation initiation factor 4H	EIF4H	eif4h	eif4h;eif4h	EIF4H;EIF4H
		24.3066	24.2088	24.8037	23.8365	23.9681	23.7841							4	4	4	5.3	5.3	5.3	101.16	0.0398578	0.193739	-0.576817	-0.483852	NaN	NaN	NaN	Q8WXE9;Q8WXE9-3	Q8WXE9;Q8WXE9-3	Stonin-2	STON2
		26.3783	26.1173	25.864	26.674	26.5094	26.5806							9	9	9	15.7	15.7	15.7	73.2	0.0398582	0.241927	0.468136	0.404985	NaN	NaN	NaN	Q9NW82	Q9NW82	WD repeat-containing protein 70	WDR70
		25.9008	24.9357	23.9688	23.2485	23.3207	23.2075				+	TBK1_mutant_CTRL		10	10	10	29.2	29.2	29.2	46.312	0.0399367	0.0219759	-1.67617	-1.07536	NaN	NaN	NaN	P36955;CON__Q95121	P36955	Pigment epithelium-derived factor	SERPINF1
		28.561	28.2096	28.8974	29.1093	29.2243	29.1448							9	7	7	43	35.1	35.1	28.42	0.0401134	0.180365	0.603505	0.50231	0.198707	0.359463	0.273127	Q96DH6-2;Q96DH6;Q96DH6-3	Q96DH6-2;Q96DH6;Q96DH6-3	RNA-binding protein Musashi homolog 2	MSI2	msi2a	msi2a;msi2b	MSI2
		25.6453	25.8334	26.3191	25.1764	23.5871	23.0804				+	TBK1_mutant_CTRL		10	9	9	12.9	12.2	12.2	124.9	0.0401208	0.00946032	-1.98463	-1.19373	NaN	NaN	NaN	O15068-6;O15068-8;O15068-10;O15068-9;O15068;O15068-4;O15068-3;O15068-2;O15068-5	O15068-6;O15068-8;O15068-10;O15068-9;O15068;O15068-4;O15068-3;O15068-2;O15068-5	Guanine nucleotide exchange factor DBS	MCF2L	mcf2lb
		28.6585	28.5433	28.5373	29.0383	28.71	29.0441							18	18	18	25.7	25.7	25.7	89.405	0.0401368	0.315028	0.351095	0.314256	NaN	NaN	NaN	P17480;P17480-2	P17480;P17480-2	Nucleolar transcription factor 1	UBTF
		24.8619	24.5989	24.5522	24.9418	25.266	25.5026							4	4	4	6.8	6.8	6.8	104.76	0.0401773	0.197058	0.565797	0.47587	0.883642	0.969869	-0.00736411	P22670	P22670	MHC class II regulatory factor RFX1	RFX1	rfx1b	rfx1b	RFX1
		25.0039	25.1988	25.5039	26.3539	26.0415	25.6216							10	10	10	16.8	16.8	16.8	73.912	0.0401928	0.125481	0.770081	0.612518	NaN	NaN	NaN	O14777	O14777	Kinetochore protein NDC80 homolog	NDC80
		28.2016	28.303	28.6	28.8517	28.713	28.6977							16	16	16	22.6	22.6	22.6	88.972	0.0404547	0.288263	0.385918	0.341764	0.591377	0.820004	0.0444454	P46087-2;P46087;P46087-4;P46087-3	P46087-2;P46087;P46087-4;P46087-3	Probable 28S rRNA (cytosine(4447)-C(5))-methyltransferase	NOP2	nop2	nop2	NOP2
		28.6906	28.7561	28.8	28.8806	28.825	28.861							14	10	10	45.3	32.3	32.3	43.439	0.040525	0.719239	0.106624	0.102947	0.0564872	0.259416	-0.419025	Q02750;Q02750-2	Q02750;Q02750-2	Dual specificity mitogen-activated protein kinase kinase 1	MAP2K1	map2k1	map2k1	MAP2K1
		23.8139	23.8268	23.5456	24.404	24.176	23.9774							3	3	3	35.4	35.4	35.4	16.22	0.0408994	0.248386	0.457035	0.396191	NaN	NaN	NaN	Q6P582;Q6NZ67	Q6P582;Q6NZ67	Mitotic-spindle organizing protein 2A;Mitotic-spindle organizing protein 2B	MZT2A;MZT2B
		31.2901	31.1844	31.2093	32.0159	31.5729	31.5226							12	12	2	50.2	50.2	9.1	36.413	0.0409305	0.237961	0.475859	0.410245	0.0085513	0.110137	-0.770698	Q15417;Q15417-3	Q15417;Q15417-3	Calponin-3	CNN3	cnn3a	cnn3a	CNN3
		24.3915	23.7335	23.3376	25.1796	25.0442	24.5189							7	5	5	4.3	3.5	3.5	272.5	0.0409363	0.0586064	1.09338	0.799543	NaN	NaN	NaN	P46531	P46531	Neurogenic locus notch homolog protein 1;Notch 1 extracellular truncation;Notch 1 intracellular domain	NOTCH1	notch1b
		28.5877	28.5088	28.7798	28.019	28.2823	28.3781							10	9	9	41.4	38.7	38.7	33.304	0.0409873	0.281685	-0.398975	-0.35178	0.00354241	0.296584	0.326506	Q00535;Q00535-2	Q00535;Q00535-2	Cyclin-dependent-like kinase 5	CDK5	cdk5	cdk5	CDK5
		27.1768	27.2176	27.3965	27.0926	26.9111	26.7806							9	9	9	36.2	36.2	36.2	35.612	0.0410286	0.327585	-0.335528	-0.3015	0.44738	0.233477	0.770681	O75787-2;O75787	O75787-2;O75787	Renin receptor	ATP6AP2	atp6ap2	atp6ap2	ATP6AP2
		26.0985	26.4233	26.3587	25.3499	25.5363	26.0166							7	7	7	21.5	21.5	21.5	53.003	0.0411651	0.162226	-0.659233	-0.53947	NaN	NaN	NaN	O94876-2;O94876	O94876-2;O94876	Transmembrane and coiled-coil domains protein 1	TMCC1
		28.5086	28.4778	28.6315	27.7079	28.1164	28.2613							28	17	15	38.1	26.2	23.2	96.681	0.0413015	0.221224	-0.510792	-0.435753	NaN	NaN	NaN	Q9UQ16-2;Q9UQ16-3;Q9UQ16;Q9UQ16-4;Q9UQ16-5	Q9UQ16-2;Q9UQ16-3;Q9UQ16;Q9UQ16-4;Q9UQ16-5	Dynamin-3	DNM3
		29.6848	29.7212	29.66	29.3638	29.3493	28.854							4	4	4	46.9	46.9	46.9	9.3697	0.041349	0.225939	-0.499626	-0.427576	NaN	NaN	NaN	O00483	O00483	Cytochrome c oxidase subunit NDUFA4	NDUFA4	ndufa4l
		23.582	24.0801	23.4995	21.9898	22.8706	23.0211							4	4	4	15.3	15.3	15.3	54.736	0.0415066	0.0592381	-1.09335	-0.798516	NaN	NaN	NaN	Q9BRS8;Q9BRS8-2	Q9BRS8;Q9BRS8-2	La-related protein 6	LARP6	larp6a
		28.2807	28.3739	28.4596	27.718	27.9209	28.1866						+	22	22	22	21.2	21.2	21.2	165.06	0.0416116	0.260682	-0.429549	-0.375091	0.00644133	0.0470288	-1.14672	Q08AD1-2;Q08AD1-3;Q08AD1	Q08AD1-2;Q08AD1-3;Q08AD1	Calmodulin-regulated spectrin-associated protein 2	CAMSAP2	camsap2a	camsap2a	CAMSAP2
		27.166	27.543	27.5525	27.0121	27.0962	26.9848							15	15	15	27.5	27.5	27.5	95.575	0.041612	0.28628	-0.389476	-0.344169	0.0643635	0.0565845	-1.3148	Q5VSL9;Q5VSL9-2;Q5VSL9-3;Q5VSL9-4;Q9ULQ0-2;Q9ULQ0	Q5VSL9;Q5VSL9-2;Q5VSL9-3	Striatin-interacting protein 1	STRIP1	strip1	strip1	STRIP1
		26.882	26.8884	26.8112	26.6772	26.555	26.7655							6	6	6	28.6	28.6	28.6	26.724	0.0417222	0.519358	-0.19464	-0.182616	NaN	NaN	NaN	O96011-2;O96011	O96011-2;O96011	Peroxisomal membrane protein 11B	PEX11B	pex11b
		24.271	24.1576	23.7138	24.7466	24.4782	24.5775							3	3	3	20.1	20.1	20.1	28.663	0.041735	0.203856	0.553326	0.466072	NaN	NaN	NaN	Q53H96;Q53H96-2	Q53H96;Q53H96-2	Pyrroline-5-carboxylate reductase 3	PYCRL
		28.8427	28.6989	28.7426	29.0586	28.8674	28.9777							14	6	6	56.6	30.3	30.3	42.293	0.0417489	0.499183	0.206488	0.193003	NaN	NaN	NaN	P42025	P42025	Beta-centractin	ACTR1B
		31.8618	31.7975	31.7568	31.9171	32.0485	32.183							80	80	80	48.6	48.6	48.6	236.51	0.0417499	0.433556	0.244149	0.225518	NaN	NaN	NaN	Q14980-2;Q14980;Q14980-4;Q14980-3;Q14980-5	Q14980-2;Q14980;Q14980-4;Q14980-3	Nuclear mitotic apparatus protein 1	NUMA1
		28.2413	28.2442	28.4737	28.8477	28.8943	28.5036							13	13	13	20.7	20.7	20.7	81.534	0.041913	0.260941	0.428805	0.374407	NaN	NaN	NaN	Q9UBH6;Q9UBH6-2	Q9UBH6;Q9UBH6-2	Xenotropic and polytropic retrovirus receptor 1	XPR1	xpr1a
		24.5065	24.3502	24.4047	23.6982	23.9805	24.2103							3	3	3	32.1	32.1	32.1	18.641	0.0419286	0.248502	-0.457474	-0.396073	NaN	NaN	NaN	Q15170-2;Q15170	Q15170-2;Q15170	Transcription elongation factor A protein-like 1	TCEAL1
		30.4803	30.389	30.2984	30.1665	30.2718	30.1252							30	30	30	47.9	47.9	47.9	98.048	0.041943	0.506756	-0.201401	-0.188533	NaN	NaN	NaN	O60716-13;O60716-11;O60716-10;O60716-9;O60716-5;O60716-3;O60716-2;O60716;O60716-21;O60716-19;O60716-18;O60716-17;O60716-16;O60716-15;O60716-14;O60716-12;O60716-8;O60716-7;O60716-6;O60716-4;O60716-24;O60716-23;O60716-22;O60716-20;O60716-29;O60716-27;O60716-26;O60716-25;O60716-32;O60716-31;O60716-30;O60716-28	O60716-13;O60716-11;O60716-10;O60716-9;O60716-5;O60716-3;O60716-2;O60716;O60716-21;O60716-19;O60716-18;O60716-17;O60716-16;O60716-15;O60716-14;O60716-12;O60716-8;O60716-7;O60716-6;O60716-4;O60716-24;O60716-23;O60716-22;O60716-20;O60716-29;O60716-27;O60716-26;O60716-25;O60716-32;O60716-31;O60716-30;O60716-28	Catenin delta-1	CTNND1
		29.5869	29.6399	29.8107	28.8672	29.0559	29.459							5	4	4	32	23.6	23.6	22.619	0.0420468	0.20399	-0.551757	-0.464773	NaN	NaN	NaN	Q9Y3E1	Q9Y3E1	Hepatoma-derived growth factor-related protein 3	HDGFRP3
		27.1278	26.7928	26.1379	25.5345	25.9539	25.7888							5	5	5	34.3	34.3	34.3	22.349	0.0423547	0.0850169	-0.927104	-0.704886	NaN	NaN	NaN	Q96N03;Q96N03-2	Q96N03;Q96N03-2	V-set and transmembrane domain-containing protein 2-like protein	VSTM2L
		28.7197	28.5014	28.625	27.9786	28.3427	28.3322							6	5	5	4.2	3.7	3.7	184.86	0.0424984	0.283055	-0.39754	-0.350152	NaN	NaN	NaN	Q4KWH8-2;Q4KWH8;Q4KWH8-3;Q4KWH8-4	Q4KWH8-2;Q4KWH8;Q4KWH8-3;Q4KWH8-4	1-phosphatidylinositol 4,5-bisphosphate phosphodiesterase eta-1	PLCH1
		23.0823	24.6252	25.1118	26.0215	25.9844	26.2523				+	TBK1_mutant_CTRL		6	6	6	15.6	15.6	15.6	51.286	0.042552	0.01656	1.81298	1.12088	NaN	NaN	NaN	Q92743	Q92743	Serine protease HTRA1	HTRA1
		25.334	25.5906	25.69	26.6075	25.9283	26.1016							7	7	7	58.4	58.4	58.4	22.478	0.0425887	0.158982	0.674282	0.548323	NaN	NaN	NaN	Q8NBT2;Q8NBT2-2	Q8NBT2;Q8NBT2-2	Kinetochore protein Spc24	SPC24
		26.5751	26.9858	26.6115	27.2243	27.2877	27.0187							15	15	4	34.9	34.9	8.6	66.798	0.042644	0.250976	0.452829	0.392284	0.0851916	0.47085	0.164622	Q96CM8-3;Q96CM8;Q96CM8-2	Q96CM8-3;Q96CM8;Q96CM8-2	Acyl-CoA synthetase family member 2, mitochondrial	ACSF2	acsf2	acsf2	ACSF2
		30.1045	30.0154	30.2704	29.9156	29.8959	29.7157							13	13	13	40.5	40.5	40.5	34.994	0.0426916	0.381433	-0.287762	-0.26205	0.000421613	0.103712	0.728671	Q16698-2;Q16698	Q16698-2;Q16698	2,4-dienoyl-CoA reductase, mitochondrial	DECR1	decr1	decr1	DECR1
		24.812	25.0011	25.1511	23.0068	24.0195	24.3262							3	3	3	15.7	15.7	15.7	38.066	0.0427118	0.052236	-1.20388	-0.853485	NaN	NaN	NaN	Q96J42-2;Q96J42	Q96J42-2;Q96J42	Thioredoxin domain-containing protein 15	TXNDC15
		27.6782	27.9089	27.801	27.1927	26.963	26.0188							49	49	49	21.9	21.9	21.9	331.77	0.0427239	0.062697	-1.07122	-0.784578	NaN	NaN	NaN	P15924;P15924-3;P15924-2	P15924;P15924-3;P15924-2	Desmoplakin	DSP
		25.8923	25.9489	25.5101	26.0794	26.4861	26.4472							12	12	11	29.5	29.5	27	62.308	0.0428944	0.203777	0.553823	0.465734	NaN	NaN	NaN	P54750-4;P54750-6;P54750-8;P54750;P54750-5;P54750-2;P54750-7;P54750-3;P54750-9;Q01064-2;Q01064	P54750-4;P54750-6;P54750-8;P54750;P54750-5;P54750-2;P54750-7;P54750-3;P54750-9	Calcium/calmodulin-dependent 3,5-cyclic nucleotide phosphodiesterase 1A	PDE1A	pde1a
		22.7645	22.5168	22.9004	22.1686	22.4863	22.198							4	4	4	7	7	7	93.965	0.0429026	0.255928	-0.442952	-0.384745	NaN	NaN	NaN	Q13002-4;Q13002-2;Q13002-5;Q13002;Q13002-3;Q13002-6;Q13002-7;Q13003-2;P39086-2;P39086;Q13003	Q13002-4;Q13002-2;Q13002-5;Q13002;Q13002-3;Q13002-6;Q13002-7	Glutamate receptor ionotropic, kainate 2	GRIK2
		27.6221	27.3867	27.4303	27.9369	27.6773	27.7527							34	34	34	16.3	16.3	16.3	322.21	0.0429492	0.356059	0.309273	0.279716	0.304195	0.675591	-0.0821981	Q12830-4;Q12830;Q12830-2	Q12830-4;Q12830;Q12830-2	Nucleosome-remodeling factor subunit BPTF	BPTF	bptf	bptf	BPTF
		28.8947	28.6868	28.9876	29.1696	29.2256	29.0617							15	15	15	32.8	32.8	32.8	60.348	0.0429607	0.371344	0.295876	0.26871	NaN	NaN	NaN	Q8N8S7-3;Q8N8S7-2;Q8N8S7	Q8N8S7-3;Q8N8S7-2;Q8N8S7	Protein enabled homolog	ENAH
		28.871	28.8217	28.8009	29.2024	28.9892	28.9742							17	17	17	37.7	37.7	37.7	58.252	0.0429793	0.466955	0.224057	0.208121	NaN	NaN	NaN	Q10713;Q10713-2	Q10713;Q10713-2	Mitochondrial-processing peptidase subunit alpha	PMPCA
		28.8145	28.6315	28.7078	29.0159	28.8612	28.8973							19	19	19	24	24	24	118.23	0.0429979	0.498828	0.206857	0.193197	NaN	NaN	NaN	O15042-2;O15042;O15042-3	O15042-2;O15042;O15042-3	U2 snRNP-associated SURP motif-containing protein	U2SURP
		24.2955	24.3818	24.0039	23.3551	23.7758	23.8568							5	5	5	13.3	13.3	13.3	53.01	0.043024	0.198603	-0.564499	-0.473182	NaN	NaN	NaN	Q86X02	Q86X02	Cerebellar degeneration-related protein 2-like	CDR2L
		26.9024	26.8	26.9542	27.2278	26.9923	27.2064							11	11	11	32	32	32	51.199	0.0431084	0.418988	0.256652	0.235936	NaN	NaN	NaN	Q9UL15;Q9UL15-2	Q9UL15;Q9UL15-2	BAG family molecular chaperone regulator 5	BAG5
		26.265	26.3589	26.431	26.4787	26.6893	26.7849							8	8	8	14.4	14.4	14.4	88.084	0.0431212	0.368279	0.299353	0.271542	NaN	NaN	NaN	Q9C0B0	Q9C0B0	RING finger protein unkempt homolog	UNK
		27.8277	27.7667	28.039	28.2333	28.0922	28.1228							9	9	9	54.5	54.5	54.5	26.458	0.0431597	0.400216	0.271659	0.24855	NaN	NaN	NaN	P41227;P41227-2;Q9BSU3	P41227;P41227-2	N-alpha-acetyltransferase 10	NAA10
		28.7041	28.8183	28.612	29.5869	29.0588	29.0838							12	12	12	33.9	33.9	33.9	59.573	0.0432221	0.210872	0.531729	0.449829	NaN	NaN	NaN	Q9NRG9;Q9NRG9-2	Q9NRG9;Q9NRG9-2	Aladin	AAAS
		28.015	27.8517	27.7927	28.3787	28.1665	28.0819							35	35	35	18.3	18.3	18.3	309.22	0.0433187	0.343946	0.32255	0.290448	NaN	NaN	NaN	O95071-2;O95071	O95071-2;O95071	E3 ubiquitin-protein ligase UBR5	UBR5
		26.1819	26.0756	26.2542	26.3778	26.5428	26.3241							10	10	2	17	17	3.4	93.113	0.0433832	0.433516	0.244372	0.225481	0.130871	0.110541	-1.00003	Q8IWW6-2;Q8IWW6-4;Q8IWW6	Q8IWW6-2;Q8IWW6-4;Q8IWW6	Rho GTPase-activating protein 12	ARHGAP12	arhgap12b	arhgap12b;arhgap27l	ARHGAP12
		27.7124	27.4492	27.5338	27.3333	27.2103	27.3611							18	18	18	25.1	25.1	25.1	107.84	0.0434053	0.41235	-0.26355	-0.241706	0.270224	0.795977	-0.0486587	Q9H270	Q9H270	Vacuolar protein sorting-associated protein 11 homolog	VPS11	vps11	vps11	VPS11
		25.62	25.6505	25.8374	25.3231	25.4617	25.5283							7	7	7	15.1	15.1	15.1	74.974	0.0435297	0.41048	-0.264921	-0.242839	NaN	NaN	NaN	Q96DM3	Q96DM3	Uncharacterized protein C18orf8	C18orf8
		25.1805	25.3744	25.7632	24.0328	24.5862	24.943							4	4	4	10.5	10.5	10.5	59.659	0.0435489	0.0863666	-0.918706	-0.698431	NaN	NaN	NaN	Q9H0X4;Q9H0X4-2	Q9H0X4;Q9H0X4-2	Protein ITFG3	ITFG3
		25.7082	25.9195	25.8052	26.2509	26.4792	26.007							6	6	6	27.6	27.6	27.6	33.31	0.0437014	0.258003	0.434706	0.378199	NaN	NaN	NaN	P55212;P55212-2	P55212;P55212-2	Caspase-6;Caspase-6 subunit p18;Caspase-6 subunit p11	CASP6
		26.7125	26.565	26.4112	26.772	27.1923	27.0366							6	6	6	51.7	51.7	51.7	19.291	0.0437355	0.257219	0.437384	0.380211	NaN	NaN	NaN	Q9GZN8;Q9GZN8-2	Q9GZN8;Q9GZN8-2	UPF0687 protein C20orf27	C20orf27	C7H20orf27
		29.6968	29.8474	29.918	29.3368	29.5768	29.6089							6	6	6	33.2	33.2	33.2	22.949	0.0439108	0.352574	-0.313238	-0.282747	NaN	NaN	NaN	P49720	P49720	Proteasome subunit beta type-3	PSMB3
		27.1748	27.1399	27.45	25.9736	26.7136	26.7357							5	5	5	29.5	29.5	29.5	29.737	0.0440039	0.124592	-0.780651	-0.615194	NaN	NaN	NaN	Q8NC96;Q8NC96-2	Q8NC96	Adaptin ear-binding coat-associated protein 1	NECAP1
		26.2443	26.1559	26.5688	26.8563	26.8146	26.5966							11	11	11	25.4	25.4	25.4	67.497	0.0440126	0.25954	0.432795	0.376632	NaN	NaN	NaN	Q9Y2R4	Q9Y2R4	Probable ATP-dependent RNA helicase DDX52	DDX52
		26.2721	26.3191	26.5909	26.6966	26.9498	26.6836							8	8	8	32.6	32.6	32.6	38.187	0.0440224	0.291449	0.382636	0.338064	NaN	NaN	NaN	Q9Y5B8-2;Q9Y5B8	Q9Y5B8-2;Q9Y5B8	Nucleoside diphosphate kinase 7	NME7
		26.2444	25.9476	26.2832	26.8098	26.5896	26.4212							7	7	7	18.5	18.5	18.5	68.262	0.0440457	0.254118	0.448492	0.388451	NaN	NaN	NaN	P41743	P41743	Protein kinase C iota type	PRKCI
		27.2462	27.1464	27.1985	26.7622	27.0076	27.0314							19	19	2	12.1	12.1	1.5	229.83	0.0440584	0.412294	-0.263295	-0.24139	NaN	NaN	NaN	Q6GYQ0;Q6GYQ0-7;Q6GYQ0-5;Q6GYQ0-6;Q6GYQ0-2	Q6GYQ0;Q6GYQ0-7;Q6GYQ0-5;Q6GYQ0-6;Q6GYQ0-2	Ral GTPase-activating protein subunit alpha-1	RALGAPA1
		31.9896	31.9869	32.124	32.3109	32.1635	32.1862							36	36	35	51.6	51.6	50.4	90.932	0.044201	0.538176	0.186698	0.175399	0.84164	0.976958	0.00549698	O43143	O43143	Putative pre-mRNA-splicing factor ATP-dependent RNA helicase DHX15	DHX15	dhx15	dhx15	DHX15
		23.0829	23.4391	23.6187	23.7212	24.1345	24.0261							4	4	4	11.1	11.1	11.1	56.107	0.0442069	0.19355	0.58035	0.483521	NaN	NaN	NaN	Q2VPK5;Q2VPK5-3;Q2VPK5-5	Q2VPK5;Q2VPK5-3;Q2VPK5-5	Cytoplasmic tRNA 2-thiolation protein 2	CTU2
		29.5984	29.5016	29.5017	29.615	29.7933	29.8225							32	32	32	39.9	39.9	39.9	109.93	0.0443128	0.494232	0.20972	0.195556	NaN	NaN	NaN	Q15020;Q15020-4;Q15020-2;Q15020-3	Q15020;Q15020-4	Squamous cell carcinoma antigen recognized by T-cells 3	SART3
		31.4591	31.4387	31.367	31.5361	31.6463	31.8067							21	21	21	69.8	69.8	69.8	43.786	0.0443156	0.43812	0.241409	0.222831	NaN	NaN	NaN	Q9UQ80;Q9UQ80-2	Q9UQ80;Q9UQ80-2	Proliferation-associated protein 2G4	PA2G4
		29.6781	29.5977	29.6629	29.8436	29.7062	29.8019							7	7	7	75.8	75.8	75.8	10.834	0.044339	0.645602	0.137662	0.131413	NaN	NaN	NaN	Q9Y333	Q9Y333	U6 snRNA-associated Sm-like protein LSm2	LSM2	LSM2
		30.9985	30.8095	30.7738	31.1463	31.0987	31.0206							5	5	5	29.1	29.1	29.1	18.898	0.0443452	0.459595	0.227973	0.21133	0.192149	0.440953	-0.192076	P46783;Q9NQ39	P46783;Q9NQ39	40S ribosomal protein S10;Putative 40S ribosomal protein S10-like	RPS10;RPS10P5	rps10	rps10	RPS10-NUDT3
		27.8837	27.644	28.213	28.3422	28.3828	28.5568							9	9	9	35.9	35.9	35.9	35.102	0.0444423	0.221176	0.51372	0.436246	0.0435371	0.392541	0.221774	O00764;O00764-3;O00764-2	O00764;O00764-3;O00764-2	Pyridoxal kinase	PDXK	pdxkb	pdxkb	PDXK
		30.1689	30.1213	30.1031	30.1998	30.2425	30.3337							20	20	20	52.2	52.2	52.2	57.543	0.0444593	0.66992	0.127574	0.122185	0.00195195	0.512092	0.13606	Q2TAY7;Q2TAY7-2	Q2TAY7;Q2TAY7-2	WD40 repeat-containing protein SMU1;WD40 repeat-containing protein SMU1, N-terminally processed	SMU1	smu1a	smu1;smu1a;smu1b	SMU1
		32.3302	32.4857	32.3228	31.8847	32.088	32.2143							28	28	1	63.5	63.5	2.7	64.319	0.044509	0.349497	-0.317235	-0.285869	NaN	NaN	NaN	Q07866-3	Q07866-3	Kinesin light chain 1	KLC1
		29.6818	29.7697	29.779	29.3146	29.5193	29.6043							53	52	52	28.9	28.6	28.6	305.48	0.0445602	0.411651	-0.264133	-0.242014	0.476903	0.630658	-0.0939533	P78559;P78559-2	P78559;P78559-2	Microtubule-associated protein 1A;MAP1A heavy chain;MAP1 light chain LC2	MAP1A	map1ab	map1aa;map1ab;map1ab	MAP1A;MAP1A
		29.4838	29.6437	29.6011	29.6998	29.8705	29.7581							22	22	21	35.5	35.5	34.1	95.925	0.0446429	0.509403	0.199972	0.187023	0.280199	0.541716	-0.133254	Q8NE71;Q8NE71-2	Q8NE71;Q8NE71-2	ATP-binding cassette sub-family F member 1	ABCF1	abcf1	abcf1	ABCF1
[truncated: 3,721 more rows]
