# Supplementary material for: TBK1 is involved in programmed cell death and ALS-related pathways in novel zebrafish models
Source: Cell Death Discov. 2025 Mar 12;11:98. doi: 10.1038/s41420-025-02374-3 (PMC11903655; doi:10.1038/s41420-025-02374-3)
Supplement: Supplementary file 5 — Proteomic analysis tbk1 mutant zf [file 41420_2025_2374_MOESM5_ESM.xlsx]

## Sheet: Feuil1
	Project	ThGA
	Exp Name	ThGA_PC12_CL
	Link	2024-04-09
		LFQ intensity NI-5_4717	LFQ intensity NI-6_4718	LFQ intensity NI-7_4719	LFQ intensity NI-8_4720	LFQ intensity NI-9_4721	LFQ intensity NI-10_4722	LFQ intensity TBK12-5_4728	LFQ intensity TBK12-6_4729	LFQ intensity TBK12-7_4730	LFQ intensity TBK12-8_4731	LFQ intensity TBK12-9_4732	LFQ intensity TBK12-10_4733	C: Only identified by site	C: Reverse	C: Potential contaminant	C: Student's T-test Significant NI_TBK12	C: Student's T-test significant	C: GOBP name	C: GOMF name	C: GOCC name	C: Keywords	N: Peptides	N: Razor + unique peptides	N: Unique peptides	N: Sequence coverage [%]	N: Unique + razor sequence coverage [%]	N: Unique sequence coverage [%]	N: Mol. weight [kDa]	N: Q-value	N: Score	N: Intensity	N: MS/MS count	N: Student's T-test p-value NI_TBK12	N: Student's T-test q-value NI_TBK12	N: Student's T-test Difference NI_TBK12	N: Student's T-test Test statistic NI_TBK12	T: Protein names	T: Protein IDs	T: Majority protein IDs	T: Gene names	T: id	T: FASTA_headers	T: EntryName	T: ProteinName	T: GeneName	T: ProteinExistence	T: SequenceVersion
		16.1191	16.1868	16.5381	16.1107	16.7699	15.616	9.98157	10.5265	10.3641	10.7067	10.4339	10.5454				+	NI_TBK12					8	8	8	12.1	12.1	12.1	1639.3	0	57.462	2971200	82	3.55755e-11	0	5.79709	4.86681		A0A140LFT8;A0A2R8QP64;A0A2R8QNK0;A0A2R8QEG4;F1R1G7;A0A2R8QM78;A0A2R8QJC7;A0A2R8QCI5;A0A2R8QM46;A0A2R8QJ92;A0A2R8PZL5;A0A0G2KVR5;F1QVB7;A0A2R8PXX9;A0A2R8S0C4;A0A2R8Q3X7	A0A140LFT8		1268	tr|A0A0G2KVR5|A0A0G2KVR5_DANRE Si:dkey-9l20.3 OS=Danio rerio OX=7955 GN=si:dkey-9l20.3 PE=1 SV=2;tr|A0A140LFT8|A0A140LFT8_DANRE Si:dkey-9l20.3 (Fragment) OS=Danio rerio OX=7955 GN=si:dkey-9l20.3 PE=1 SV=1;tr|A0A2R8PXX9|A0A2R8PXX9_DANRE Si:dkey-9l20.3 OS=Danio rerio OX=7955 GN=si:dkey-9l20.3 PE=1 SV=1;tr|A0A2R8PZL5|A0A2R8PZL5_DANRE Si:dkey-9l20.3 OS=Danio rerio OX=7955 GN=si:dkey-9l20.3 PE=1 SV=1;…	A0A0G2KVR5_DANRE;A0A140LFT8_DANRE;A0A2R8PXX9_DANRE;A0A2R8PZL5_DANRE;A0A2R8Q3X7_DANRE;A0A2R8QCI5_DANRE;A0A2R8QEG4_DANRE;A0A2R8QJ92_DANRE;A0A2R8QJC7_DANRE;A0A2R8QM46_DANRE;A0A2R8QM78_DANRE;A0A2R8QNK0_DANRE;A0A2R8QP64_DANRE;A0A2R8S0C4_DANRE;F1QVB7_DANRE;F1R1G7_DANRE	Si:dkey-9l20.3;Si:dkey-9l20.3 (Fragment)	si:dkey-9l20.3	1;4	1;2;3
		19.0775	19.0629	19.0836	19.023	19.1322	19.1427	19.825	19.9617	19.9876	19.9339	19.8807	19.839							nucleotide binding;adenyl nucleotide binding;adenyl ribonucleotide binding;ATP binding;binding;purine nucleotide binding;purine ribonucleoside triphosphate binding;purine ribonucleotide binding;ribonucleotide binding		ATP-binding;Completeproteome;Nucleotide-binding;Referenceproteome	34	34	0	33.8	33.8	0	155.44	0	323.31	69839000	431	2.41753e-10	0.0598497	-0.817656	-0.791741		F1Q7D8;A0A2R8Q908;A0A0N4SU16;A0A0R4IIJ8	F1Q7D8;A0A2R8Q908;A0A0N4SU16;A0A0R4IIJ8	si:dkey-16p6.1	4811	tr|A0A0N4SU16|A0A0N4SU16_DANRE Si:ch211-127b6.2 OS=Danio rerio OX=7955 GN=si:ch211-127b6.2 PE=4 SV=2;tr|A0A0R4IIJ8|A0A0R4IIJ8_DANRE Si:ch211-127b6.2 OS=Danio rerio OX=7955 GN=si:ch211-127b6.2 PE=4 SV=2;tr|A0A2R8Q908|A0A2R8Q908_DANRE Si:ch211-127b6.2 OS=Danio rerio OX=7955 GN=si:ch211-127b6.2 PE=4 SV=1;tr|F1Q7D8|F1Q7D8_DANRE Si:ch211-127b6.2 OS=Danio rerio OX=7955 GN=si:ch211-127b6.2 PE=4 SV=2	A0A0N4SU16_DANRE;A0A0R4IIJ8_DANRE;A0A2R8Q908_DANRE;F1Q7D8_DANRE	Si:ch211-127b6.2	si:ch211-127b6.2	4	1;2
		10.3516	10.0843	10.7953	10.1994	11.0183	11.3569	15.1848	15.4354	15.3142	15.6656	15.5345	15.4577				+	NI_TBK12					6	1	1	21.6	5.3	5.3	27.963	0	4.59	999310	24	7.90432e-10	0	-4.79775	-3.94345		A0A0R4IQ22	A0A0R4IQ22		873	tr|A0A0R4IQ22|A0A0R4IQ22_DANRE Si:ch1073-110a20.7 OS=Danio rerio OX=7955 GN=mfap4.5 PE=4 SV=1	A0A0R4IQ22_DANRE	Si:ch1073-110a20.7	mfap4.5	4	1
		10.8258	10.6183	11.1034	11.1829	10.9588	11.1292	13.2034	13.4793	13.4812	13.7827	13.545	13.7051				+	NI_TBK12		binding;cation binding;ion binding;metal ion binding		Completeproteome;Referenceproteome	3	3	3	6.3	6.3	6.3	74.918	0	4.9268	497290	20	1.22593e-09	0	-2.56301	-2.28631		F1Q9C9;A0A2R8QSQ2;A0A0R4IUP0	F1Q9C9;A0A2R8QSQ2;A0A0R4IUP0	ddhd2	2349	tr|A0A0R4IUP0|A0A0R4IUP0_DANRE DDHD domain-containing 2 (Fragment) OS=Danio rerio OX=7955 GN=ddhd2 PE=4 SV=1;tr|A0A2R8QSQ2|A0A2R8QSQ2_DANRE DDHD domain-containing 2 OS=Danio rerio OX=7955 GN=ddhd2 PE=4 SV=1;tr|F1Q9C9|F1Q9C9_DANRE DDHD domain-containing 2 OS=Danio rerio OX=7955 GN=ddhd2 PE=4 SV=3	A0A0R4IUP0_DANRE;A0A2R8QSQ2_DANRE;F1Q9C9_DANRE	DDHD domain-containing 2;DDHD domain-containing 2 (Fragment)	ddhd2	4	1;3
		10.8875	11.2535	10.3664	10.7786	10.7762	11.2639	16.303	17.4662	17.2469	16.109	17.543	16.6194				+	NI_TBK12					7	7	4	12.5	12.5	6.1	70.645	0	14.433	4227700	35	1.44376e-09	0	-5.99357	-4.65419		A0A0G2L1M8	A0A0G2L1M8		134	tr|A0A0G2L1M8|A0A0G2L1M8_DANRE AIG1-type G domain-containing protein OS=Danio rerio OX=7955 PE=3 SV=2	A0A0G2L1M8_DANRE	AIG1-type G domain-containing protein		3	2
		11.0042	10.058	10.5537	10.7599	11.635	10.6794	15.2384	15.1948	14.9611	14.9633	15.0247	15.7339				+	NI_TBK12	signal transduction;biological regulation;cellular process;cellular response to stimulus;negative regulation of biological process;negative regulation of cell communication;negative regulation of cellular process;negative regulation of G-protein coupled receptor protein signaling pathway;negative regulation of response to stimulus;negative regulation of signal transduction;negative regulation of …	nucleotide binding;adenyl nucleotide binding;adenyl ribonucleotide binding;alcohol group as acceptor;ATP binding;binding;catalytic activity;G-protein coupled receptor kinase activity;kinase activity;phosphotransferase activity;protein kinase activity;protein serine/threonine kinase activity;purine nucleotide binding;purine ribonucleoside triphosphate binding;purine ribonucleotide binding;ribonucl…		ATP-binding;Nucleotide-binding	7	7	7	17.2	17.2	17.2	67.402	0	29.273	1459500	35	5.95515e-09	0	-4.40433	-3.539		F1RAR9;F1R0T6	F1RAR9	grk5	6311	tr|F1R0T6|F1R0T6_DANRE G protein-coupled receptor kinase (Fragment) OS=Danio rerio OX=7955 GN=grk5 PE=3 SV=1;tr|F1RAR9|F1RAR9_DANRE G protein-coupled receptor kinase OS=Danio rerio OX=7955 GN=grk5 PE=3 SV=1	F1R0T6_DANRE;F1RAR9_DANRE	G protein-coupled receptor kinase;G protein-coupled receptor kinase (Fragment)	grk5	3	1
		11.0578	11.2332	11.3066	11.2423	10.5886	10.928	13.3419	13.8031	13.9258	13.535	14.2214	13.5888				+	NI_TBK12	chromatin organization;biological regulation;cellular component organization;cellular component organization at cellular level;cellular component organization or biogenesis;cellular component organization or biogenesis at cellular level;cellular process;chromatin modification;chromatin remodeling;chromosome organization;DNA-dependent;organelle organization;regulation of biological process;regulat…		chromatin remodeling complex;cell part;chromosomal part;DNA helicase complex;Ino80 complex;intracellular organelle part;intracellular part;macromolecular complex;nuclear chromosome part;nuclear part;organelle part;protein complex	Completeproteome;Proteomicsidentification;Referenceproteome	2	2	2	21.4	21.4	21.4	22.471	0.0023095	2.43	266930	3	2.07598e-08	0	-2.67661	-2.28958		F1R4X0	F1R4X0	ino80c	6110	tr|F1R4X0|F1R4X0_DANRE INO80 complex subunit C OS=Danio rerio OX=7955 GN=ino80c PE=1 SV=1	F1R4X0_DANRE	INO80 complex subunit C	ino80c	1	1
		9.91181	10.7662	11.3104	11.2292	12.2435	10.6886	18.2506	17.3026	17.6332	17.0132	18.9818	18.8027				+	NI_TBK12				Completeproteome;Disulfidebond;Referenceproteome	6	6	2	50.3	50.3	19.2	16.83	0	260.08	13178000	118	3.03251e-08	0	-6.97241	-4.78218		A9JRA9	A9JRA9	zgc:172053	3210	tr|A9JRA9|A9JRA9_DANRE Zgc:172053 OS=Danio rerio OX=7955 GN=zgc:172053 PE=2 SV=1	A9JRA9_DANRE	Zgc:172053	zgc:172053	2	1
		10.8868	11.391	10.162	10.04	10.4106	11.1667	14.3177	14.2878	14.5807	14.1307	14.3978	14.8952				+	NI_TBK12				Completeproteome;Referenceproteome	3	3	3	8.5	8.5	8.5	45.795	0.00025491	4.3751	634300	23	3.62519e-08	0	-3.75882	-3.00337		A0A0R4ICE0;E7F6K8	A0A0R4ICE0		366	tr|A0A0R4ICE0|A0A0R4ICE0_DANRE Si:ch211-194m7.3 OS=Danio rerio OX=7955 GN=si:ch211-194m7.3 PE=4 SV=2;tr|E7F6K8|E7F6K8_DANRE Si:ch211-194m7.3 (Fragment) OS=Danio rerio OX=7955 GN=si:ch211-194m7.3 PE=4 SV=2	A0A0R4ICE0_DANRE;E7F6K8_DANRE	Si:ch211-194m7.3;Si:ch211-194m7.3 (Fragment)	si:ch211-194m7.3	4	2
		14.2741	14.9418	15.0572	14.2095	15.126	14.3845	11.3583	11.5809	11.8833	10.9663	11.0155	11.348				+	NI_TBK12	transport;establishment of localization;oligopeptide transport;peptide transport	transporter activity	integral to membrane;cell part;intrinsic to membrane;membrane part	Completeproteome;Membrane;Referenceproteome;Transmembrane;Transport	6	6	6	8.5	8.5	8.5	79.859	0	20.337	1673900	38	3.73904e-08	0	3.3068	2.70606		A0A0R4IB85;A0A2R8QA66;A0A2R8QC20;A0A2R8QF51;A0A2R8Q6V2;A0A2R8PV71	A0A0R4IB85;A0A2R8QA66;A0A2R8QC20		319	tr|A0A0R4IB85|A0A0R4IB85_DANRE Solute carrier family 15 member 1a OS=Danio rerio OX=7955 GN=slc15a1a PE=3 SV=2;tr|A0A2R8PV71|A0A2R8PV71_DANRE Solute carrier family 15 member 1a OS=Danio rerio OX=7955 GN=slc15a1a PE=3 SV=1;tr|A0A2R8Q6V2|A0A2R8Q6V2_DANRE Solute carrier family 15 member 1a OS=Danio rerio OX=7955 GN=slc15a1a PE=3 SV=1;tr|A0A2R8QA66|A0A2R8QA66_DANRE Solute carrier family 15 member 1a …	A0A0R4IB85_DANRE;A0A2R8PV71_DANRE;A0A2R8Q6V2_DANRE;A0A2R8QA66_DANRE;A0A2R8QC20_DANRE;A0A2R8QF51_DANRE	Solute carrier family 15 member 1a	slc15a1a	3	1;2
		11.4723	10.6342	11.2297	10.8754	10.7321	10.7855	14.8088	14.5887	14.2132	14.587	14.504	13.5026				+	NI_TBK12		binding;cation binding;ion binding;metal ion binding;transition metal ion binding;zinc ion binding	intracellular;cell part	Completeproteome;Metal-binding;Referenceproteome;Zinc;Zinc-finger	4	4	1	11.3	11.3	4.4	52.218	0	13.033	671440	21	4.1983e-08	0	-3.41251	-2.77017		I3ITQ0;F8W3P8;Q6DEF5;A0A2R8S055;A0A2R8RJA0;F2Z4W9;F1R7D2;A0A2R8QJ74	I3ITQ0;F8W3P8;Q6DEF5;A0A2R8S055;A0A2R8RJA0;F2Z4W9;F1R7D2;A0A2R8QJ74	si:dkey-37m8.11;si:ch1073-324l1.1;trim35-36;trim35-20;trim35-33	6600	tr|A0A2R8QJ74|A0A2R8QJ74_DANRE Tripartite motif-containing 35-33 OS=Danio rerio OX=7955 GN=trim35-33 PE=4 SV=1;tr|A0A2R8RJA0|A0A2R8RJA0_DANRE Tripartite motif-containing 35-20 OS=Danio rerio OX=7955 GN=trim35-20 PE=4 SV=1;tr|A0A2R8S055|A0A2R8S055_DANRE Si:dkey-37m8.11 OS=Danio rerio OX=7955 GN=si:dkey-37m8.11 PE=4 SV=1;tr|F1R7D2|F1R7D2_DANRE Tripartite motif-containing 35-33 OS=Danio rerio OX=795…	A0A2R8QJ74_DANRE;A0A2R8RJA0_DANRE;A0A2R8S055_DANRE;F1R7D2_DANRE;F2Z4W9_DANRE;F8W3P8_DANRE;I3ITQ0_DANRE;Q6DEF5_DANRE	Si:dkey-37m8.11;Tripartite motif containing 35-44;Tripartite motif-containing 35-20;Tripartite motif-containing 35-33;Zgc:91888	si:dkey-37m8.11;trim 35-44;trim35-20;trim35-33;trim35-36	2;4	1;2
		12.2239	11.5504	10.6643	10.5718	11.0112	11.5503	15.3717	14.9344	15.5122	15.0192	14.9252	15.2747				+	NI_TBK12	apoptosis;biological regulation;cell death;cellular process;death;programmed cell death;regulation of apoptosis;regulation of biological process;regulation of cell death;regulation of cellular process;regulation of programmed cell death	catalytic activity;acting on L-amino acid peptides;cysteine-type endopeptidase activity;cysteine-type peptidase activity;endopeptidase activity;hydrolase activity;peptidase activity			9	9	9	18.1	18.1	18.1	54.937	0	22.257	1971700	70	6.15834e-08	0	-3.91093	-3.06358		F1QLH0	F1QLH0	casp8	5433	tr|F1QLH0|F1QLH0_DANRE Caspase 8, apoptosis-related cysteine peptidase OS=Danio rerio OX=7955 GN=casp8 PE=1 SV=1	F1QLH0_DANRE	Caspase 8, apoptosis-related cysteine peptidase	casp8	1	1
		9.72649	10.4197	10.9612	11.171	9.09851	9.15778	17.0732	16.4574	17.1722	16.5209	18.6202	18.1318				+	NI_TBK12	response to biotic stimulus;multi-organism process;response to chemical stimulus;response to dsRNA;response to exogenous dsRNA;response to organic substance;response to other organism;response to stimulus;response to virus	nucleotide binding;acting on acid anhydrides;binding;catalytic activity;GTP binding;GTPase activity;guanyl nucleotide binding;guanyl ribonucleotide binding;hydrolase activity;in phosphorus-containing anhydrides;nucleoside-triphosphatase activity;purine nucleotide binding;purine ribonucleoside triphosphate binding;purine ribonucleotide binding;pyrophosphatase activity;ribonucleotide binding	cytoplasm;cell part;intracellular part	Completeproteome;GTP-binding;Cytoplasm;GTP-binding;Nucleotide-binding;Nucleotide-binding";Referenceproteome"	32	32	27	49.8	49.8	40.3	70.734	0	178.3	14912000	207	6.04498e-08	0	-7.24018	-4.7915	Interferon-induced GTP-binding protein MxC	Q6DKF0;A0A2R8QCC4;F1QBG5;A0A0R4IBZ4;F1QXF9	Q6DKF0	mxc	7896	sp|Q6DKF0|MXC_DANRE Interferon-induced GTP-binding protein MxC OS=Danio rerio OX=7955 GN=mxc PE=2 SV=1;tr|A0A0R4IBZ4|A0A0R4IBZ4_DANRE Si:dkeyp-110c12.3 OS=Danio rerio OX=7955 GN=mxh PE=3 SV=2;tr|A0A2R8QCC4|A0A2R8QCC4_DANRE Myxovirus (influenza virus) resistance D OS=Danio rerio OX=7955 GN=mxd PE=3 SV=1;tr|F1QBG5|F1QBG5_DANRE Si:dkeyp-110c12.3 (Fragment) OS=Danio rerio OX=7955 GN=mxh PE=3 SV=1;tr|…	A0A0R4IBZ4_DANRE;A0A2R8QCC4_DANRE;F1QBG5_DANRE;F1QXF9_DANRE;MXC_DANRE	Interferon-induced GTP-binding protein MxC;Myxovirus (influenza virus) resistance D;Si:dkeyp-110c12.3;Si:dkeyp-110c12.3 (Fragment)	mxc;mxd;mxh	2;3	1;2
		10.7371	10.221	9.97952	10.6276	10.3683	10.6573	14.4912	14.3779	15.6535	14.5577	13.6292	14.7485				+	NI_TBK12					18	2	2	21.5	3.6	3.6	116.03	0	5.9439	368890	5	6.06652e-08	0	-4.14453	-3.20623		A0A0R4IM74	A0A0R4IM74		755	tr|A0A0R4IM74|A0A0R4IM74_DANRE Si:dkey-238k10.2 OS=Danio rerio OX=7955 GN=si:dkey-238k10.2 PE=4 SV=2	A0A0R4IM74_DANRE	Si:dkey-238k10.2	si:dkey-238k10.2	4	2
		10.6361	10.6668	11.7036	11.6809	12.0659	10.9061	14.87	14.877	15.0572	14.9828	15.4603	15.0593				+	NI_TBK12	immune system process;apoptosis;cell death;cellular process;death;immune response;programmed cell death;response to stimulus	signal transducer activity;molecular transducer activity;receptor activity;signaling receptor activity;transmembrane signaling receptor activity	membrane;cell part		7	7	7	29	29	29	33.183	0	13.662	1532500	43	5.96444e-08	0	-3.77455	-2.98136		F1QG24	F1QG24	fas	5203	tr|F1QG24|F1QG24_DANRE Tumor necrosis factor receptor superfamily member 6 OS=Danio rerio OX=7955 GN=fas PE=4 SV=1	F1QG24_DANRE	Tumor necrosis factor receptor superfamily member 6	fas	4	1
		11.4363	9.98474	9.0199	10.3134	10.062	11.1194	16.0262	16.4619	16.567	15.4393	17.1229	16.8709				+	NI_TBK12					5	3	3	47.1	29.3	29.3	15.537	0	8.4606	1659400	26	6.28201e-08	0	-6.09207	-4.25501		A0A2R8QNT6;E7F1W2	A0A2R8QNT6;E7F1W2	BX005069.4	2277	tr|A0A2R8QNT6|A0A2R8QNT6_DANRE Si:ch211-132p1.3 OS=Danio rerio OX=7955 GN=lect2.2 PE=3 SV=1;tr|E7F1W2|E7F1W2_DANRE Si:ch211-132p1.3 OS=Danio rerio OX=7955 GN=lect2.2 PE=3 SV=1	A0A2R8QNT6_DANRE;E7F1W2_DANRE	Si:ch211-132p1.3	lect2.2	3	1
		10.297	12.1074	10.9997	11.777	12.001	10.9571	15.4191	15.5922	15.5452	15.3475	16.2819	15.9745				+	NI_TBK12	immune system process;antigen processing and presentation;antigen processing and presentation of peptide antigen via MHC class I;antigen processing and presentation of peptide antigen		extracellular region;cell part;macromolecular complex;membrane part;MHC class I protein complex;MHC protein complex;plasma membrane part;protein complex	3D-structure;Completeproteome;Disulfidebond;Immunity;Immunoglobulindomain;MHCI;Referenceproteome;Secreted;Signal	3	3	3	29.5	29.5	29.5	13.107	0	7.9114	1285100	18	1.15103e-07	0	-4.33687	-3.26693	Beta-2-microglobulin	H0WF44;Q04475	H0WF44;Q04475	b2m	6685	sp|Q04475|B2MG_DANRE Beta-2-microglobulin OS=Danio rerio OX=7955 GN=b2m PE=1 SV=1;tr|H0WF44|H0WF44_DANRE Beta-2-microglobulin OS=Danio rerio OX=7955 GN=b2m PE=1 SV=1	B2MG_DANRE;H0WF44_DANRE	Beta-2-microglobulin	b2m	1	1
		13.8556	13.4965	13.138	12.7357	12.8696	11.8946	16.8965	16.7675	17.0856	16.6451	17.4866	17.4209				+	NI_TBK12			proteasome activator complex;cell part;intracellular part;macromolecular complex;protein complex	Completeproteome;Proteasome;Proteomicsidentification;Referenceproteome	12	12	12	45.9	45.9	45.9	27.718	0	53.799	9059300	99	1.34644e-07	0	-4.05204	-3.09059		Q9PUC4	Q9PUC4	psme2	9117	tr|Q9PUC4|Q9PUC4_DANRE Proteasome activator subunit 2 OS=Danio rerio OX=7955 GN=psme2 PE=1 SV=1	Q9PUC4_DANRE	Proteasome activator subunit 2	psme2	1	1
		12.5331	12.5189	11.2339	12.7412	12.3604	11.7705	15.3511	15.2982	15.528	15.337	15.0774	15.6171				+	NI_TBK12					8	8	8	39.9	39.9	39.9	26.18	0	32.896	3119700	60	1.51243e-07	0	-3.17515	-2.54669		F8W608	F8W608	zgc:174935	6657	tr|F8W608|F8W608_DANRE Zgc:174935 OS=Danio rerio OX=7955 GN=zgc:174935 PE=4 SV=1	F8W608_DANRE	Zgc:174935	zgc:174935	4	1
		12.7307	11.9038	12.8992	10.5205	11.7075	10.6469	17.3071	17.1265	16.8385	17.0513	17.0653	17.9741				+	NI_TBK12					3	3	3	23.1	23.1	23.1	16.434	0	16.377	4110400	37	2.03055e-07	0	-5.49233	-3.81315		Q90ZC9;I3IT60	Q90ZC9;I3IT60	grn2	6713	tr|I3IT60|I3IT60_DANRE Granulin 2 OS=Danio rerio OX=7955 GN=grna.2 PE=3 SV=1;tr|Q90ZC9|Q90ZC9_DANRE Granulin 2 OS=Danio rerio OX=7955 GN=grna.2 PE=2 SV=1	I3IT60_DANRE;Q90ZC9_DANRE	Granulin 2	grna.2	2;3	1
		9.64726	9.73038	9.97348	9.98892	11.268	10.8529	14.5944	14.0554	15.1405	14.8775	15.7527	15.9441				+	NI_TBK12				Completeproteome;Proteomicsidentification;Referenceproteome	3	3	3	14.6	14.6	14.6	32.466	0	16.871	723660	20	2.57044e-07	0	-4.81726	-3.45072		F1R223	F1R223	LOC795887	5999	tr|F1R223|F1R223_DANRE Interferon-induced protein 44 OS=Danio rerio OX=7955 GN=LOC795887 PE=1 SV=2	F1R223_DANRE	Interferon-induced protein 44	LOC795887	1	2
		18.6964	18.6496	18.6768	18.6455	18.5564	18.6586	18.35	18.2716	18.3248	18.3312	18.2673	18.2894						carbohydrate metabolic process;alcohol catabolic process;alcohol metabolic process;carbohydrate catabolic process;catabolic process;cellular carbohydrate catabolic process;cellular carbohydrate metabolic process;cellular metabolic process;cellular process;fructose 6-phosphate metabolic process;fructose metabolic process;generation of precursor metabolites and energy;glucose catabolic process;gluc…	catalytic activity;6-phosphofructokinase activity;alcohol group as acceptor;carbohydrate kinase activity;kinase activity;phosphofructokinase activity;phosphotransferase activity;transferase activity;transferring phosphorus-containing groups		Completeproteome;Proteomicsidentification;Referenceproteome	34	26	25	48.1	40.1	38.5	85.019	0	323.31	83859000	701	6.26805e-08	0.273193	0.341499	0.333431		A0A0R4ID68	A0A0R4ID68		395	tr|A0A0R4ID68|A0A0R4ID68_DANRE ATP-dependent 6-phosphofructokinase OS=Danio rerio OX=7955 GN=pfklb PE=1 SV=2	A0A0R4ID68_DANRE	ATP-dependent 6-phosphofructokinase	pfklb	1	2
		10.8903	12.317	9.91015	11.9221	9.45607	11.1113	16.2268	16.1881	16.7821	16.4678	17.0115	16.7975				+	NI_TBK12	cell adhesion;biological adhesion;cell-matrix adhesion;cell-substrate adhesion;cellular process			Completeproteome;Referenceproteome	50	50	31	15.2	15.2	9.1	594.12	0	212.61	12254000	236	3.09628e-07	0	-5.64449	-3.83121		X1WG46;A0A2R8PW17;A0A2R8QAB7;X1WE05	X1WG46	si:dkey-239b22.1	9395	tr|A0A2R8PW17|A0A2R8PW17_DANRE Si:dkey-239b22.1 OS=Danio rerio OX=7955 GN=si:dkey-239b22.1 PE=4 SV=1;tr|A0A2R8QAB7|A0A2R8QAB7_DANRE Si:dkey-239b22.2 OS=Danio rerio OX=7955 GN=si:dkey-239b22.2 PE=4 SV=1;tr|X1WE05|X1WE05_DANRE Si:dkey-239b22.2 OS=Danio rerio OX=7955 GN=si:dkey-239b22.2 PE=4 SV=1;tr|X1WG46|X1WG46_DANRE Si:dkey-239b22.1 OS=Danio rerio OX=7955 GN=si:dkey-239b22.1 PE=4 SV=1	A0A2R8PW17_DANRE;A0A2R8QAB7_DANRE;X1WE05_DANRE;X1WG46_DANRE	Si:dkey-239b22.1;Si:dkey-239b22.2	si:dkey-239b22.1;si:dkey-239b22.2	4	1
		16.3393	16.3125	16.1998	16.2699	16.2704	16.0669	16.9579	16.9286	16.9777	16.8625	17.0464	17.1063						nucleobase-containing compound metabolic process;biosynthetic process;cellular biosynthetic process;cellular macromolecule biosynthetic process;cellular macromolecule metabolic process;cellular metabolic process;cellular nitrogen compound metabolic process;cellular process;DNA-dependent;macromolecule biosynthetic process;macromolecule metabolic process;metabolic process;nitrogen compound metaboli…	nucleic acid binding transcription factor activity;binding;DNA binding;molecular transducer activity;nucleic acid binding;sequence-specific DNA binding transcription factor activity;signal transducer activity	nucleus;cell part;cytoplasm;intracellular membrane-bounded organelle;intracellular organelle;intracellular part;membrane-bounded organelle;organelle	Activator;Cytoplasm;DNA-binding;Nucleus;Phosphoprotein;SH2domain;Transcription;Transcriptionregulation	32	32	31	51.1	51.1	49.9	90.039	0	298.13	23999000	386	7.87566e-08	0.0823118	-0.736763	-0.699372	Signal transducer and activator of transcription	Q6NV46;O93599;A0A1S6L757;A0A0R4IGF2	Q6NV46;O93599;A0A1S6L757;A0A0R4IGF2	stat3	8038	tr|A0A0R4IGF2|A0A0R4IGF2_DANRE Signal transducer and activator of transcription OS=Danio rerio OX=7955 GN=stat3 PE=1 SV=2;tr|A0A1S6L757|A0A1S6L757_DANRE Signal transducer and activator of transcription OS=Danio rerio OX=7955 GN=stat3 PE=1 SV=1;tr|O93599|O93599_DANRE Signal transducer and activator of transcription OS=Danio rerio OX=7955 GN=stat3 PE=1 SV=1;tr|Q6NV46|Q6NV46_DANRE Signal transducer …	A0A0R4IGF2_DANRE;A0A1S6L757_DANRE;O93599_DANRE;Q6NV46_DANRE	Signal transducer and activator of transcription	stat3	1	1;2
		14.581	14.3673	14.3389	14.4773	14.3673	14.5581	15.0989	15.1174	15.1808	15.0365	15.0775	15.0867										26	1	1	50.9	3.9	3.9	57.902	0	16.324	937400	28	7.93274e-08	0.110532	-0.651339	-0.621922		A0A2R8Q8I8;A0A2R8QJH1	A0A2R8Q8I8;A0A2R8QJH1		1880	tr|A0A2R8Q8I8|A0A2R8Q8I8_DANRE Metadherin a OS=Danio rerio OX=7955 GN=mtdha PE=1 SV=1;tr|A0A2R8QJH1|A0A2R8QJH1_DANRE Metadherin a OS=Danio rerio OX=7955 GN=mtdha PE=1 SV=1	A0A2R8Q8I8_DANRE;A0A2R8QJH1_DANRE	Metadherin a	mtdha	1	1
		11.3622	10.5773	11.9734	10.8612	10.5053	11.4967	14.6823	14.0471	14.1015	13.9932	14.3665	14.7394				+	NI_TBK12		catalytic activity;oxidoreductase activity	integral to membrane;cell part;intrinsic to membrane;membrane part	Completeproteome;Membrane;Oxidoreductase;Referenceproteome;Transmembrane;Transmembranehelix	5	5	5	10.3	10.3	10.3	64.474	0.00024997	3.8072	731190	13	3.49768e-07	0	-3.19231	-2.51131		F1QV52;A0A286Y943	F1QV52;A0A286Y943	cybb	1430	tr|A0A286Y943|A0A286Y943_DANRE Cytochrome b-245, beta polypeptide (chronic granulomatous disease) OS=Danio rerio OX=7955 GN=cybb PE=4 SV=1;tr|F1QV52|F1QV52_DANRE Cytochrome b-245, beta polypeptide (chronic granulomatous disease) OS=Danio rerio OX=7955 GN=cybb PE=4 SV=1	A0A286Y943_DANRE;F1QV52_DANRE	Cytochrome b-245, beta polypeptide (chronic granulomatous disease)	cybb	4	1
		16.0052	16.0861	15.8074	16.0808	16.0497	15.7893	16.7925	16.7997	16.82	16.6673	16.8332	16.7762						apoptosis;biological regulation;cell cycle;cell death;cellular process;cellular response to stimulus;death;intracellular signal transduction;programmed cell death;regulation of biological process;regulation of cellular process;response to stimulus;signal transduction	nucleotide binding;adenyl nucleotide binding;adenyl ribonucleotide binding;alcohol group as acceptor;ATP binding;binding;catalytic activity;cation binding;ion binding;kinase activity;metal ion binding;phosphotransferase activity;protein kinase activity;protein kinase C activity;protein serine/threonine kinase activity;purine nucleotide binding;purine ribonucleoside triphosphate binding;purine rib…	nucleus;cell part;cytoplasmic part;endoplasmic reticulum;intracellular membrane-bounded organelle;intracellular organelle;intracellular part;membrane-bounded organelle;mitochondrion;organelle;perinuclear region of cytoplasm	Apoptosis;ATP-binding;Cellcycle;Completeproteome;Cytoplasm;Endoplasmicreticulum;Kinase;Metal-binding;Mitochondrion;Nucleotide-binding;Nucleus;Proteomicsidentification;Referenceproteome;Serine/threonine-proteinkinase;Transferase;Zinc;Zinc-finger	30	29	25	47.6	46.6	41.3	77.899	0	73.4	17201000	276	1.02971e-07	0.0653885	-0.811744	-0.765373	Protein kinase C delta type	E7F4L5;A0A2R8RM45	E7F4L5;A0A2R8RM45	prkcdb	4098	tr|A0A2R8RM45|A0A2R8RM45_DANRE Protein kinase C OS=Danio rerio OX=7955 GN=prkcdb PE=3 SV=1;tr|E7F4L5|E7F4L5_DANRE Protein kinase C delta type OS=Danio rerio OX=7955 GN=prkcdb PE=1 SV=1	A0A2R8RM45_DANRE;E7F4L5_DANRE	Protein kinase C;Protein kinase C delta type	prkcdb	1;3	1
		15.2344	15.2477	15.1057	14.6197	13.7001	14.9545	18.139	17.7898	17.6088	17.6097	17.933	18.1634				+	NI_TBK12					9	9	8	34.2	34.2	29.7	36.266	0	60.416	10435000	91	3.67072e-07	0	-3.0636	-2.42838		A2BF64	A2BF64	ctssb.2	2685	tr|A2BF64|A2BF64_DANRE Cathepsin S, ortholog 2, tandem duplicate 2 OS=Danio rerio OX=7955 GN=ctss2.2 PE=3 SV=1	A2BF64_DANRE	Cathepsin S, ortholog 2, tandem duplicate 2	ctss2.2	3	1
		9.62434	10.5966	7.2385	8.76487	10.3467	9.44261	17.0378	17.0825	15.5603	15.2337	16.8341	17.3964				+	NI_TBK12					10	8	8	28.7	26.4	26.4	34.017	0	31.561	5053200	66	3.91352e-07	0	-7.18853	-4.44286		F1RCT3;A0A140LH60	F1RCT3	zgc:194686	6392	tr|A0A140LH60|A0A140LH60_DANRE Si:dkeyp-32g11.8 OS=Danio rerio OX=7955 GN=si:dkeyp-32g11.8 PE=4 SV=1;tr|F1RCT3|F1RCT3_DANRE Zgc:194686 OS=Danio rerio OX=7955 GN=jac11 PE=4 SV=1	A0A140LH60_DANRE;F1RCT3_DANRE	Si:dkeyp-32g11.8;Zgc:194686	jac11;si:dkeyp-32g11.8	4	1
		10.7744	11.4638	9.70532	10.8301	11.2199	11.6302	14.5758	14.5415	14.589	14.224	15.4988	14.6885				+	NI_TBK12					5	5	5	18.3	18.3	18.3	46.169	0	34.273	1333000	42	5.18396e-07	0	-3.74899	-2.81427	Sulfotransferase	B3DIF5	B3DIF5	zgc:194879	3513	tr|B3DIF5|B3DIF5_DANRE Sulfotransferase OS=Danio rerio OX=7955 GN=chst6 PE=2 SV=1	B3DIF5_DANRE	Sulfotransferase	chst6	2	1
		10.7505	12.1964	10.7359	10.1268	10.2251	11.8467	14.6762	14.7894	15.1668	15.1256	15.1866	15.336				+	NI_TBK12					6	6	6	19.4	19.4	19.4	42.111	0	104.26	1508800	54	5.66311e-07	0	-4.06654	-2.98199		F1R091;A0A0R4IG08	F1R091;A0A0R4IG08	ifi35	499	tr|A0A0R4IG08|A0A0R4IG08_DANRE Interferon-induced protein 35 OS=Danio rerio OX=7955 GN=ifi35 PE=4 SV=1;tr|F1R091|F1R091_DANRE Interferon-induced protein 35 OS=Danio rerio OX=7955 GN=ifi35 PE=4 SV=2	A0A0R4IG08_DANRE;F1R091_DANRE	Interferon-induced protein 35	ifi35	4	1;2
		12.5929	12.8544	12.9527	11.6712	12.8842	12.5643	15.4842	16.02	14.9915	15.1542	16.0031	15.2794				+	NI_TBK12					8	3	3	41.4	20.4	20.4	21.462	0	20.893	1863600	37	6.51258e-07	0	-2.90211	-2.29691		H0WF19;A0A0N4SUD1;F1QWC0;F1QWC8;A0A2R8QE91;A0A2R8Q9F1;A0A2R8Q0W1;F1RA44;A0A0R4II66;E9QC51;F8W539	H0WF19;A0A0N4SUD1;F1QWC0;F1QWC8	mfap4;si:ch1073-110a20.7	231	tr|A0A0N4SUD1|A0A0N4SUD1_DANRE Microfibril associated protein 4 OS=Danio rerio OX=7955 GN=mfap4.1 PE=4 SV=1;tr|A0A0R4II66|A0A0R4II66_DANRE Si:ch1073-110a20.1 OS=Danio rerio OX=7955 GN=mfap4.11 PE=4 SV=1;tr|A0A2R8Q0W1|A0A2R8Q0W1_DANRE Si:zfos-2330d3.1 OS=Danio rerio OX=7955 GN=mfap4.12 PE=4 SV=1;tr|A0A2R8Q9F1|A0A2R8Q9F1_DANRE Fibrinogen C-terminal domain-containing protein OS=Danio rerio OX=7955 P…	A0A0N4SUD1_DANRE;A0A0R4II66_DANRE;A0A2R8Q0W1_DANRE;A0A2R8Q9F1_DANRE;A0A2R8QE91_DANRE;E9QC51_DANRE;F1QWC0_DANRE;F1QWC8_DANRE;F1RA44_DANRE;F8W539_DANRE;H0WF19_DANRE	Fibrinogen C-terminal domain-containing protein;Microfibril associated protein 4;Microfibril associated protein 4 (Fragment);Si:ch1073-110a20.1;Si:ch1073-110a20.7 (Fragment);Si:zfos-2330d3.1;Si:zfos-2330d3.7;Wu:fj11g02	mfap4.1;mfap4.11;mfap4.12;mfap4.13;mfap4.5;mfap4.9	4	1;2
		10.9646	10.477	12.0778	12.2695	9.56583	11.3483	15.5959	15.5938	15.6423	15.7821	15.4637	15.9178				+	NI_TBK12		structural molecule activity	intermediate filament;cell part;cytoskeletal part;intracellular organelle part;intracellular part;macromolecular complex;organelle part;protein complex	Coiledcoil;Completeproteome;Intermediatefilament;Referenceproteome	32	4	4	60	13.7	13.7	45.84	0	60.75	1790200	37	7.48622e-07	0	-4.54874	-3.2051		F1QP28	F1QP28	krt96	5523	tr|F1QP28|F1QP28_DANRE Keratin 96 (Fragment) OS=Danio rerio OX=7955 GN=krt96 PE=4 SV=1	F1QP28_DANRE	Keratin 96 (Fragment)	krt96	4	1
		11.9265	11.5488	11.9608	11.4271	12.1551	10.4627	14.3108	15.8816	16.2515	15.7259	16.017	16.322				+	NI_TBK12	cell adhesion;biological adhesion;biological regulation;cell surface receptor linked signaling pathway;cell-matrix adhesion;cell-substrate adhesion;cellular process;cellular response to stimulus;developmental process;integrin-mediated signaling pathway;multicellular organismal development;multicellular organismal process;regulation of biological process;regulation of cellular process;response to …	receptor activity	integrin complex;cell part;macromolecular complex;membrane part;plasma membrane part;protein complex;receptor complex	Celladhesion;Completeproteome;Integrin;Membrane;Proteomicsidentification;Referenceproteome;Transmembrane	14	14	14	22.8	22.8	22.8	84.518	0	36.232	3459500	73	8.94785e-07	0	-4.17132	-2.99684	Integrin beta	E7FCN5	E7FCN5	itgb2	4335	tr|E7FCN5|E7FCN5_DANRE Integrin beta OS=Danio rerio OX=7955 GN=itgb2 PE=1 SV=1	E7FCN5_DANRE	Integrin beta	itgb2	1	1
		11.504	11.4609	10.9008	10.6872	10.8275	11.3052	14.1631	14.2602	14.6676	14.793	13.6226	15.7735				+	NI_TBK12					4	4	4	35.1	35.1	35.1	18.832	0	22.791	990860	29	1.131e-06	0	-3.43237	-2.57925		E7FFU0	E7FFU0	zgc:152945	4435	tr|E7FFU0|E7FFU0_DANRE Hemopexin b OS=Danio rerio OX=7955 GN=hpxb PE=1 SV=3	E7FFU0_DANRE	Hemopexin b	hpxb	1	3
		15.9283	15.9084	15.7592	15.7978	15.7916	16.0097	16.3778	16.5103	16.5727	16.5259	16.5801	16.4191						regulation of metal ion transport;biological regulation;negative regulation of biological process;negative regulation of ion transmembrane transporter activity;negative regulation of molecular function;negative regulation of ryanodine-sensitive calcium-release channel activity;negative regulation of transport;negative regulation of transporter activity;regulation of biological process;regulation …	transporter activity;anion channel activity;anion transmembrane transporter activity;channel activity;chloride channel activity;gated channel activity;ion channel activity;ion transmembrane transporter activity;passive transmembrane transporter activity;substrate-specific channel activity;substrate-specific transmembrane transporter activity;substrate-specific transporter activity;transmembrane t…	cytoplasm;cell part;chloride channel complex;intracellular part;ion channel complex;macromolecular complex;membrane part;protein complex	Chloride;Chloridechannel;Completeproteome;Cytoplasm;Ionchannel;Iontransport;Proteomicsidentification;Referenceproteome;Transport;Voltage-gatedchannel	11	11	11	58.6	58.6	58.6	27.616	0	83.067	7301200	104	2.70816e-07	0.120498	-0.631855	-0.60049	Chloride intracellular channel protein	F1QTI1	F1QTI1	clic2	5680	tr|F1QTI1|F1QTI1_DANRE Chloride intracellular channel protein OS=Danio rerio OX=7955 GN=clic2 PE=1 SV=1	F1QTI1_DANRE	Chloride intracellular channel protein	clic2	1	1
		15.723	15.3322	15.4085	15.4155	15.0371	15.0741	10.9729	10.7026	12.5295	10.9549	10.5651	12.5344				+	NI_TBK12		binding;calcium ion binding;cation binding;ion binding;metal ion binding		Calcium;Completeproteome;Metal-binding;Referenceproteome;Repeat	3	3	1	39.8	39.8	10.2	11.764	0	27.967	1002100	32	1.23575e-06	0	3.95514	2.85606		Q804V9	Q804V9	pvalb5	8972	tr|Q804V9|Q804V9_DANRE Parvalbumin OS=Danio rerio OX=7955 GN=pvalb5 PE=2 SV=1	Q804V9_DANRE	Parvalbumin	pvalb5	2	1
		12.4335	10.5877	11.7828	10.1087	11.5279	12.5922	16.3139	15.7108	16.6333	15.7469	17.1029	17.1983				+	NI_TBK12		nucleotide binding;acting on acid anhydrides;binding;catalytic activity;GTP binding;GTPase activity;guanyl nucleotide binding;guanyl ribonucleotide binding;hydrolase activity;in phosphorus-containing anhydrides;nucleoside-triphosphatase activity;purine nucleotide binding;purine ribonucleoside triphosphate binding;purine ribonucleotide binding;pyrophosphatase activity;ribonucleotide binding		Completeproteome;GTP-binding;Nucleotide-binding;Proteomicsidentification;Referenceproteome	14	14	14	30.8	30.8	30.8	71.172	0	82.468	5195000	83	1.27393e-06	0	-4.94555	-3.33533		Q6DHP7;E9QBY9	Q6DHP7	gbp1	7876	tr|E9QBY9|E9QBY9_DANRE Guanylate-binding protein 1 (Fragment) OS=Danio rerio OX=7955 GN=gbp1 PE=3 SV=1;tr|Q6DHP7|Q6DHP7_DANRE Guanylate-binding protein 1 OS=Danio rerio OX=7955 GN=gbp1 PE=1 SV=1	E9QBY9_DANRE;Q6DHP7_DANRE	Guanylate-binding protein 1;Guanylate-binding protein 1 (Fragment)	gbp1	1;3	1
		11.3832	11.3471	11.6569	9.92786	10.7739	11.901	14.4433	14.3154	14.2247	13.985	14.8954	14.7181				+	NI_TBK12					3	2	2	5.6	4	4	58.969	0.00074267	3.5945	576270	28	1.37866e-06	0	-3.26531	-2.4709		E7EXV8;A0A2R8RNP3;F1Q7E9;F1QRT9	E7EXV8;A0A2R8RNP3;F1Q7E9	casp8l2	2439	tr|A0A2R8RNP3|A0A2R8RNP3_DANRE Caspase 10, apoptosis-related cysteine peptidase OS=Danio rerio OX=7955 GN=casp10 PE=3 SV=1;tr|E7EXV8|E7EXV8_DANRE Caspase 10, apoptosis-related cysteine peptidase OS=Danio rerio OX=7955 GN=casp10 PE=3 SV=2;tr|F1Q7E9|F1Q7E9_DANRE Caspase 10, apoptosis-related cysteine peptidase (Fragment) OS=Danio rerio OX=7955 GN=casp10 PE=3 SV=1;tr|F1QRT9|F1QRT9_DANRE Caspase 10, …	A0A2R8RNP3_DANRE;E7EXV8_DANRE;F1Q7E9_DANRE;F1QRT9_DANRE	Caspase 10, apoptosis-related cysteine peptidase;Caspase 10, apoptosis-related cysteine peptidase (Fragment)	casp10	3;4	1;2;8
		16.5911	16.4397	16.4327	16.9642	16.9238	17.0618	10.7907	11.4987	12.4026	13.9765	11.3974	11.5886				+	NI_TBK12					4	4	4	9.5	9.5	9.5	84.31	0	32.347	1763600	30	1.38559e-06	0	4.79316	3.25579		A0A1D5NSK2	A0A1D5NSK2		1341	tr|A0A1D5NSK2|A0A1D5NSK2_DANRE Si:cabz01007794.1 (Fragment) OS=Danio rerio OX=7955 GN=si:cabz01007794.1 PE=1 SV=1	A0A1D5NSK2_DANRE	Si:cabz01007794.1 (Fragment)	si:cabz01007794.1	1	1
		11.068	11.7054	10.966	11.6289	10.2602	11.0896	13.8138	14.3362	14.9663	13.7816	15.2266	14.0287				+	NI_TBK12				Completeproteome;Proteomicsidentification;Referenceproteome	2	2	2	18.5	18.5	18.5	17.688	0	57.978	859270	25	1.78946e-06	0	-3.23916	-2.43888		A2BHB8	A2BHB8	isg15	2740	tr|A2BHB8|A2BHB8_DANRE ISG15 ubiquitin-like modifier OS=Danio rerio OX=7955 GN=isg15 PE=1 SV=1	A2BHB8_DANRE	ISG15 ubiquitin-like modifier	isg15	1	1
		20.3667	20.3972	20.4081	20.4434	20.4899	20.2321	19.8853	19.8311	19.8527	19.9977	19.8493	19.8477						syncytium formation by plasma membrane fusion;alcohol catabolic process;alcohol metabolic process;anatomical structure formation involved in morphogenesis;carbohydrate catabolic process;carbohydrate metabolic process;catabolic process;cellular carbohydrate catabolic process;cellular carbohydrate metabolic process;cellular metabolic process;cellular process;developmental process;generation of prec…	catalytic activity;intramolecular transferase activity;isomerase activity;phosphoglycerate mutase activity;phosphotransferases		Completeproteome;Glycolysis;Isomerase;Proteomicsidentification;Referenceproteome	27	27	20	81.2	81.2	69	28.824	0	323.31	175300000	538	3.75022e-07	0.173134	0.51227	0.490756		Q7T3G4;A7MCL3	Q7T3G4;A7MCL3	pgam2	8707	tr|A7MCL3|A7MCL3_DANRE Phosphoglycerate mutase OS=Danio rerio OX=7955 GN=pgam2 PE=1 SV=1;tr|Q7T3G4|Q7T3G4_DANRE Phosphoglycerate mutase OS=Danio rerio OX=7955 GN=pgam2 PE=1 SV=1	A7MCL3_DANRE;Q7T3G4_DANRE	Phosphoglycerate mutase	pgam2	1	1
		10.0836	10.8871	11.9942	10.3568	10.3105	10.715	13.5818	13.7253	14.8945	13.977	14.9078	14.2403				+	NI_TBK12	proteolysis;macromolecule metabolic process;metabolic process;primary metabolic process;protein metabolic process;proteolysis involved in cellular protein catabolic process	catalytic activity;acting on L-amino acid peptides;endopeptidase activity;hydrolase activity;peptidase activity;threonine-type endopeptidase activity;threonine-type peptidase activity	nucleus;cell part;cytoplasm;intracellular membrane-bounded organelle;intracellular organelle;intracellular part;macromolecular complex;membrane-bounded organelle;organelle;proteasome core complex;protein complex	Hydrolase;Protease;Proteasome;Threonineprotease	2	2	2	9.1	9.1	9.1	29.851	0.0050516	2.0425	456840	6	2.3498e-06	0	-3.49657	-2.56169	Proteasome subunit beta type	F1QR78	F1QR78	zgc:92791	5607	tr|F1QR78|F1QR78_DANRE Proteasome subunit beta OS=Danio rerio OX=7955 GN=psmb10 PE=3 SV=1	F1QR78_DANRE	Proteasome subunit beta	psmb10	3	1
		17.7859	17.8451	17.8251	17.8278	17.7656	17.8712	18.2808	18.3656	18.4921	18.2767	18.262	18.5023						organelle organization;biological adhesion;biological regulation;cell adhesion;cellular component organization;cellular component organization at cellular level;cellular component organization or biogenesis;cellular component organization or biogenesis at cellular level;cellular process;cytoskeletal anchoring at plasma membrane;cytoskeleton organization;maintenance of location;maintenance of loca…	structural molecule activity;structural constituent of cytoskeleton	ruffle;adherens junction;anchoring junction;cell junction;cell part;cell projection;cell-substrate adherens junction;cell-substrate junction;cytoskeleton;focal adhesion;intracellular non-membrane-bounded organelle;intracellular organelle;intracellular part;non-membrane-bounded organelle;organelle	Completeproteome;Proteomicsidentification;Referenceproteome	155	2	2	67.6	0.9	0.9	271.42	0	30.382	7941600	40	4.67135e-07	0.158381	-0.543127	-0.518457		A0A0R4IDZ8	A0A0R4IDZ8		425	tr|A0A0R4IDZ8|A0A0R4IDZ8_DANRE Talin 1 OS=Danio rerio OX=7955 GN=tln1 PE=1 SV=1	A0A0R4IDZ8_DANRE	Talin 1	tln1	1	1
		11.8081	11.7501	11.1655	12.2082	10.4822	10.3524	14.6174	14.454	14.9492	13.9076	14.4204	14.9571				+	NI_TBK12					5	5	5	4.5	4.5	4.5	187	0	41.115	889860	34	2.92991e-06	0	-3.25652	-2.41536		U3JB09	U3JB09	si:dkey-13i15.1	9299	tr|U3JB09|U3JB09_DANRE Adhesion G protein-coupled receptor F8 OS=Danio rerio OX=7955 GN=adgrf8 PE=4 SV=1	U3JB09_DANRE	Adhesion G protein-coupled receptor F8	adgrf8	4	1
		20.711	20.5169	20.6344	20.6423	20.6354	20.6212	20.228	20.258	20.2709	20.2758	20.1183	20.2271										104	103	3	59.9	59.4	2.7	164.67	0	323.31	784420000	2486	4.84748e-07	0.238253	0.397184	0.383776		A0A0R4INP3;E7EYE1;A0A0R4IPK3	A0A0R4INP3;E7EYE1	CR847973.1	816	tr|A0A0R4INP3|A0A0R4INP3_DANRE Myomesin 2a OS=Danio rerio OX=7955 GN=myom2a PE=1 SV=1;tr|A0A0R4IPK3|A0A0R4IPK3_DANRE Myomesin 2a (Fragment) OS=Danio rerio OX=7955 GN=myom2a PE=1 SV=1;tr|E7EYE1|E7EYE1_DANRE Myomesin 2a OS=Danio rerio OX=7955 GN=myom2a PE=1 SV=3	A0A0R4INP3_DANRE;A0A0R4IPK3_DANRE;E7EYE1_DANRE	Myomesin 2a;Myomesin 2a (Fragment)	myom2a	1	1;3
		18.0738	17.8757	17.887	17.9238	17.8943	17.8362	17.3498	17.2107	17.4091	17.4488	17.2217	17.3202						carbohydrate metabolic process;alcohol biosynthetic process;alcohol catabolic process;alcohol metabolic process;biosynthetic process;carbohydrate biosynthetic process;carbohydrate catabolic process;catabolic process;cellular biosynthetic process;cellular carbohydrate biosynthetic process;cellular carbohydrate catabolic process;cellular carbohydrate metabolic process;cellular metabolic process;cel…	catalytic activity;glucose-6-phosphate isomerase activity;interconverting aldoses and ketoses;intramolecular oxidoreductase activity;isomerase activity		Gluconeogenesis;Glycolysis;Isomerase	26	22	20	53.5	44.1	40.1	62.16	0	220.65	55755000	446	5.03985e-07	0.138731	0.58844	0.559367	Glucose-6-phosphate isomerase	A8DZE4	A8DZE4	gpib	3088	tr|A8DZE4|A8DZE4_DANRE Glucose-6-phosphate isomerase OS=Danio rerio OX=7955 GN=gpib PE=1 SV=1	A8DZE4_DANRE	Glucose-6-phosphate isomerase	gpib	1	1
		11.2132	12.0265	10.6868	9.49532	11.392	11.1715	14.1726	14.1592	14.8324	14.4624	14.8699	15.1934				+	NI_TBK12		binding;cation binding;ion binding;metal ion binding;transition metal ion binding;zinc ion binding	intracellular;cell part	Metal-binding;Zinc;Zinc-finger	6	6	6	22.2	22.2	22.2	43.36	0	14.296	921220	32	3.0153e-06	0	-3.6174	-2.60605		E9QF70;A0A0N4STY4;F1QV80;A8E7R9;A0A0N4SU71;A0A0N4STV9;F1Q9G2	E9QF70;A0A0N4STY4;F1QV80;A8E7R9;A0A0N4SU71;A0A0N4STV9	LOC100330744;ftr16;ftr43	226	tr|A0A0N4STV9|A0A0N4STV9_DANRE FinTRIM family, member 50 OS=Danio rerio OX=7955 GN=ftr50 PE=4 SV=1;tr|A0A0N4STY4|A0A0N4STY4_DANRE FinTRIM family, member 50 OS=Danio rerio OX=7955 GN=ftr50 PE=4 SV=2;tr|A0A0N4SU71|A0A0N4SU71_DANRE FinTRIM family, member 50 OS=Danio rerio OX=7955 GN=ftr50 PE=4 SV=2;tr|A8E7R9|A8E7R9_DANRE FinTRIM family, member 43 OS=Danio rerio OX=7955 GN=ftr43 PE=4 SV=2;tr|E9QF70|E…	A0A0N4STV9_DANRE;A0A0N4STY4_DANRE;A0A0N4SU71_DANRE;A8E7R9_DANRE;E9QF70_DANRE;F1Q9G2_DANRE;F1QV80_DANRE	FinTRIM family, member 43;FinTRIM family, member 50	ftr43;ftr50	4	1;2;4
		10.2434	11.1371	10.5458	10.3607	11.9096	11.2465	13.7292	13.4132	14.4969	13.9688	14.1585	15.0315				+	NI_TBK12			extracellular space;extracellular region part		4	4	4	11.8	11.8	11.8	39.567	0.0066689	1.9207	454930	5	3.40576e-06	0	-3.22583	-2.38815		E7F2E6	E7F2E6	il1b	4027	tr|E7F2E6|E7F2E6_DANRE Interleukin-1 family member A OS=Danio rerio OX=7955 GN=il1fma PE=4 SV=1	E7F2E6_DANRE	Interleukin-1 family member A	il1fma	4	1
		13.6818	12.9613	13.0725	13.6114	11.4245	12.44	15.8983	16.3886	16.3329	16.66	16.2471	17.3905				+	NI_TBK12					5	5	5	32.2	32.2	32.2	23.802	0	38.143	3111400	50	3.98601e-06	0	-3.621	-2.58521		E7F5I8	E7F5I8	LOC100149559	4127	tr|E7F5I8|E7F5I8_DANRE Cerebellin 11 OS=Danio rerio OX=7955 GN=cbln11 PE=4 SV=1	E7F5I8_DANRE	Cerebellin 11	cbln11	4	1
		15.4399	14.2065	15.3215	13.7768	15.8143	15.2787	10.7708	11.462	11.4735	11.6731	10.5186	12.3107				+	NI_TBK12					1	1	1	5.3	5.3	5.3	22.296	0.002529	2.3746	250050	4	6.04911e-06	0	3.60481	2.54238		A0A0R4IX19	A0A0R4IX19		1153	tr|A0A0R4IX19|A0A0R4IX19_DANRE Si:ch211-188p14.2 (Fragment) OS=Danio rerio OX=7955 GN=si:ch211-188p14.2 PE=1 SV=1	A0A0R4IX19_DANRE	Si:ch211-188p14.2 (Fragment)	si:ch211-188p14.2	1	1
		12.5799	12.583	13.1122	12.7643	14.5115	12.371	16.2485	17.2675	16.989	15.9927	18.3621	17.0398				+	NI_TBK12				Completeproteome;Proteomicsidentification;Referenceproteome	4	4	4	41.8	41.8	41.8	10.018	0	17.328	4567300	31	6.77324e-06	0	-3.9963	-2.72006		D2CRG0;A0A2R8Q981	D2CRG0;A0A2R8Q981	LOC100003647	3845	tr|A0A2R8Q981|A0A2R8Q981_DANRE Three-finger protein 5 OS=Danio rerio OX=7955 GN=LOC100003647 PE=4 SV=1;tr|D2CRG0|D2CRG0_DANRE CD59 glycoprotein-like OS=Danio rerio OX=7955 GN=thfp5 PE=2 SV=1	A0A2R8Q981_DANRE;D2CRG0_DANRE	CD59 glycoprotein-like;Three-finger protein 5	LOC100003647;thfp5	2;4	1
		10.829	9.84402	11.2264	11.0367	10.5127	10.0447	13.0118	13.5563	13.9536	13.1861	15.0408	14.3287				+	NI_TBK12					2	1	1	8.5	3.9	3.9	36.376	0	8.5517	257390	14	6.79496e-06	0	-3.26397	-2.35947		Q502A6	Q502A6	ctssb.1	7225	tr|Q502A6|Q502A6_DANRE Cathepsin S, b.1 OS=Danio rerio OX=7955 GN=ctss2.1 PE=1 SV=1	Q502A6_DANRE	Cathepsin S, b.1	ctss2.1	1	1
		11.2768	11.3451	11.1219	10.1217	11.4171	11.1077	14.5017	15.1449	15.0553	13.7953	14.9945	13.0513				+	NI_TBK12					1	1	1	3.4	3.4	3.4	44.064	0.0036455	2.2477	439560	11	6.81357e-06	0	-3.3588	-2.40841		F1R248	F1R248	zgc:153920	6003	tr|F1R248|F1R248_DANRE Zgc:153920 OS=Danio rerio OX=7955 GN=plekhs1.2 PE=4 SV=2	F1R248_DANRE	Zgc:153920	plekhs1.2	4	2
		11.3667	10.334	10.2549	10.7916	11.6486	11.1571	14.3087	13.8488	16.1371	15.0984	16.6837	16.3923				+	NI_TBK12	immune system process;cell chemotaxis;cell migration;cell motility;cellular component movement;cellular process;cellular response to chemical stimulus;cellular response to stimulus;chemotaxis;immune response;locomotion;response to chemical stimulus;response to external stimulus;response to stimulus;taxis		extracellular region	Completeproteome;Referenceproteome	3	3	3	24.2	24.2	24.2	14.307	0.0017552	2.6208	909340	8	7.25417e-06	0	-4.48604	-2.93056		F1QHU2	F1QHU2	ccl19b	5288	tr|F1QHU2|F1QHU2_DANRE Chemokine (C-C motif) ligand 19b (Fragment) OS=Danio rerio OX=7955 GN=ccl19b PE=4 SV=1	F1QHU2_DANRE	Chemokine (C-C motif) ligand 19b (Fragment)	ccl19b	4	1
		15.3079	15.3687	15.3786	15.3153	15.3268	15.4232	15.5639	15.5886	15.5988	15.6047	15.557	15.6468						regulation of transcription;biological regulation;DNA-dependent;negative regulation of biological process;negative regulation of biosynthetic process;negative regulation of cellular biosynthetic process;negative regulation of cellular macromolecule biosynthetic process;negative regulation of cellular metabolic process;negative regulation of cellular process;negative regulation of gene expression;…		nucleus;cell part;intracellular membrane-bounded organelle;intracellular organelle;intracellular part;membrane-bounded organelle;organelle	Completeproteome;Proteomicsidentification;Referenceproteome	10	10	10	20.6	20.6	20.6	65.342	0	36.994	6123900	151	8.85751e-07	0.352436	-0.239864	-0.234583		F1Q889	F1Q889	nelfcd	4862	tr|F1Q889|F1Q889_DANRE Negative elongation factor complex member C/D OS=Danio rerio OX=7955 GN=nelfcd PE=1 SV=1	F1Q889_DANRE	Negative elongation factor complex member C/D	nelfcd	1	1
		10.3582	11.0075	11.2691	10.4675	9.55668	12.3761	14.5964	14.3156	14.2269	13.4493	14.3771	14.1151				+	NI_TBK12		nucleotide binding;adenyl nucleotide binding;adenyl ribonucleotide binding;ATP binding;binding;purine nucleotide binding;purine ribonucleoside triphosphate binding;purine ribonucleotide binding;ribonucleotide binding		ATP-binding;Completeproteome;Nucleotide-binding;Referenceproteome	2	2	2	7.3	7.3	7.3	48.173	0	23.551	348080	18	1.30952e-05	0	-3.34087	-2.34823		F1R8V0	F1R8V0	hspa13	6235	tr|F1R8V0|F1R8V0_DANRE Heat shock 70 kDa protein 13 OS=Danio rerio OX=7955 GN=hspa13 PE=3 SV=1	F1R8V0_DANRE	Heat shock 70 kDa protein 13	hspa13	3	1
		15.3167	15.3227	15.1997	15.1396	15.3355	15.5721	15.9873	15.9271	16.1433	16.0512	16.0758	16.0259						somite specification;activation of protein kinase A activity;activation of protein kinase activity;anatomical structure homeostasis;biological regulation;developmental process;embryonic pattern specification;epithelial structure maintenance;homeostatic process;pattern specification process;positive regulation of catalytic activity;positive regulation of kinase activity;positive regulation of mole…	binding;protein binding;protein kinase A binding;protein kinase A regulatory subunit binding	cytoplasm;cell part;cytoplasmic part;Golgi apparatus;intracellular membrane-bounded organelle;intracellular organelle;intracellular part;membrane-bounded organelle;organelle	Completeproteome;Golgiapparatus;Referenceproteome	6	6	6	16.6	16.6	16.6	45.389	0	37.717	4012000	65	9.18446e-07	0.0899526	-0.720711	-0.674884	Protein PRRC1	Q5XJA3	Q5XJA3	prrc1	7615	sp|Q5XJA3|PRRC1_DANRE Protein PRRC1 OS=Danio rerio OX=7955 GN=prrc1 PE=2 SV=2	PRRC1_DANRE	Protein PRRC1	prrc1	2	2
		10.1438	11.1162	10.6933	10.9547	12.0876	13.112	15.1953	14.8995	14.1645	14.3549	15.4698	14.8026				+	NI_TBK12	translation;biosynthetic process;cellular biosynthetic process;cellular macromolecule biosynthetic process;cellular macromolecule metabolic process;cellular metabolic process;cellular process;cellular protein metabolic process;macromolecule biosynthetic process;macromolecule metabolic process;metabolic process;primary metabolic process;protein metabolic process	structural constituent of ribosome;structural molecule activity	large ribosomal subunit;cell part;intracellular organelle part;intracellular part;macromolecular complex;organelle part;ribonucleoprotein complex	Completeproteome;Referenceproteome	4	3	3	32.5	27.9	27.9	17.611	0.0019754	2.5128	800710	3	2.96304e-05	0	-3.46319	-2.3373		Q502J9	Q502J9	mrpl30	7232	tr|Q502J9|Q502J9_DANRE 39S ribosomal protein L30, mitochondrial OS=Danio rerio OX=7955 GN=mrpl30 PE=2 SV=1	Q502J9_DANRE	39S ribosomal protein L30, mitochondrial	mrpl30	2	1
		13.6025	13.8516	14.4195	13.7966	14.3673	13.6347	9.77543	8.48937	8.20491	12.0782	10.4938	9.36212				+	NI_TBK12	carbohydrate metabolic process;metabolic process;primary metabolic process	catalytic activity;acting on glycosyl bonds;hydrolase activity;hydrolyzing O-glycosyl compounds		Completeproteome;Glycosidase;Hydrolase;Referenceproteome	25	25	8	14.1	14.1	4	216.63	0	101.31	4715200	91	3.55741e-05	0	4.2114	2.63453		F1Q8B5;A0A0G2KIT0	F1Q8B5;A0A0G2KIT0	lct	4867	tr|A0A0G2KIT0|A0A0G2KIT0_DANRE Lactase OS=Danio rerio OX=7955 GN=lct PE=4 SV=2;tr|F1Q8B5|F1Q8B5_DANRE Lactase OS=Danio rerio OX=7955 GN=lct PE=4 SV=1	A0A0G2KIT0_DANRE;F1Q8B5_DANRE	Lactase	lct	4	1;2
		13.2581	11.4141	10.9222	11.023	9.62549	8.03672	15.3708	15.703	15.6803	15.4578	15.2466	15.8975				+	NI_TBK12				Completeproteome;Proteomicsidentification;Referenceproteome	5	5	5	14.9	14.9	14.9	43.694	0	10.82	1663600	29	5.44001e-05	0	-4.84605	-2.81011		A0A2R8PXF1;E7F1J7;A0A2R8QLV2;A0A0R4IDE7;A0A2R8QA67;A0A0R4ILM0	A0A2R8PXF1;E7F1J7	si:ch211-147m6.1	1570	tr|A0A0R4IDE7|A0A0R4IDE7_DANRE Si:ch211-194m7.4 (Fragment) OS=Danio rerio OX=7955 GN=si:ch211-194m7.4 PE=4 SV=1;tr|A0A0R4ILM0|A0A0R4ILM0_DANRE Si:ch211-194m7.8 OS=Danio rerio OX=7955 GN=si:ch211-194m7.8 PE=1 SV=1;tr|A0A2R8PXF1|A0A2R8PXF1_DANRE Si:ch211-147m6.1 OS=Danio rerio OX=7955 GN=si:ch211-147m6.1 PE=4 SV=1;tr|A0A2R8QA67|A0A2R8QA67_DANRE Si:ch211-194m7.8 OS=Danio rerio OX=7955 GN=si:ch211-19…	A0A0R4IDE7_DANRE;A0A0R4ILM0_DANRE;A0A2R8PXF1_DANRE;A0A2R8QA67_DANRE;A0A2R8QLV2_DANRE;E7F1J7_DANRE	Si:ch211-147m6.1;Si:ch211-147m6.1 (Fragment);Si:ch211-194m7.4;Si:ch211-194m7.4 (Fragment);Si:ch211-194m7.8	si:ch211-147m6.1;si:ch211-194m7.4;si:ch211-194m7.8	1;4	1;2
		10.8143	12.8318	11.2138	10.2145	10.0249	15.1147	17.2443	16.788	17.321	16.361	17.3759	16.9306				+	NI_TBK12					4	4	4	21.6	21.6	21.6	31.965	0	59.941	2422900	24	6.59108e-05	0	-5.30113	-2.92701		E7F496;A0A2R8QEP8	E7F496;A0A2R8QEP8	CR753886.1	4084	tr|A0A2R8QEP8|A0A2R8QEP8_DANRE GTPase IMAP family member 4 OS=Danio rerio OX=7955 GN=gimap4 PE=3 SV=1;tr|E7F496|E7F496_DANRE GTPase IMAP family member 4 OS=Danio rerio OX=7955 GN=gimap4 PE=3 SV=2	A0A2R8QEP8_DANRE;E7F496_DANRE	GTPase IMAP family member 4	gimap4	3	1;2
		15.4773	15.4957	15.0442	15.2487	15.4393	15.4431	16.0736	16.1529	16.1045	16.1679	16.1981	16.2792										14	14	14	69.5	69.5	69.5	27.172	0	171.94	9417100	210	1.23193e-06	0.0699777	-0.804613	-0.746214		Q6P5J7	Q6P5J7	clica	8281	tr|Q6P5J7|Q6P5J7_DANRE Chloride intracellular channel 3 OS=Danio rerio OX=7955 GN=clic3 PE=1 SV=1	Q6P5J7_DANRE	Chloride intracellular channel 3	clic3	1	1
		13.1212	10.355	12.2059	10.8256	12.717	10.5743	14.7756	14.2257	15.4255	15.2786	16.6921	16.288				+	NI_TBK12		nucleotide binding;binding;GTP binding;guanyl nucleotide binding;guanyl ribonucleotide binding;purine nucleotide binding;purine ribonucleoside triphosphate binding;purine ribonucleotide binding;ribonucleotide binding		GTP-binding;Nucleotide-binding	13	12	12	22.9	20.7	20.7	73.495	0	22.903	2926400	50	0.000101359	0	-3.81442	-2.36164		F1R785	F1R785	mxf	6180	tr|F1R785|F1R785_DANRE Myxovirus (influenza virus) resistance F OS=Danio rerio OX=7955 GN=mxf PE=3 SV=1	F1R785_DANRE	Myxovirus (influenza virus) resistance F	mxf	3	1
		24.1495	23.9942	24.1887	24.0091	24.0512	23.9281	23.6121	23.6562	23.5666	23.6465	23.6243	23.6091							nucleotide binding;adenyl nucleotide binding;adenyl ribonucleotide binding;ATP binding;binding;catalytic activity;kinase activity;purine nucleotide binding;purine ribonucleoside triphosphate binding;purine ribonucleotide binding;ribonucleotide binding;transferase activity;transferring phosphorus-containing groups		ATP-binding;Completeproteome;Kinase;Nucleotide-binding;Proteomicsidentification;Referenceproteome;Transferase	49	49	33	76.1	76.1	56.6	42.851	0	323.31	3884100000	3042	1.25489e-06	0.216786	0.434316	0.416679		Q7T306	Q7T306	ckmb	8661	tr|Q7T306|Q7T306_DANRE Creatine kinase OS=Danio rerio OX=7955 GN=ckmb PE=1 SV=1	Q7T306_DANRE	Creatine kinase	ckmb	1	1
		12.3022	14.8466	14.2225	13.5278	13.2078	14.773	16.5078	16.5664	16.6594	15.9864	17.6602	16.9887				+	NI_TBK12				Completeproteome;Referenceproteome	14	14	14	37.4	37.4	37.4	49.215	0	84.036	6467400	105	9.09092e-05	0.000129032	-2.91485	-1.99125		F1Q5Z8	F1Q5Z8	sqstm1	4742	tr|F1Q5Z8|F1Q5Z8_DANRE Sequestosome 1 OS=Danio rerio OX=7955 GN=sqstm1 PE=2 SV=1	F1Q5Z8_DANRE	Sequestosome 1	sqstm1	2	1
		10.1399	10.1303	9.71771	11.5823	10.1855	10.352	11.0634	15.697	15.8669	15.7623	15.6102	15.9958				+	NI_TBK12			integral to membrane;cell part;intrinsic to membrane;membrane part	Completeproteome;Membrane;Referenceproteome;Transmembrane;Transmembranehelix	2	2	2	6.6	6.6	6.6	58.607	0.0043138	2.1849	836720	2	0.000229852	0	-4.648	-2.53849	Suppressor of tumorigenicity 7 protein homolog;Suppressor of tumorigenicity 7 protein-like	Q1RLU8;F1R8L6;A0A1L1QZS0;A9JRA0	Q1RLU8;F1R8L6;A0A1L1QZS0;A9JRA0	st7;st7l	7080	sp|A9JRA0|ST7L_DANRE Suppressor of tumorigenicity 7 protein-like OS=Danio rerio OX=7955 GN=st7l PE=2 SV=1;sp|Q1RLU8|ST7_DANRE Suppressor of tumorigenicity 7 protein homolog OS=Danio rerio OX=7955 GN=st7 PE=2 SV=1;tr|A0A1L1QZS0|A0A1L1QZS0_DANRE Suppressor of tumorigenicity 7 protein homolog OS=Danio rerio OX=7955 GN=st7 PE=3 SV=2;tr|F1R8L6|F1R8L6_DANRE Suppressor of tumorigenicity 7 protein homolo…	A0A1L1QZS0_DANRE;F1R8L6_DANRE;ST7_DANRE;ST7L_DANRE	Suppressor of tumorigenicity 7 protein homolog;Suppressor of tumorigenicity 7 protein-like	st7;st7l	2;3	1;2
		10.8138	10.2938	10.614	10.4535	10.8689	16.0498	16.5037	16.2445	16.9221	16.2678	16.7381	15.9048				+	NI_TBK12	nucleobase-containing compound metabolic process;biosynthetic process;cellular biosynthetic process;cellular macromolecule biosynthetic process;cellular macromolecule metabolic process;cellular metabolic process;cellular nitrogen compound metabolic process;cellular process;DNA-dependent;macromolecule biosynthetic process;macromolecule metabolic process;metabolic process;nitrogen compound metaboli…	binding;cation binding;ion binding;metal ion binding;transition metal ion binding;zinc ion binding		Completeproteome;Metal-binding;Proteomicsidentification;Referenceproteome;Zinc;Zinc-finger	4	4	4	2.5	2.5	2.5	236.96	0.0092025	1.7333	1604700	7	0.000336787	0	-4.91453	-2.55508		E7FB55	E7FB55	si:ch73-181d5.4	4282	tr|E7FB55|E7FB55_DANRE Si:ch73-181d5.4 OS=Danio rerio OX=7955 GN=si:ch73-181d5.4 PE=1 SV=1	E7FB55_DANRE	Si:ch73-181d5.4	si:ch73-181d5.4	1	1
		18.1158	18.0422	17.7486	17.8597	17.7897	18.0941	18.8395	18.7343	18.7646	18.6461	18.6203	18.8942							small GTPase regulator activity;enzyme regulator activity;GDP-dissociation inhibitor activity;GTPase regulator activity;nucleoside-triphosphatase regulator activity;Rho GDP-dissociation inhibitor activity	cytoplasm;cell part;intracellular part	Completeproteome;Proteomicsidentification;Referenceproteome	15	15	15	68.6	68.6	68.6	23.408	0	265.75	65503000	380	1.30396e-06	0.0692908	-0.808155	-0.748922		Q7SZQ6;E9QBP0	Q7SZQ6	arhgdig	8618	tr|E9QBP0|E9QBP0_DANRE Rho GDP dissociation inhibitor (GDI) gamma (Fragment) OS=Danio rerio OX=7955 GN=arhgdig PE=1 SV=1;tr|Q7SZQ6|Q7SZQ6_DANRE Rho GDP dissociation inhibitor (GDI) gamma OS=Danio rerio OX=7955 GN=arhgdig PE=1 SV=1	E9QBP0_DANRE;Q7SZQ6_DANRE	Rho GDP dissociation inhibitor (GDI) gamma;Rho GDP dissociation inhibitor (GDI) gamma (Fragment)	arhgdig	1	1
		16.43	16.2023	16.2437	16.4191	16.2828	16.3267	16.73	16.8385	16.7694	16.9591	16.8548	16.8055									Chaperone;Completeproteome;Proteomicsidentification;Referenceproteome	9	9	8	32	32	28.8	34.295	0	66.819	7237000	112	1.31537e-06	0.17682	-0.508798	-0.484642		Q6DHR2	Q6DHR2	dnajb6a	7878	tr|Q6DHR2|Q6DHR2_DANRE DnaJ heat shock protein family (Hsp40) member B6a OS=Danio rerio OX=7955 GN=dnajb6a PE=1 SV=1	Q6DHR2_DANRE	DnaJ heat shock protein family (Hsp40) member B6a	dnajb6a	1	1
		10.9185	14.1494	11.0981	13.8209	14.5011	10.2927	16.4065	16.267	16.8691	16.7628	16.3486	17.1012				+	NI_TBK12	signal transduction;biological regulation;cellular process;cellular response to stimulus;intracellular signal transduction;regulation of biological process;regulation of cellular process;response to stimulus;small GTPase mediated signal transduction	small GTPase regulator activity;enzyme regulator activity;GTPase regulator activity;guanyl-nucleotide exchange factor activity;nucleoside-triphosphatase regulator activity;Ras guanyl-nucleotide exchange factor activity;Rho guanyl-nucleotide exchange factor activity	endoplasmic reticulum membrane;cell part;cytoplasmic part;endoplasmic reticulum part;intracellular organelle part;intracellular part;membrane;membrane part;organelle membrane;organelle part;plasma membrane	Calcium;Calmodulin-binding;Cellmembrane;Coiledcoil;Completeproteome;Cytoplasm;Endoplasmicreticulum;Guanine-nucleotidereleasingfactor;Membrane;Referenceproteome;Repeat	3	3	3	3	3	3	132.56	0.0025305	2.3768	1816300	16	0.00033727	0	-4.16242	-2.33547		A0A2R8Q1D4;A0A2R8QG49;A0A2R8RWI5;E7FBN7;A0A2R8QR80;A0A2R8Q062;A0A0R4IX73;A0A2R8RWY4;A2CEA7	A0A2R8Q1D4;A0A2R8QG49;A0A2R8RWI5;E7FBN7	LOC558859	1658	sp|A2CEA7|RGRF2_DANRE Ras-specific guanine nucleotide-releasing factor 2 OS=Danio rerio OX=7955 GN=rasgrf2 PE=3 SV=1;tr|A0A0R4IX73|A0A0R4IX73_DANRE Ras protein-specific guanine nucleotide-releasing factor 2b OS=Danio rerio OX=7955 GN=rasgrf2b PE=4 SV=2;tr|A0A2R8Q062|A0A2R8Q062_DANRE Ras protein-specific guanine nucleotide-releasing factor 2b OS=Danio rerio OX=7955 GN=rasgrf2b PE=4 SV=1;tr|A0A2R8Q…	A0A0R4IX73_DANRE;A0A2R8Q062_DANRE;A0A2R8Q1D4_DANRE;A0A2R8QG49_DANRE;A0A2R8QR80_DANRE;A0A2R8RWI5_DANRE;A0A2R8RWY4_DANRE;E7FBN7_DANRE;RGRF2_DANRE	Ras protein-specific guanine nucleotide-releasing factor 2a;Ras protein-specific guanine nucleotide-releasing factor 2b;Ras-specific guanine nucleotide-releasing factor 2	rasgrf2;rasgrf2a;rasgrf2b	3;4	1;2;3
		11.7261	10.8522	11.8223	10.5901	10.9337	11.6568	13.4433	13.4569	13.705	13.1048	13.7148	14.1304				+	NI_TBK12	proteolysis;catabolic process;cellular catabolic process;cellular macromolecule catabolic process;cellular macromolecule metabolic process;cellular metabolic process;cellular process;macromolecule catabolic process;macromolecule metabolic process;metabolic process;modification-dependent macromolecule catabolic process;modification-dependent protein catabolic process;primary metabolic process;prot…			Completeproteome;Referenceproteome	2	2	2	3.3	3.3	3.3	85.27	0.00024913	3.7535	383940	6	4.1268e-06	0.000631579	-2.329	-1.85032		E7F1X5	E7F1X5	cyldl	4007	tr|E7F1X5|E7F1X5_DANRE Cylindromatosis (turban tumor syndrome),-like OS=Danio rerio OX=7955 GN=cyldl PE=4 SV=1	E7F1X5_DANRE	Cylindromatosis (turban tumor syndrome),-like	cyldl	4	1
		15.1921	15.4163	15.0614	14.8082	15.427	17.3294	12.1273	11.2497	11.169	12.0476	11.0257	15.041				+	NI_TBK12					32	2	2	48.6	4	4	67.226	0.00024916	3.7541	533370	10	0.000758574	0.000130435	3.42901	1.99469		A0A2R8QLD9	A0A2R8QLD9		2212	tr|A0A2R8QLD9|A0A2R8QLD9_DANRE Uncharacterized protein OS=Danio rerio OX=7955 PE=3 SV=1	A0A2R8QLD9_DANRE	Uncharacterized protein		3	1
		11.701	11.4756	10.8252	10.5221	10.7725	14.6785	15.6573	15.8032	16.3965	15.2464	15.5021	13.0193				+	NI_TBK12					2	2	2	2.4	2.4	2.4	124.16	0.000254	4.2406	617430	6	0.00103545	0.000131868	-3.6083	-2.01517		E7FF25;Q5SPS2;Q5SPS1	E7FF25;Q5SPS2;Q5SPS1	zgc:85722;fam184a	4409	tr|E7FF25|E7FF25_DANRE Zgc:85722 OS=Danio rerio OX=7955 GN=fam184aa PE=4 SV=2;tr|Q5SPS1|Q5SPS1_DANRE Family with sequence similarity 184 member A OS=Danio rerio OX=7955 GN=fam184ab PE=4 SV=2;tr|Q5SPS2|Q5SPS2_DANRE Family with sequence similarity 184 member A (Fragment) OS=Danio rerio OX=7955 GN=fam184ab PE=4 SV=1	E7FF25_DANRE;Q5SPS1_DANRE;Q5SPS2_DANRE	Family with sequence similarity 184 member A;Family with sequence similarity 184 member A (Fragment);Zgc:85722	fam184aa;fam184ab	4	1;2
		18.261	18.0404	18.0467	18.4288	18.2475	18.1529	17.5858	17.3561	17.5756	17.4933	17.4993	17.5473									Completeproteome;Proteomicsidentification;Referenceproteome	9	9	9	24.4	24.4	24.4	26.312	0	128.35	18364000	187	1.77862e-06	0.101976	0.686653	0.642023		A2CEA9	A2CEA9	bri3bp	2769	tr|A2CEA9|A2CEA9_DANRE Bri3-binding protein OS=Danio rerio OX=7955 GN=bri3bp PE=1 SV=1	A2CEA9_DANRE	Bri3-binding protein	bri3bp	1	1
		11.2416	11.3234	11.689	10.6046	10.2957	10.9611	12.929	12.8965	14.6951	16.9681	13.67	15.6227				+	NI_TBK12		catalytic activity;acting on L-amino acid peptides;endopeptidase activity;hydrolase activity;peptidase activity;serine hydrolase activity;serine-type endopeptidase activity;serine-type peptidase activity		Completeproteome;Referenceproteome	6	6	6	22.6	22.6	22.6	29.339	0	25.585	917840	19	0.000560405	0.000133333	-3.44433	-2.03468		A0A2R8RZP1;F8W5P2	A0A2R8RZP1;F8W5P2	hp	2551	tr|A0A2R8RZP1|A0A2R8RZP1_DANRE Haptoglobin OS=Danio rerio OX=7955 GN=hp PE=4 SV=1;tr|F8W5P2|F8W5P2_DANRE Haptoglobin OS=Danio rerio OX=7955 GN=hp PE=4 SV=1	A0A2R8RZP1_DANRE;F8W5P2_DANRE	Haptoglobin	hp	4	1
		17.1238	15.1821	15.5352	16.0783	15.082	15.2971	13.0093	10.8759	12.7055	12.3733	10.6862	14.4101				+	NI_TBK12					1	1	1	5.1	5.1	5.1	26.536	0.008667	1.7475	1450700	21	0.000417272	0.000134831	3.37303	2.04174		F1R5B7	F1R5B7	si:ch1073-296i8.2	6124	tr|F1R5B7|F1R5B7_DANRE Exodeoxyribonuclease III OS=Danio rerio OX=7955 GN=trex4 PE=3 SV=2	F1R5B7_DANRE	Exodeoxyribonuclease III	trex4	3	2
		14.1454	11.8672	14.8556	14.2988	13.2596	11.1089	16.2282	16.2571	16.7969	16.4619	16.7121	16.9213				+	NI_TBK12	protein modification process;catabolic process;cellular catabolic process;cellular macromolecule catabolic process;cellular macromolecule metabolic process;cellular metabolic process;cellular process;cellular protein metabolic process;macromolecule catabolic process;macromolecule metabolic process;macromolecule modification;metabolic process;modification-dependent macromolecule catabolic process;…	nucleotide binding;acid-amino acid ligase activity;adenyl nucleotide binding;adenyl ribonucleotide binding;ATP binding;binding;catalytic activity;forming carbon-nitrogen bonds;ligase activity;purine nucleotide binding;purine ribonucleoside triphosphate binding;purine ribonucleotide binding;ribonucleotide binding;small conjugating protein ligase activity;small protein activating enzyme activity;ub…	nucleus;cell part;cytoplasmic part;cytosol;intracellular membrane-bounded organelle;intracellular organelle;intracellular part;membrane-bounded organelle;organelle	ATP-binding;Completeproteome;Ligase;Nucleotide-binding;Proteomicsidentification;Referenceproteome;Ublconjugationpathway	24	21	21	26.3	23.3	23.3	113.61	0	158.01	6192400	103	0.000316625	0.000136364	-3.30699	-2.04594		E7EYF3	E7EYF3	uba7	3897	tr|E7EYF3|E7EYF3_DANRE E1 ubiquitin-activating enzyme OS=Danio rerio OX=7955 GN=uba7 PE=1 SV=1	E7EYF3_DANRE	E1 ubiquitin-activating enzyme	uba7	1	1
		11.5817	10.8591	11.6672	11.4606	9.29531	10.4106	13.8044	14.0417	13.564	14.0458	13.7718	13.2028				+	NI_TBK12	synapse assembly;cellular component assembly;cellular component assembly at cellular level;cellular component organization;cellular component organization at cellular level;cellular component organization or biogenesis;cellular component organization or biogenesis at cellular level;cellular process;synapse organization	binding;cation binding;ion binding;metal ion binding	synapse part;presynaptic active zone		1	1	1	7.8	7.8	7.8	20.394	0	52.434	227750	10	2.81945e-05	0.000137931	-2.85933	-2.04911		A0A140LGP1	A0A140LGP1		1300	tr|A0A140LGP1|A0A140LGP1_DANRE Bassoon (presynaptic cytomatrix protein) b (Fragment) OS=Danio rerio OX=7955 GN=bsnb PE=4 SV=1	A0A140LGP1_DANRE	Bassoon (presynaptic cytomatrix protein) b (Fragment)	bsnb	4	1
		11.4985	10.1516	11.5542	11.5012	10.7998	11.8506	14.6018	14.2365	13.9093	12.7546	15.0151	14.1707				+	NI_TBK12				ANKrepeat;Completeproteome;Proteomicsidentification;Referenceproteome;Repeat	3	3	3	18.8	18.8	18.8	21.88	0	7.907	525290	21	3.22797e-05	0.000139535	-2.88868	-2.05474		F1QM15	F1QM15	ankrd22	5456	tr|F1QM15|F1QM15_DANRE Ankyrin repeat domain 22 OS=Danio rerio OX=7955 GN=ankrd22 PE=1 SV=1	F1QM15_DANRE	Ankyrin repeat domain 22	ankrd22	1	1
		20.3695	20.2677	20.379	20.2474	20.306	20.1064	19.838	19.813	19.7443	19.7375	19.9184	19.8269						system process;multicellular organismal process;neurological system process;response to stimulus;sensory perception;sensory perception of light stimulus;visual perception	binding;cation binding;ion binding;metal ion binding	cytoplasm;cell part;intracellular part;membrane;plasma membrane	Cellmembrane;Completeproteome;Cytoplasm;Hydrolase;Iron;Lipoprotein;Membrane;Metal-binding;Palmitate;Referenceproteome;Sensorytransduction;Vision	39	39	39	67.2	67.2	67.2	60.789	0	323.31	446790000	1156	2.52518e-06	0.198948	0.466333	0.444525	Retinoid isomerohydrolase	Q6PBW5	Q6PBW5	rpe65a	8360	sp|Q6PBW5|RP65A_DANRE Retinoid isomerohydrolase OS=Danio rerio OX=7955 GN=rpe65a PE=2 SV=1	RP65A_DANRE	Retinoid isomerohydrolase	rpe65a	2	1
		10.2417	11.6873	11.2859	11.825	11.5984	12.3413	13.8282	13.6683	14.3977	14.7539	14.3632	14.4316				+	NI_TBK12					3	3	3	13.4	13.4	13.4	32.07	0	37.354	592140	24	9.05435e-06	0.000141176	-2.74393	-2.05863		A0A0G2KN09;A0A0G2KYR2;A0A0G2L8Z4;A0A0G2KYQ8	A0A0G2KN09;A0A0G2KYR2;A0A0G2L8Z4;A0A0G2KYQ8		60	tr|A0A0G2KN09|A0A0G2KN09_DANRE Lymphocyte-specific protein 1 b (Fragment) OS=Danio rerio OX=7955 GN=lsp1b PE=1 SV=1;tr|A0A0G2KYQ8|A0A0G2KYQ8_DANRE Lymphocyte-specific protein 1 b OS=Danio rerio OX=7955 GN=lsp1b PE=1 SV=1;tr|A0A0G2KYR2|A0A0G2KYR2_DANRE Lymphocyte-specific protein 1 b OS=Danio rerio OX=7955 GN=lsp1b PE=1 SV=1;tr|A0A0G2L8Z4|A0A0G2L8Z4_DANRE Lymphocyte-specific protein 1 b (Fragment)…	A0A0G2KN09_DANRE;A0A0G2KYQ8_DANRE;A0A0G2KYR2_DANRE;A0A0G2L8Z4_DANRE	Lymphocyte-specific protein 1 b;Lymphocyte-specific protein 1 b (Fragment)	lsp1b	1	1
		20.5877	20.6262	20.664	20.5376	20.5375	20.737	21.1196	21.0336	21.0305	20.9577	21.1784	20.9905							nucleotide binding;adenyl nucleotide binding;adenyl ribonucleotide binding;ATP binding;binding;purine nucleotide binding;purine ribonucleoside triphosphate binding;purine ribonucleotide binding;ribonucleotide binding		ATP-binding;Completeproteome;Nucleotide-binding;Proteomicsidentification;Referenceproteome;Stressresponse	57	55	55	67.1	67.1	67.1	71.99	0	323.31	743370000	1573	2.67963e-06	0.216591	-0.436723	-0.417419		Q6P3L3	Q6P3L3	hspa5	8269	tr|Q6P3L3|Q6P3L3_DANRE 78 kDa glucose-regulated protein OS=Danio rerio OX=7955 GN=hspa5 PE=1 SV=1	Q6P3L3_DANRE	78 kDa glucose-regulated protein	hspa5	1	1
		20.997	20.8328	20.9808	20.8897	20.9366	20.9356	20.6479	20.6184	20.597	20.5762	20.4463	20.5476							binding;calcium ion binding;cation binding;ion binding;metal ion binding		Actin-binding;Calcium;Completeproteome;Proteomicsidentification;Referenceproteome;Repeat	77	30	29	70.6	31.2	30.1	102.52	0	323.31	430800000	1159	2.79689e-06	0.265465	0.356526	0.343496		A0A2R8Q5Z6;D1GJ56	A0A2R8Q5Z6;D1GJ56	actn3a	1799	tr|A0A2R8Q5Z6|A0A2R8Q5Z6_DANRE Actinin alpha 3a OS=Danio rerio OX=7955 GN=actn3a PE=1 SV=1;tr|D1GJ56|D1GJ56_DANRE Actinin alpha 3a OS=Danio rerio OX=7955 GN=actn3a PE=1 SV=1	A0A2R8Q5Z6_DANRE;D1GJ56_DANRE	Actinin alpha 3a	actn3a	1	1
		10.9362	10.896	11.0481	12.0844	10.7514	9.50267	13.3073	14.052	13.4791	13.3768	13.8275	14.3166				+	NI_TBK12			integral to membrane;cell part;intrinsic to membrane;membrane part	Completeproteome;Referenceproteome	3	3	3	7.2	7.2	7.2	66.299	0.00025329	4.1585	463280	8	1.80233e-05	0.000142857	-2.85677	-2.07766		A0A286Y994;F1REF3;F1Q5U9	A0A286Y994;F1REF3;F1Q5U9	zgc:162698	1434	tr|A0A286Y994|A0A286Y994_DANRE Zgc:162698 OS=Danio rerio OX=7955 GN=zgc:162698 PE=4 SV=1;tr|F1Q5U9|F1Q5U9_DANRE Zgc:162698 OS=Danio rerio OX=7955 GN=zgc:162698 PE=4 SV=1;tr|F1REF3|F1REF3_DANRE Zgc:162698 OS=Danio rerio OX=7955 GN=zgc:162698 PE=4 SV=3	A0A286Y994_DANRE;F1Q5U9_DANRE;F1REF3_DANRE	Zgc:162698	zgc:162698	4	1;3
		11.1256	14.9583	9.52148	11.0082	10.3751	11.5512	11.2569	17.092	17.1176	17.0712	16.5856	17.2426				+	NI_TBK12					15	2	1	19.2	4	2.7	133.21	0.0050403	2.0188	2575200	3	0.00367205	0.000144578	-4.63765	-2.079		A0A0R4IG87;A0A0R4IAX6;A0A2R8QQI5	A0A0R4IG87;A0A0R4IAX6;A0A2R8QQI5		505	tr|A0A0R4IAX6|A0A0R4IAX6_DANRE Si:dkeyp-4c4.2 OS=Danio rerio OX=7955 GN=si:dkeyp-4c4.2 PE=3 SV=2;tr|A0A0R4IG87|A0A0R4IG87_DANRE Si:dkeyp-4c4.2 OS=Danio rerio OX=7955 GN=si:dkeyp-4c4.2 PE=3 SV=1;tr|A0A2R8QQI5|A0A2R8QQI5_DANRE Si:dkeyp-4c4.2 OS=Danio rerio OX=7955 GN=si:dkeyp-4c4.2 PE=4 SV=1	A0A0R4IAX6_DANRE;A0A0R4IG87_DANRE;A0A2R8QQI5_DANRE	Si:dkeyp-4c4.2	si:dkeyp-4c4.2	3;4	1;2
		14.8549	14.9497	14.7331	14.8801	15.0631	15.1257	15.4234	15.6258	15.5803	15.6236	15.5449	15.5224						nucleobase-containing compound metabolic process;cellular macromolecule metabolic process;cellular metabolic process;cellular nitrogen compound metabolic process;cellular process;macromolecule metabolic process;metabolic process;mRNA metabolic process;mRNA processing;nitrogen compound metabolic process;nucleic acid metabolic process;primary metabolic process;RNA metabolic process;RNA processing;R…	nucleic acid binding;binding;RNA binding	spliceosomal complex;cell part;intracellular organelle part;intracellular part;macromolecular complex;nuclear part;organelle part;ribonucleoprotein complex	Completeproteome;mRNAprocessing;mRNAsplicing;Nucleus;Referenceproteome	12	12	12	12.8	12.8	12.8	113.1	0	127.46	6487500	161	2.98442e-06	0.128622	-0.61897	-0.580468	Pre-mRNA-splicing factor CWC22 homolog	B0S6B1;Q08C72	B0S6B1;Q08C72	cwc22	3335	sp|Q08C72|CWC22_DANRE Pre-mRNA-splicing factor CWC22 homolog OS=Danio rerio OX=7955 GN=cwc22 PE=2 SV=1;tr|B0S6B1|B0S6B1_DANRE Pre-mRNA-splicing factor CWC22 homolog OS=Danio rerio OX=7955 GN=cwc22 PE=1 SV=1	B0S6B1_DANRE;CWC22_DANRE	Pre-mRNA-splicing factor CWC22 homolog	cwc22	1;2	1
		16.2102	16.2924	16.2594	16.2852	16.239	16.1987	16.5492	16.4573	16.4878	16.4977	16.5601	16.423										31	31	31	34.6	34.6	34.6	99.875	0	220.52	28804000	482	2.99475e-06	0.344696	-0.248338	-0.241899		E7F4T4;A0A2R8QJT0	E7F4T4;A0A2R8QJT0	zc3h7b	4107	tr|A0A2R8QJT0|A0A2R8QJT0_DANRE Zinc finger CCCH-type containing 7Bb OS=Danio rerio OX=7955 GN=zc3h7bb PE=4 SV=1;tr|E7F4T4|E7F4T4_DANRE Zinc finger CCCH-type-containing 7Bb OS=Danio rerio OX=7955 GN=zc3h7bb PE=1 SV=1	A0A2R8QJT0_DANRE;E7F4T4_DANRE	Zinc finger CCCH-type containing 7Bb;Zinc finger CCCH-type-containing 7Bb	zc3h7bb	1;4	1
		18.0276	17.955	17.5341	17.7397	17.573	17.6568	15.1779	14.9525	15.5462	15.9112	14.3437	15.1191				+	NI_TBK12				Completeproteome;Referenceproteome	3	3	2	34.2	34.2	21.5	16.651	0	5.4795	3355100	26	6.37502e-07	0.000146341	2.57262	2.08641		E7FAA1;I3IS21	E7FAA1	si:ch211-157c3.4	4251	tr|E7FAA1|E7FAA1_DANRE Si:ch211-157c3.4 OS=Danio rerio OX=7955 GN=si:ch211-157c3.4 PE=1 SV=1;tr|I3IS21|I3IS21_DANRE Si:ch211-157c3.4 OS=Danio rerio OX=7955 GN=si:ch211-157c3.4 PE=4 SV=1	E7FAA1_DANRE;I3IS21_DANRE	Si:ch211-157c3.4	si:ch211-157c3.4	1;4	1
		20.0988	19.9758	20.0308	20.0203	20.0017	19.7873	19.532	19.5929	19.4788	19.439	19.5912	19.4921								integral to membrane;cell part;cell projection membrane;cell projection part;intrinsic to membrane;lamellipodium membrane;leading edge membrane;membrane part;plasma membrane part	Alternativesplicing;Cellmembrane;Cellprojection;Completeproteome;Membrane;Referenceproteome;Transmembrane;Transmembranehelix	54	54	2	44.7	44.7	1.9	129.47	0	323.31	121560000	926	3.15037e-06	0.200178	0.464759	0.442584	Nck-associated protein 1	A0A2R8QPW3;B0S6R1	A0A2R8QPW3;B0S6R1	nckap1	2305	sp|B0S6R1|NCKP1_DANRE Nck-associated protein 1 OS=Danio rerio OX=7955 GN=nckap1 PE=3 SV=1;tr|A0A2R8QPW3|A0A2R8QPW3_DANRE Nck-associated protein 1 OS=Danio rerio OX=7955 GN=nckap1 PE=1 SV=1	A0A2R8QPW3_DANRE;NCKP1_DANRE	Nck-associated protein 1	nckap1	1;3	1
		19.7483	19.6374	19.6909	19.6825	19.5436	19.6719	20.1002	20.1446	19.9967	19.9635	20.1962	20.1139						protein folding;cellular macromolecule metabolic process;cellular metabolic process;cellular process;cellular protein metabolic process;developmental process;macromolecule metabolic process;metabolic process;otolith tethering;primary metabolic process;protein metabolic process;response to stimulus;response to stress	nucleotide binding;adenyl nucleotide binding;adenyl ribonucleotide binding;ATP binding;binding;purine nucleotide binding;purine ribonucleoside triphosphate binding;purine ribonucleotide binding;ribonucleotide binding		Completeproteome;Proteomicsidentification;Referenceproteome;Stressresponse	65	65	65	59.4	59.4	59.4	91.281	0	323.31	377490000	1334	3.25248e-06	0.22477	-0.423392	-0.404849		Q7T3L3;A0A286YAP4	Q7T3L3;A0A286YAP4	hsp90b1	1482	tr|A0A286YAP4|A0A286YAP4_DANRE Heat shock protein 90, beta (grp94), member 1 OS=Danio rerio OX=7955 GN=hsp90b1 PE=1 SV=2;tr|Q7T3L3|Q7T3L3_DANRE Chaperone protein GP96 OS=Danio rerio OX=7955 GN=hsp90b1 PE=1 SV=1	A0A286YAP4_DANRE;Q7T3L3_DANRE	Chaperone protein GP96;Heat shock protein 90, beta (grp94), member 1	hsp90b1	1	1;2
		16.4571	16.3267	16.4594	16.2444	16.5975	16.301	16.966	16.8693	17.0167	16.9017	17.0751	16.9498						transport;cellular process;ER to Golgi vesicle-mediated transport;establishment of localization;establishment of localization in cell;establishment of protein localization;Golgi vesicle transport;intracellular protein transport;intracellular transport;protein transport;vesicle-mediated transport	binding;cation binding;ion binding;metal ion binding;transition metal ion binding;zinc ion binding	membrane coat;cell part;COPII vesicle coat;cytoplasmic part;cytoplasmic vesicle part;intracellular organelle part;intracellular part;macromolecular complex;membrane part;organelle part;protein complex;vesicle coat	Proteintransport;Transport	23	21	20	35.2	33	32.5	86.097	0	98.015	23240000	269	3.39169e-06	0.150997	-0.565441	-0.532703		Q6AZ98;F1R7W8	Q6AZ98;F1R7W8	sec23b	7701	tr|F1R7W8|F1R7W8_DANRE Protein transport protein SEC23 OS=Danio rerio OX=7955 GN=sec23b PE=1 SV=2;tr|Q6AZ98|Q6AZ98_DANRE Protein transport protein SEC23 OS=Danio rerio OX=7955 GN=sec23b PE=1 SV=1	F1R7W8_DANRE;Q6AZ98_DANRE	Protein transport protein SEC23	sec23b	1	1;2
		12.3793	11.927	10.0732	10.6883	12.0077	13.3096	14.0289	15.075	14.9631	14.9648	15.2761	15.0018				+	NI_TBK12	transport;establishment of localization	fatty-acyl-CoA binding;binding;carboxylic acid binding;coenzyme binding;cofactor binding;fatty acid binding;lipid binding;monocarboxylic acid binding	integral to membrane;cell part;intrinsic to membrane;membrane part		7	6	6	16	16	16	57.79	0	24.538	1296700	24	0.000103936	0.000148148	-3.15411	-2.08847		F1QA40	F1QA40	zgc:162964	4949	tr|F1QA40|F1QA40_DANRE Zgc:162964 OS=Danio rerio OX=7955 GN=zgc:162964 PE=1 SV=1	F1QA40_DANRE	Zgc:162964	zgc:162964	1	1
		22.7003	22.6824	22.6857	22.7903	22.635	22.7342	22.4617	22.5099	22.4056	22.4526	22.4887	22.418										44	44	43	61.4	61.4	61.4	52.856	0	323.31	1193200000	1148	3.41255e-06	0.344826	0.248562	0.24202		A8KBU7;A6H8Q3;A0A0R4IYH8;A0A0R4IJS3;A1L142	A8KBU7;A6H8Q3	mybphb	3041	tr|A0A0R4IJS3|A0A0R4IJS3_DANRE Myosin-binding protein Hb (Fragment) OS=Danio rerio OX=7955 GN=mybphb PE=1 SV=1;tr|A0A0R4IYH8|A0A0R4IYH8_DANRE Myosin-binding protein Hb (Fragment) OS=Danio rerio OX=7955 GN=mybphb PE=1 SV=1;tr|A1L142|A1L142_DANRE LOC570313 protein (Fragment) OS=Danio rerio OX=7955 GN=mybphb PE=1 SV=1;tr|A6H8Q3|A6H8Q3_DANRE Myosin-binding protein Hb OS=Danio rerio OX=7955 GN=mybphb …	A0A0R4IJS3_DANRE;A0A0R4IYH8_DANRE;A1L142_DANRE;A6H8Q3_DANRE;A8KBU7_DANRE	LOC570313 protein (Fragment);Myosin-binding protein Hb;Myosin-binding protein Hb (Fragment)	mybphb	1	1
		15.7413	15.4145	15.2499	15.5164	15.2678	15.4923	16.1946	16.1652	16.3802	16.0908	16.2259	16.2753						metabolic process	catalytic activity;acting on ester bonds;aminoacyl-tRNA hydrolase activity;carboxylic ester hydrolase activity;hydrolase activity	cytosol;cell part;cytoplasmic part;intracellular part	Hydrolase	7	7	7	42.6	42.6	42.6	18.633	0	67.488	6664700	132	3.51836e-06	0.0781395	-0.77498	-0.714549		F1Q6B2	F1Q6B2	ptrh2	4754	tr|F1Q6B2|F1Q6B2_DANRE Aminoacyl-tRNA hydrolase OS=Danio rerio OX=7955 GN=ptrh2 PE=1 SV=1	F1Q6B2_DANRE	Aminoacyl-tRNA hydrolase	ptrh2	1	1
		18.3302	18.6017	18.452	18.4571	18.7259	18.1925	17.5523	17.592	17.7452	17.5346	17.8081	17.6105						cellular aromatic compound metabolic process;aromatic compound biosynthetic process;biosynthetic process;cellular biosynthetic process;cellular metabolic process;cellular nitrogen compound biosynthetic process;cellular nitrogen compound metabolic process;cellular process;coenzyme biosynthetic process;coenzyme metabolic process;cofactor biosynthetic process;cofactor metabolic process;heterocycle b…	catalytic activity;6-pyruvoyltetrahydropterin synthase activity;acting on phosphates;binding;carbon-oxygen lyase activity;cation binding;ion binding;lyase activity;metal ion binding		Lyase;Metal-binding;Tetrahydrobiopterinbiosynthesis;Zinc	4	4	4	26.6	26.6	26.6	15.782	0	54.749	16552000	101	3.55901e-06	0.0684661	0.819457	0.752113		F1QA74	F1QA74		4953	tr|F1QA74|F1QA74_DANRE 6-pyruvoyl tetrahydrobiopterin synthase OS=Danio rerio OX=7955 GN=pts PE=1 SV=2	F1QA74_DANRE	6-pyruvoyl tetrahydrobiopterin synthase	pts	1	2
		16.6058	15.6091	10.3131	11.446	15.8922	10.6585	17.8614	17.9474	17.8657	17.6498	18.2426	18.4931				+	NI_TBK12				Completeproteome;Referenceproteome	12	12	12	52.5	52.5	52.5	31.639	0	55.966	12238000	113	0.00322795	0.00015	-4.58922	-2.09273		A8E5P7	A8E5P7	zgc:174917	3112	tr|A8E5P7|A8E5P7_DANRE Zgc:174917 OS=Danio rerio OX=7955 GN=zgc:174917 PE=2 SV=1	A8E5P7_DANRE	Zgc:174917	zgc:174917	2	1
		17.744	18.2069	17.7771	18.6136	18.0051	17.8574	20.717	20.2756	20.4223	20.3196	20.4831	20.5485				+	NI_TBK12				Completeproteome;Proteomicsidentification;Referenceproteome	17	16	16	71.6	64.9	64.9	24.118	0	265.04	100450000	307	1.71478e-08	0.000151899	-2.42701	-2.10995		E7F569	E7F569	si:ch211-153b23.5	4118	tr|E7F569|E7F569_DANRE Si:ch211-153b23.5 OS=Danio rerio OX=7955 GN=si:ch211-153b23.5 PE=1 SV=1	E7F569_DANRE	Si:ch211-153b23.5	si:ch211-153b23.5	1	1
		10.6739	10.4349	10.3665	11.2938	10.2707	11.0765	14.2342	13.0945	13.1301	13.0618	13.3078	13.2293				+	NI_TBK12					5	5	5	12.8	12.8	12.8	64.452	0	5.9722	552030	16	8.62022e-07	0.000153846	-2.65688	-2.12786		Q5RJ08;Q1MT77;A0A2R8QJR3;A0A0A0MPW9;Q5RJ15	Q5RJ08;Q1MT77;A0A2R8QJR3;A0A0A0MPW9;Q5RJ15	si:dkey-61p9.6;si:ch211-250m6.4;si:ch211-250m6.2;DKEY-61P9.8-001	15	tr|A0A0A0MPW9|A0A0A0MPW9_DANRE Heat shock protein family A (Hsp70) member 12A.2 OS=Danio rerio OX=7955 GN=hspa12a.2 PE=3 SV=7;tr|A0A2R8QJR3|A0A2R8QJR3_DANRE Heat shock protein family A (Hsp70) member 12A.2 OS=Danio rerio OX=7955 GN=hspa12a.2 PE=3 SV=1;tr|Q1MT77|Q1MT77_DANRE Heat shock protein family A (Hsp70) member 12A.1 OS=Danio rerio OX=7955 GN=hspa12a.1 PE=3 SV=1;tr|Q5RJ08|Q5RJ08_DANRE Heat s…	A0A0A0MPW9_DANRE;A0A2R8QJR3_DANRE;Q1MT77_DANRE;Q5RJ08_DANRE;Q5RJ15_DANRE	Heat shock protein family A (Hsp70) member 12A.1;Heat shock protein family A (Hsp70) member 12A.2;Heat shock protein family A (Hsp70) member 12A.3	hspa12a.1;hspa12a.2;hspa12a.3	3	1;7
		14.9408	14.8214	14.8287	14.9365	14.9513	15.0789	15.2608	15.3064	15.3463	15.2534	15.3332	15.357						nucleobase-containing compound metabolic process;biological regulation;biosynthetic process;cellular biosynthetic process;cellular macromolecule biosynthetic process;cellular macromolecule metabolic process;cellular metabolic process;cellular nitrogen compound metabolic process;cellular process;DNA-dependent;gene silencing;gene silencing by RNA;macromolecule biosynthetic process;macromolecule met…		nucleus;CCR4-NOT complex;cell part;cytoplasm;intracellular membrane-bounded organelle;intracellular organelle;intracellular organelle part;intracellular part;macromolecular complex;membrane-bounded organelle;nuclear part;nucleoplasm part;organelle;organelle part;protein complex;transcription factor complex	Completeproteome;Cytoplasm;Nucleus;Referenceproteome;RNA-mediatedgenesilencing;Transcription;Transcriptionregulation;Translationregulation	7	7	7	18.6	18.6	18.6	68.325	0	76.796	4033900	100	4.15375e-06	0.248414	-0.383268	-0.367607	CCR4-NOT transcription complex subunit 10	F1R930;F8W2Z6;E7FA32;Q08CL8;F8W4Y8	F1R930;F8W2Z6;E7FA32;Q08CL8	cnot10	4242	sp|Q08CL8|CNO10_DANRE CCR4-NOT transcription complex subunit 10 OS=Danio rerio OX=7955 GN=cnot10 PE=2 SV=1;tr|E7FA32|E7FA32_DANRE CCR4-NOT transcription complex subunit 10 OS=Danio rerio OX=7955 GN=cnot10 PE=1 SV=1;tr|F1R930|F1R930_DANRE CCR4-NOT transcription complex subunit 10 OS=Danio rerio OX=7955 GN=cnot10 PE=1 SV=1;tr|F8W2Z6|F8W2Z6_DANRE CCR4-NOT transcription complex subunit 10 OS=Danio re…	CNO10_DANRE;E7FA32_DANRE;F1R930_DANRE;F8W2Z6_DANRE;F8W4Y8_DANRE	CCR4-NOT transcription complex subunit 10;CCR4-NOT transcription complex subunit 10 (Fragment)	cnot10	1;2	1
		20.1183	20.0647	20.2088	20.2681	20.1912	20.0136	19.7125	19.7016	19.7446	19.7136	19.5083	19.6628										25	25	13	71.2	71.2	47	26.062	0	323.31	197900000	719	4.1941e-06	0.197614	0.470232	0.44685		B8JIS8	B8JIS8	gstm	3701	tr|B8JIS8|B8JIS8_DANRE Glutathione transferase OS=Danio rerio OX=7955 GN=gstm.1 PE=1 SV=1	B8JIS8_DANRE	Glutathione transferase	gstm.1	1	1
		12.5156	10.8319	10.5434	11.0297	10.1401	10.7602	13.9452	14.586	14.4153	13.0557	13.4481	14.5186				+	NI_TBK12	regulation of transcription;biological regulation;DNA-dependent;regulation of biological process;regulation of biosynthetic process;regulation of cellular biosynthetic process;regulation of cellular macromolecule biosynthetic process;regulation of cellular metabolic process;regulation of cellular process;regulation of gene expression;regulation of macromolecule biosynthetic process;regulation of …	nucleic acid binding;nucleic acid binding transcription factor activity;binding;cation binding;DNA binding;ion binding;metal ion binding";nucleic acid binding;sequence-specific DNA binding;sequence-specific DNA binding transcription factor activity	nucleus;cell part;intracellular membrane-bounded organelle;intracellular organelle;intracellular part;membrane-bounded organelle;organelle	Completeproteome;Referenceproteome	3	3	3	10	10	10	45.265	0	5.7367	369300	9	2.9638e-05	0.000155844	-3.02467	-2.12896		A0A2R8PZ85;A0A2R8QCM3;B3DIW4;A0A2R8RVU9;A0A2R8QMR6;F1Q647;E9QBP5;F1QIZ9;B3DIE0;A0A2R8Q4A5	A0A2R8PZ85;A0A2R8QCM3;B3DIW4;A0A2R8RVU9;A0A2R8QMR6;F1Q647	atf7b	1605	tr|A0A2R8PZ85|A0A2R8PZ85_DANRE Activating transcription factor 7b OS=Danio rerio OX=7955 GN=atf7b PE=3 SV=1;tr|A0A2R8Q4A5|A0A2R8Q4A5_DANRE Activating transcription factor 2 OS=Danio rerio OX=7955 GN=atf2 PE=4 SV=1;tr|A0A2R8QCM3|A0A2R8QCM3_DANRE Activating transcription factor 7b OS=Danio rerio OX=7955 GN=atf7b PE=3 SV=1;tr|A0A2R8QMR6|A0A2R8QMR6_DANRE Activating transcription factor 7b OS=Danio re…	A0A2R8PZ85_DANRE;A0A2R8Q4A5_DANRE;A0A2R8QCM3_DANRE;A0A2R8QMR6_DANRE;A0A2R8RVU9_DANRE;B3DIE0_DANRE;B3DIW4_DANRE;E9QBP5_DANRE;F1Q647_DANRE;F1QIZ9_DANRE	Activating transcription factor 2;Activating transcription factor 2 (Fragment);Activating transcription factor 7b;Cyclic AMP-dependent transcription factor ATF-2;Cyclic AMP-dependent transcription factor ATF-7	atf2;atf7a;atf7b	2;3;4	1;2
		14.6768	14.4609	14.4918	14.5352	14.4949	14.1426	15.4469	15.3781	15.1299	15.2611	15.6525	15.5034									Completeproteome;Proteomicsidentification;Referenceproteome	12	12	12	9.6	9.6	9.6	196.67	0	16.218	3373500	55	4.46207e-06	0.0502042	-0.928322	-0.840859		F1QS24;F1QYM2;A0A2R8QI53	F1QS24;F1QYM2;A0A2R8QI53	ly75	5630	tr|A0A2R8QI53|A0A2R8QI53_DANRE Lymphocyte antigen 75 OS=Danio rerio OX=7955 GN=ly75 PE=1 SV=1;tr|F1QS24|F1QS24_DANRE Lymphocyte antigen 75 OS=Danio rerio OX=7955 GN=ly75 PE=1 SV=1;tr|F1QYM2|F1QYM2_DANRE Lymphocyte antigen 75 (Fragment) OS=Danio rerio OX=7955 GN=ly75 PE=1 SV=1	A0A2R8QI53_DANRE;F1QS24_DANRE;F1QYM2_DANRE	Lymphocyte antigen 75;Lymphocyte antigen 75 (Fragment)	ly75	1	1
		15.9475	15.7388	15.6751	15.6887	15.8766	15.7985	16.3102	16.2481	16.2724	16.3104	16.2362	16.1257										19	15	15	26.9	22.3	22.3	75.761	0	100.82	9820900	199	4.73911e-06	0.201941	-0.462964	-0.439986		A0A0G2KCY3	A0A0G2KCY3		23	tr|A0A0G2KCY3|A0A0G2KCY3_DANRE Adaptor-related protein complex 3 subunit beta 1a OS=Danio rerio OX=7955 GN=ap3b1a PE=1 SV=1	A0A0G2KCY3_DANRE	Adaptor-related protein complex 3 subunit beta 1a	ap3b1a	1	1
		19.6989	19.3616	19.6366	19.4967	19.6629	19.5636	18.7163	18.7578	18.9576	19.0007	18.7445	19.0475						signal transduction;biological regulation;cellular process;cellular response to stimulus;regulation of biological process;regulation of cellular process;response to stimulus			Completeproteome;Proteomicsidentification;Referenceproteome	38	38	34	58.4	58.4	53.8	43.336	0	323.31	157710000	839	4.74707e-06	0.0996768	0.699321	0.64818		A0A0R4ISJ7;F8W470;F8W5W2;F1QZZ4;F8W374	A0A0R4ISJ7;F8W470;F8W5W2	sagb	978	retina and pineal gland (arrestin) b (Fragment) OS=Danio rerio OX=7955 GN=sagb PE=1 SV=1"; retina and pineal gland (arrestin) b OS=Danio rerio OX=7955 GN=sagb PE=1 SV=1"; retina and pineal gland (arrestin) b OS=Danio rerio OX=7955 GN=sagb PE=1 SV=2";"tr|A0A0R4ISJ7|A0A0R4ISJ7_DANRE S-antigen;"tr|F1QZZ4|F1QZZ4_DANRE S-antigen;"tr|F8W374|F8W374_DANRE S-antigen;"tr|F8W470|F8W470_DANRE S-antigen;"tr|F…	A0A0R4ISJ7_DANRE;F1QZZ4_DANRE;F8W374_DANRE;F8W470_DANRE;F8W5W2_DANRE	retina and pineal gland (arrestin) b (Fragment)"; retina and pineal gland (arrestin) b";"S-antigen	sagb	1	1;2
		9.95077	10.3799	9.46864	11.0883	9.93551	11.0833	12.9075	13.3207	13.0768	13.1124	13.1024	12.775				+	NI_TBK12		nucleic acid binding;binding;cation binding;DNA binding;ion binding;ligand-dependent nuclear receptor activity;metal ion binding;molecular transducer activity;receptor activity;sequence-specific DNA binding;signal transducer activity;signaling receptor activity;steroid hormone receptor activity;transition metal ion binding;zinc ion binding	nucleus;cell part;intracellular membrane-bounded organelle;intracellular organelle;intracellular part;membrane-bounded organelle;organelle	Completeproteome;DNA-binding;DNA-binding;Metal-binding;Nucleus;Receptor;Referenceproteome;Transcription;Transcriptionregulation;Zinc;Zinc-finger"	2	2	2	6.1	6.1	6.1	53.569	0.0010749	2.9545	280220	2	2.03352e-06	0.000157895	-2.73138	-2.1329		F1QJF4;A0A2R8Q9V0;A0A2R8Q6D4;A0A1D5NSP3;A0A5H1ZRI7;F1R6M2;F1QLY4;B8JI61;B8JJ08;A0A2R8QJZ8	F1QJF4;A0A2R8Q9V0;A0A2R8Q6D4;A0A1D5NSP3;A0A5H1ZRI7;F1R6M2;F1QLY4;B8JI61;B8JJ08;A0A2R8QJZ8	rorab;rorb;roraa;rorca;rorcb	1348	sp|F1QJF4|RORAB_DANRE Nuclear receptor ROR-alpha B OS=Danio rerio OX=7955 GN=rorab PE=2 SV=1;sp|F1QLY4|RORAA_DANRE Nuclear receptor ROR-alpha A OS=Danio rerio OX=7955 GN=roraa PE=2 SV=2;tr|A0A1D5NSP3|A0A1D5NSP3_DANRE Nuclear receptor ROR-alpha B OS=Danio rerio OX=7955 GN=rorab PE=3 SV=1;tr|A0A2R8Q6D4|A0A2R8Q6D4_DANRE Nuclear receptor ROR-alpha B OS=Danio rerio OX=7955 GN=rorab PE=3 SV=1;tr|A0A2R8…	A0A1D5NSP3_DANRE;A0A2R8Q6D4_DANRE;A0A2R8Q9V0_DANRE;A0A2R8QJZ8_DANRE;A0A5H1ZRI7_DANRE;B8JI61_DANRE;B8JJ08_DANRE;F1R6M2_DANRE;RORAA_DANRE;RORAB_DANRE	Nuclear receptor ROR-alpha A;Nuclear receptor ROR-alpha A (Fragment);Nuclear receptor ROR-alpha B;RAR-related orphan receptor B;RAR-related orphan receptor C a;RAR-related orphan receptor C b	roraa;rorab;rorb;rorca;rorcb	2;3	1;2
		15.7277	15.5777	15.5377	15.7309	15.8717	15.5245	16.3379	16.2446	16.5918	16.2697	16.571	16.5701						immune system process;immune response;response to stimulus		membrane attack complex;cell part;macromolecular complex;membrane part;plasma membrane part;pore complex;protein complex	Completeproteome;Disulfidebond;Referenceproteome	16	16	16	25.9	25.9	25.9	99.888	0	99.421	8947200	155	5.01975e-06	0.0801213	-0.769119	-0.707355		Q6PFT2;A0A2R8Q5A9;E9QB99;F1Q611;E9QGS7	Q6PFT2;A0A2R8Q5A9;E9QB99	c6	8432	tr|A0A2R8Q5A9|A0A2R8Q5A9_DANRE Complement component 6 OS=Danio rerio OX=7955 GN=c6 PE=1 SV=1;tr|E9QB99|E9QB99_DANRE Complement component 6 OS=Danio rerio OX=7955 GN=c6 PE=1 SV=1;tr|E9QGS7|E9QGS7_DANRE Complement component 6 (Fragment) OS=Danio rerio OX=7955 GN=c6 PE=3 SV=1;tr|F1Q611|F1Q611_DANRE Complement component 6 OS=Danio rerio OX=7955 GN=c6 PE=3 SV=1;tr|Q6PFT2|Q6PFT2_DANRE C6 protein OS=Dan…	A0A2R8Q5A9_DANRE;E9QB99_DANRE;E9QGS7_DANRE;F1Q611_DANRE;Q6PFT2_DANRE	C6 protein;Complement component 6;Complement component 6 (Fragment)	c6	1;3	1
		17.1202	17.2174	17.255	17.2006	17.2976	17.0672	16.6951	16.6099	16.7846	16.838	16.5996	16.793							catalytic activity;acting on L-amino acid peptides;endopeptidase activity;hydrolase activity;peptidase activity;serine hydrolase activity;serine-type endopeptidase activity;serine-type peptidase activity		Completeproteome;Disulfidebond;Hydrolase;Protease;Proteomicsidentification;Referenceproteome;Serineprotease	28	28	28	48.1	48.1	48.1	91.803	0	323.31	29012000	456	5.20703e-06	0.196168	0.47296	0.448765	Suppressor of tumorigenicity 14 protein homolog	A5PMY0;A5PMX9;A5PMX8	A5PMY0	st14a	2981	tr|A5PMX8|A5PMX8_DANRE ST14 transmembrane serine protease matriptase a (Fragment) OS=Danio rerio OX=7955 GN=st14a PE=4 SV=1;tr|A5PMX9|A5PMX9_DANRE ST14 transmembrane serine protease matriptase a (Fragment) OS=Danio rerio OX=7955 GN=st14a PE=1 SV=1;tr|A5PMY0|A5PMY0_DANRE Suppressor of tumorigenicity 14 protein homolog OS=Danio rerio OX=7955 GN=st14a PE=1 SV=1	A5PMX8_DANRE;A5PMX9_DANRE;A5PMY0_DANRE	ST14 transmembrane serine protease matriptase a (Fragment);Suppressor of tumorigenicity 14 protein homolog	st14a	1;4	1
		18.092	18.1091	18.0359	18.0119	17.8073	18.0826	18.4109	18.3889	18.4508	18.481	18.4504	18.4953						transport;cellular process;establishment of localization;establishment of localization in cell;establishment of protein localization;intracellular protein transport;intracellular transport;protein transport;vesicle-mediated transport	structural molecule activity	membrane coat;cell part;COPI vesicle coat;cytoplasmic part;cytoplasmic vesicle part;Golgi apparatus part;intracellular organelle part;intracellular part;macromolecular complex;membrane part;organelle part;protein complex;vesicle coat	Alternativesplicing;Completeproteome;Cytoplasm;Cytoplasmicvesicle;ER-Golgitransport;Golgiapparatus;Membrane;Proteintransport;Referenceproteome;Repeat;Transport	46	46	46	61.3	61.3	61.3	97.528	0	323.31	74809000	728	5.53185e-06	0.225933	-0.423092	-0.403499	Coatomer subunit gamma-2	Q9PUE4	Q9PUE4	copg2	9118	sp|Q9PUE4|COPG2_DANRE Coatomer subunit gamma-2 OS=Danio rerio OX=7955 GN=copg2 PE=2 SV=2	COPG2_DANRE	Coatomer subunit gamma-2	copg2	2	2
		11.1063	10.1566	10.6812	10.5215	8.41452	9.29577	13.8281	12.9907	13.0749	12.4744	16.3966	13.3095				+	NI_TBK12	ossification;anatomical structure morphogenesis;appendage morphogenesis;biological regulation;cell migration;cell motility;cellular component movement;cellular process;collagen catabolic process;collagen metabolic process;developmental process;fin morphogenesis;immune system process;leukocyte migration;locomotion;macromolecule metabolic process;metabolic process;multicellular organismal catabolic…	catalytic activity;acting on L-amino acid peptides;binding;cation binding;endopeptidase activity;hydrolase activity;ion binding;metal ion binding;metalloendopeptidase activity;metallopeptidase activity;peptidase activity;transition metal ion binding;zinc ion binding	extracellular matrix;extracellular region part	Calcium;Disulfidebond;Hydrolase;Metal-binding;Metalloprotease;Protease;Repeat;Zinc	12	12	12	21.9	21.9	21.9	76.576	0	27.188	1257700	34	0.000405824	0.00016	-3.64974	-2.14322		F1QC76	F1QC76	mmp9	5039	tr|F1QC76|F1QC76_DANRE Matrix metalloproteinase-9 OS=Danio rerio OX=7955 GN=mmp9 PE=3 SV=1	F1QC76_DANRE	Matrix metalloproteinase-9	mmp9	3	1
		10.8584	10.0608	10.8257	9.24232	11.0167	9.97686	12.1089	13.1291	14.1043	12.9953	14.0244	14.0004				+	NI_TBK12		binding;lipid binding;phosphatidylinositol binding;phospholipid binding		SH3domain	1	1	1	3.6	3.6	3.6	53.275	0	6.442	127240	7	3.15067e-05	0.000162162	-3.06363	-2.14357		F1R727;A0A2R8QRM2	F1R727;A0A2R8QRM2	noxo1a	2332	tr|A0A2R8QRM2|A0A2R8QRM2_DANRE NADPH oxidase organizer 1a OS=Danio rerio OX=7955 GN=noxo1a PE=4 SV=1;tr|F1R727|F1R727_DANRE NADPH oxidase organizer 1a OS=Danio rerio OX=7955 GN=noxo1a PE=4 SV=2	A0A2R8QRM2_DANRE;F1R727_DANRE	NADPH oxidase organizer 1a	noxo1a	4	1;2
		12.4712	11.9894	11.3146	10.3592	11.1873	12.4601	14.3044	14.3807	14.6165	14.518	14.4458	14.8683				+	NI_TBK12	cell morphogenesis;anatomical structure morphogenesis;cell morphogenesis involved in differentiation;cellular component morphogenesis;cellular component organization;cellular component organization or biogenesis;cellular developmental process;cellular process;developmental process;epithelial cell morphogenesis;establishment of localization;establishment of localization in cell;establishment of pr…		centrosome;cell part;cell projection;cilium;cytoplasmic part;cytoskeletal part;cytosol;intracellular non-membrane-bounded organelle;intracellular organelle;intracellular organelle part;intracellular part;microtubule organizing center;non-membrane-bounded organelle;organelle;organelle part;primary cilium	Cellprojection;Cilium;Coiledcoil;Completeproteome;Cytoplasm;Cytoskeleton;Proteintransport;Referenceproteome;Transport	3	3	3	19.5	19.5	19.5	22.447	0	42.541	554500	14	8.47636e-06	0.000164384	-2.89198	-2.145	RILP-like protein 2	A0A2R8PVK7;A0A2R8PWJ3;A4IGC3	A0A2R8PVK7;A0A2R8PWJ3;A4IGC3	rilpl2	1532	sp|A4IGC3|RIPL2_DANRE RILP-like protein 2 OS=Danio rerio OX=7955 GN=rilpl2 PE=2 SV=2;tr|A0A2R8PVK7|A0A2R8PVK7_DANRE RILP-like protein 2 OS=Danio rerio OX=7955 GN=rilpl2 PE=1 SV=1;tr|A0A2R8PWJ3|A0A2R8PWJ3_DANRE RILP-like protein 2 OS=Danio rerio OX=7955 GN=rilpl2 PE=1 SV=1	A0A2R8PVK7_DANRE;A0A2R8PWJ3_DANRE;RIPL2_DANRE	RILP-like protein 2	rilpl2	1;2	1;2
		12.0311	12.9555	10.7835	10.8401	10.2733	13.3507	15.3276	15.1412	15.0858	14.9384	15.4666	14.2031				+	NI_TBK12					2	2	2	7.5	7.5	7.5	34.09	0	5.8475	706360	12	0.00012198	0.000166667	-3.32142	-2.14549		A0A0R4IJR7	A0A0R4IJR7		652	tr|A0A0R4IJR7|A0A0R4IJR7_DANRE Si:ch1073-392o20.2 OS=Danio rerio OX=7955 GN=si:ch1073-392o20.2 PE=1 SV=1	A0A0R4IJR7_DANRE	Si:ch1073-392o20.2	si:ch1073-392o20.2	1	1
		14.3514	10.8762	9.68318	13.8754	11.3024	11.1492	15.2599	15.3655	15.0194	14.9609	16.274	15.3982				+	NI_TBK12					5	5	5	24.4	24.4	24.4	30.086	0	12.837	2133900	35	0.00107721	0.000168421	-3.50669	-1.97821	Proteasome subunit beta type	O57330;I3ISW4	O57330	psmb8	6750	tr|I3ISW4|I3ISW4_DANRE Proteasome 20S subunit beta 8A (Fragment) OS=Danio rerio OX=7955 GN=psmb8a PE=1 SV=1;tr|O57330|O57330_DANRE Proteasome subunit beta OS=Danio rerio OX=7955 GN=psmb8a PE=1 SV=1	I3ISW4_DANRE;O57330_DANRE	Proteasome 20S subunit beta 8A (Fragment);Proteasome subunit beta	psmb8a	1	1
		11.0404	9.62493	10.1349	10.2561	11.7394	10.6773	13.4192	13.2055	14.0656	13.2009	13.3604	13.3656				+	NI_TBK12	transport;cellular component organization;cellular component organization or biogenesis;cellular membrane organization;cellular process;endocytosis;establishment of localization;membrane invagination;membrane organization;vesicle-mediated transport			Coiledcoil;SH3domain	4	3	3	9.4	7.9	7.9	52.84	0.0099312	1.6856	422730	8	6.0906e-06	0.000169014	-2.85736	-2.14598		A0A0G2KGW1	A0A0G2KGW1		37	tr|A0A0G2KGW1|A0A0G2KGW1_DANRE Thyroid hormone receptor interactor 10b OS=Danio rerio OX=7955 GN=trip10b PE=4 SV=2	A0A0G2KGW1_DANRE	Thyroid hormone receptor interactor 10b	trip10b	4	2
		15.8183	15.9893	15.8294	16.053	16.0582	15.9496	15.511	15.3471	15.4076	15.3603	15.4559	15.1449							catalytic activity;oxidoreductase activity		Completeproteome;Referenceproteome	9	9	9	27.8	27.8	27.8	35.366	0	49.718	6368900	145	6.21493e-06	0.146507	0.578498	0.542037		X1WB95	X1WB95	rdh20	9304	tr|X1WB95|X1WB95_DANRE Retinol dehydrogenase 20 OS=Danio rerio OX=7955 GN=rdh20 PE=3 SV=1	X1WB95_DANRE	Retinol dehydrogenase 20	rdh20	3	1
		15.2917	14.5233	14.7253	15.2051	15.5482	14.8243	11.6514	12.8834	12.7228	12.9685	10.8116	12.6171				+	NI_TBK12		catalytic activity;acting on L-amino acid peptides;endopeptidase activity;hydrolase activity;peptidase activity;serine hydrolase activity;serine-type endopeptidase activity;serine-type peptidase activity		Completeproteome;Disulfidebond;Hydrolase;Protease;Referenceproteome;Serineprotease	3	3	3	11.3	11.3	11.3	35.207	0	19.097	709350	23	3.22625e-05	0.000170213	2.74384	1.98041		F1QXD8	F1QXD8	zgc:123217	5822	tr|F1QXD8|F1QXD8_DANRE Zgc:123217 OS=Danio rerio OX=7955 GN=zgc:123217 PE=4 SV=1	F1QXD8_DANRE	Zgc:123217	zgc:123217	4	1
		21.3533	21.2041	21.2754	21.4439	21.1911	21.2999	20.9847	20.953	20.9235	20.961	20.959	20.8962							catalytic activity;monooxygenase activity;oxidoreductase activity		Completeproteome;Monooxygenase;Oxidoreductase;Proteomicsidentification;Referenceproteome	33	27	21	86.9	80	69	27.803	0	323.31	412930000	722	6.65587e-06	0.271792	0.348384	0.33472		Q803M8	Q803M8	ywhaqb	8952	tr|Q803M8|Q803M8_DANRE 14-3-3 protein theta OS=Danio rerio OX=7955 GN=ywhaqb PE=1 SV=1	Q803M8_DANRE	14-3-3 protein theta	ywhaqb	1	1
		15.3369	15.274	15.2726	15.1452	15.1649	15.4643	15.7953	16.1268	16.1993	16.0984	16.2224	16.4875						apoptosis;anatomical structure morphogenesis;biological regulation;cell death;cellular process;death;developmental process;embryonic morphogenesis;embryonic viscerocranium morphogenesis;positive regulation of apoptosis;positive regulation of biological process;positive regulation of cell death;positive regulation of cellular process;positive regulation of programmed cell death;programmed cell dea…	catalytic activity;acting on L-amino acid peptides;binding;cysteine-type endopeptidase activity;cysteine-type peptidase activity;endopeptidase activity;hydrolase activity;peptidase activity;protein binding;protein domain specific binding;Pyrin domain binding	cytoplasm;cell part;intracellular part;IPAF inflammasome complex;macromolecular complex;NALP3 inflammasome complex;protein complex	Completeproteome;Hydrolase;Protease;Referenceproteome;Thiolprotease;Zymogen	8	7	7	22.5	20.4	20.4	43.966	0	11.212	2531100	37	6.75458e-06	0.0588031	-0.878639	-0.796499	Caspase	Q9I9L7	Q9I9L7	caspa	9090	sp|Q9I9L7|CASPA_DANRE Caspase a OS=Danio rerio OX=7955 GN=caspa PE=1 SV=1	CASPA_DANRE	Caspase a	caspa	1	1
		11.6953	12.7376	12.4037	11.6914	12.03	13.8299	15.532	15.5014	14.9987	14.9749	15.8365	15.173				+	NI_TBK12					13	13	13	30.5	30.5	30.5	64.071	0	70.929	2900400	57	9.80714e-06	0.000171429	-2.93811	-2.16086		F1R437	F1R437	zgc:153258	6079	tr|F1R437|F1R437_DANRE FinTRIM family, member 86 OS=Danio rerio OX=7955 GN=ftr86 PE=1 SV=1	F1R437_DANRE	FinTRIM family, member 86	ftr86	1	1
		12.4492	9.864	11.8902	10.8277	11.62	10.4266	14.8711	14.0008	14.6415	13.9103	15.083	13.6347				+	NI_TBK12	lipid metabolic process;biosynthetic process;cellular biosynthetic process;cellular lipid metabolic process;cellular metabolic process;cellular process;ceramide biosynthetic process;ceramide metabolic process;lipid biosynthetic process;membrane lipid biosynthetic process;membrane lipid metabolic process;metabolic process;primary metabolic process;sphingoid biosynthetic process;sphingoid metabolic…	nucleic acid binding;binding;catalytic activity;DNA binding;N-acyltransferase activity;sphingosine N-acyltransferase activity;transferase activity;transferring acyl groups;transferring acyl groups other than amino-acyl groups	nucleus;cell part;cytoplasmic part;endoplasmic reticulum;integral to membrane;intracellular membrane-bounded organelle;intracellular organelle;intracellular part;intrinsic to membrane;membrane part;membrane-bounded organelle;organelle	DNA-binding;Homeobox;Membrane;Nucleus;Transmembrane;Transmembranehelix	2	2	2	5.4	5.4	5.4	45.54	0.00096304	3.0701	445970	13	4.45443e-05	0.000173913	-3.17728	-2.17059		A8E7D4	A8E7D4	cers5	3116	tr|A8E7D4|A8E7D4_DANRE Ceramide synthase 5 OS=Danio rerio OX=7955 GN=cers5 PE=4 SV=1	A8E7D4_DANRE	Ceramide synthase 5	cers5	4	1
		17.8391	17.6132	17.9612	17.6315	17.7153	17.434	14.4611	13.0553	13.5051	14.942	10.3786	16.1646				+	NI_TBK12		catalytic activity;acting on L-amino acid peptides;binding;carboxypeptidase activity;cation binding;exopeptidase activity;hydrolase activity;ion binding;metal ion binding;metallocarboxypeptidase activity;metalloexopeptidase activity;metallopeptidase activity;peptidase activity;transition metal ion binding;zinc ion binding		Completeproteome;Proteomicsidentification;Referenceproteome	4	4	4	14.6	14.6	14.6	40.963	0	20.98	4119400	49	0.000666284	0.000176471	3.94795	2.17739		B8JLQ9	B8JLQ9	cpo	3754	sp|B8JLQ9|CBPO_DANRE Carboxypeptidase O OS=Danio rerio OX=7955 GN=cpo PE=1 SV=1	CBPO_DANRE	Carboxypeptidase O	cpo	1	1
		21.0731	20.8066	20.915	20.9455	20.9625	20.7872	20.4226	20.5342	20.4307	20.4818	20.5833	20.4987						system process;biological regulation;cellular process;cellular response to stimulus;multicellular organismal process;neurological system process;regulation of biological process;regulation of cellular process;response to stimulus;sensory perception;sensory perception of light stimulus;signal transduction;visual perception			Completeproteome;Proteomicsidentification;Referenceproteome	40	40	36	79.3	79.3	77.3	39.5	0	323.31	561500000	1279	7.22273e-06	0.226045	0.423085	0.402925		Q6DH07;A0A2R8RI04	Q6DH07;A0A2R8RI04	arr3a	7820	tr|A0A2R8RI04|A0A2R8RI04_DANRE Arrestin-C OS=Danio rerio OX=7955 GN=arr3a PE=1 SV=1;tr|Q6DH07|Q6DH07_DANRE Arrestin-C OS=Danio rerio OX=7955 GN=arr3a PE=1 SV=1	A0A2R8RI04_DANRE;Q6DH07_DANRE	Arrestin-C	arr3a	1	1
		11.9265	10.2836	11.0099	10.6771	11.1345	12.8445	14.8159	14.6823	14.7666	14.7307	14.3679	13.3979				+	NI_TBK12					1	1	1	2	2	2	102.68	0	8.5356	622830	15	3.05081e-05	0.000179104	-3.14754	-2.18684		F8W3Q9;F8W4J7	F8W3Q9;F8W4J7	elnb	6603	tr|F8W3Q9|F8W3Q9_DANRE Elastin OS=Danio rerio OX=7955 GN=elnb PE=1 SV=3;tr|F8W4J7|F8W4J7_DANRE Elastin OS=Danio rerio OX=7955 GN=elnb PE=1 SV=1	F8W3Q9_DANRE;F8W4J7_DANRE	Elastin	elnb	1	1;3
		11.8692	13.8242	9.56123	10.4935	11.7651	11.2408	14.6411	14.6568	15.0079	14.4556	15.7059	15.7813				+	NI_TBK12	organic acid metabolic process;amine metabolic process;carboxylic acid metabolic process;cellular amine metabolic process;cellular amino acid metabolic process;cellular ketone metabolic process;cellular metabolic process;cellular nitrogen compound metabolic process;cellular process;glutamine family amino acid metabolic process;glutamine metabolic process;metabolic process;nitrogen compound metabo…	catalytic activity;acting on L-amino acid peptides;exopeptidase activity;hydrolase activity;omega peptidase activity;peptidase activity			5	5	5	15.5	15.5	15.5	35.425	0	13.409	1314700	24	0.000213672	0.000181818	-3.58243	-2.19173		A0A0G2KJW7	A0A0G2KJW7		52	tr|A0A0G2KJW7|A0A0G2KJW7_DANRE Folate gamma-glutamyl hydrolase OS=Danio rerio OX=7955 GN=LOC553228 PE=3 SV=2	A0A0G2KJW7_DANRE	Folate gamma-glutamyl hydrolase	LOC553228	3	2
		13.2169	15.1368	11.965	12.9601	11.2769	15.5554	17.0857	17.6725	16.7171	16.5994	17.8339	16.9443				+	NI_TBK12				Completeproteome;Referenceproteome;Stressresponse	7	7	7	47.3	47.3	47.3	23.764	0	137.7	5154200	72	0.0003809	0.000184615	-3.79028	-2.19871	Heat shock protein beta-11	A0A0R4I9A8;A5JV83	A0A0R4I9A8;A5JV83	hspb11	239	sp|A5JV83|HSPBB_DANRE Heat shock protein beta-11 OS=Danio rerio OX=7955 GN=hspb11 PE=2 SV=2;tr|A0A0R4I9A8|A0A0R4I9A8_DANRE Heat shock protein beta-11 OS=Danio rerio OX=7955 GN=hspb11 PE=1 SV=1	A0A0R4I9A8_DANRE;HSPBB_DANRE	Heat shock protein beta-11	hspb11	1;2	1;2
		15.9492	15.859	15.8391	15.9791	15.99	15.9411	16.21	16.3524	16.4565	16.2126	16.3189	16.3266							binding;cation binding;ion binding;metal ion binding;transition metal ion binding;zinc ion binding		Completeproteome;Referenceproteome	12	12	12	35.2	35.2	35.2	51.351	0	91.037	9929500	211	7.26953e-06	0.24726	-0.386572	-0.369661		A2BIM6;Q08BF0;Q1LXU3	A2BIM6;Q08BF0	smap1	2759	tr|A2BIM6|A2BIM6_DANRE Small ArfGAP 1 OS=Danio rerio OX=7955 GN=smap1 PE=1 SV=1;tr|Q08BF0|Q08BF0_DANRE Small ArfGAP 1 OS=Danio rerio OX=7955 GN=smap1 PE=1 SV=1;tr|Q1LXU3|Q1LXU3_DANRE Si:dkeyp-89d7.2 (Fragment) OS=Danio rerio OX=7955 GN=smap2 PE=2 SV=1	A2BIM6_DANRE;Q08BF0_DANRE;Q1LXU3_DANRE	Si:dkeyp-89d7.2 (Fragment);Small ArfGAP 1	smap1;smap2	1;2	1
		20.679	20.4672	20.5494	20.7282	20.7094	20.5294	20.2882	20.221	20.1417	20.1745	20.1519	20.1839										1771	1657	43	64.6	61.6	2.2	2921	0	323.31	7725400000	34765	7.60104e-06	0.229179	0.416919	0.397221		F1R7N8	F1R7N8	ttna	6195	tr|F1R7N8|F1R7N8_DANRE Titin, tandem duplicate 2 OS=Danio rerio OX=7955 GN=ttn.2 PE=1 SV=3	F1R7N8_DANRE	Titin, tandem duplicate 2	ttn.2	1	3
		10.6135	10.0983	11.3573	9.88868	9.83899	12.7196	13.5007	14.2525	14.8944	13.8538	14.3198	13.5811				+	NI_TBK12				Completeproteome;Phosphoprotein;Referenceproteome	3	3	3	34.8	34.8	34.8	17.771	0	13.301	419270	7	6.35979e-05	0.0001875	-3.31432	-2.20232	SUZ domain-containing protein 1	Q504E7	Q504E7	szrd1	7275	sp|Q504E7|SZRD1_DANRE SUZ domain-containing protein 1 OS=Danio rerio OX=7955 GN=szrd1 PE=1 SV=1	SZRD1_DANRE	SUZ domain-containing protein 1	szrd1	1	1
		10.2586	10.6917	10.9686	9.76969	10.2791	11.9403	13.8767	12.9749	13.5813	14.3299	13.6283	13.4944				+	NI_TBK12			extracellular region		4	4	4	12.5	12.5	12.5	34.924	0	5.1727	646960	12	7.79999e-06	0.000190476	-2.99624	-2.2073		A0A0R4IS34	A0A0R4IS34		954	tr|A0A0R4IS34|A0A0R4IS34_DANRE Stanniocalcin OS=Danio rerio OX=7955 GN=stc2b PE=3 SV=1	A0A0R4IS34_DANRE	Stanniocalcin	stc2b	3	1
		16.5167	16.3375	16.5484	16.5943	16.7161	16.551	16.9855	17.1123	17.1255	17.0141	17.2716	17.0476										10	10	10	56.5	56.5	56.5	21.888	0	96.462	14131000	171	7.85436e-06	0.159781	-0.548755	-0.515015		A0A1D5NSL5	A0A1D5NSL5		1343	tr|A0A1D5NSL5|A0A1D5NSL5_DANRE Si:ch211-15b10.6 OS=Danio rerio OX=7955 GN=tifa PE=4 SV=1	A0A1D5NSL5_DANRE	Si:ch211-15b10.6	tifa	4	1
		18.9632	18.9201	19.0104	18.8773	18.9297	18.5817	18.2946	18.249	18.313	18.2678	18.2491	18.4399								endoplasmic reticulum membrane;cell part;cytoplasmic part;endoplasmic reticulum part;integral to membrane;intracellular organelle part;intracellular part;intrinsic to membrane;membrane;membrane part;organelle membrane;organelle part	Endoplasmicreticulum;Membrane;Transmembrane;Transmembranehelix	9	2	2	34.5	8.9	8.9	23.053	0	10.431	15485000	52	7.86005e-06	0.146887	0.578152	0.540821	Reticulon	Q6PBQ4;F8W3D5	Q6PBQ4	rtn1a	8351	tr|F8W3D5|F8W3D5_DANRE Reticulon 1a OS=Danio rerio OX=7955 GN=rtn1a PE=1 SV=1;tr|Q6PBQ4|Q6PBQ4_DANRE Reticulon OS=Danio rerio OX=7955 GN=rtn1a PE=1 SV=1	F8W3D5_DANRE;Q6PBQ4_DANRE	Reticulon;Reticulon 1a	rtn1a	1	1
		14.1871	14.5864	13.7542	13.9969	13.9896	13.7896	16.2991	16.2283	17.1733	16.5044	17.2127	17.3879				+	NI_TBK12		catalytic activity;nucleotide binding;adenyl nucleotide binding;adenyl ribonucleotide binding;ATP binding;binding;fatty acid ligase activity;fatty acid transporter activity;forming carbon-sulfur bonds;ligase activity;lipid transporter activity;long-chain fatty acid-CoA ligase activity;purine nucleotide binding;purine ribonucleoside triphosphate binding";purine ribonucleotide binding;ribonucleotid…	integral to membrane;cell part;intrinsic to membrane;membrane part	ATP-binding;Completeproteome;Completeproteome;Nucleotide-binding;Referenceproteome"	24	12	2	27.8	16.5	1.9	115.19	0	67.716	6354300	66	5.28897e-07	0.000193548	-2.75031	-2.21053		A0A0A0MPR4;F6NI48;F1QP35;A0A0A0MPT9;A0A0A0MPM8;F1R9Q9;F1R3B6;F6NKM9;A0A0A0MPS0;A0A2R8RS62;F6PEQ5;E9QI03;A0A0R4IW07;F1QY47;A0A0R4IBW4;F1QY94;A0A0R4IU43;A0A0A0MPS3;X1WC97;E7F9L3;I3IS03;K7DY86	A0A0A0MPR4;F6NI48;F1QP35;A0A0A0MPT9;A0A0A0MPM8;F1R9Q9;F1R3B6;F6NKM9;A0A0A0MPS0;A0A2R8RS62;F6PEQ5;E9QI03;A0A0R4IW07;F1QY47;A0A0R4IBW4;F1QY94;A0A0R4IU43;A0A0A0MPS3;X1WC97	si:ch211-15j1.4;si:ch211-15j1.5;si:dkey-222h21.3;si:dkey-222h21.6;si:ch211-114l13.4;si:ch211-15j1.1;si:ch211-15j1.3;si:dkey-222h21.1;si:dkey-222h21.2;si:dkey-222h21.9;si:dkey-222h21.7;si:dkey-222h21.5	12	tr|A0A0A0MPM8|A0A0A0MPM8_DANRE Si:ch211-114l13.4 OS=Danio rerio OX=7955 GN=nlrc10 PE=4 SV=1;tr|A0A0A0MPR4|A0A0A0MPR4_DANRE Si:ch211-15j1.4 OS=Danio rerio OX=7955 GN=si:ch211-15j1.4 PE=4 SV=1;tr|A0A0A0MPS0|A0A0A0MPS0_DANRE Si:dkey-222h21.2 OS=Danio rerio OX=7955 GN=si:dkey-222h21.2 PE=4 SV=1;tr|A0A0A0MPS3|A0A0A0MPS3_DANRE Si:dkey-222h21.7 (Fragment) OS=Danio rerio OX=7955 GN=si:dkey-222h21.7 PE=4 …	A0A0A0MPM8_DANRE;A0A0A0MPR4_DANRE;A0A0A0MPS0_DANRE;A0A0A0MPS3_DANRE;A0A0A0MPT9_DANRE;A0A0R4IBW4_DANRE;A0A0R4IU43_DANRE;A0A0R4IW07_DANRE;A0A2R8RS62_DANRE;E7F9L3_DANRE;E9QI03_DANRE;F1QP35_DANRE;F1QY47_DANRE;F1QY94_DANRE;F1R3B6_DANRE;F1R9Q9_DANRE;F6NI48_DANRE;F6NKM9_DANRE;F6PEQ5_DANRE;I3IS03_DANRE;K7DY86_DANRE;X1WC97_DANRE	NACHT domain-containing protein;Si:ch211-114l13.4;Si:ch211-15j1.1 (Fragment);Si:ch211-15j1.3;Si:ch211-15j1.4;Si:ch211-15j1.5;Si:ch211-15j1.7 (Fragment);Si:ch73-236c18.2 (Fragment);Si:ch73-236c18.5 (Fragment);Si:ch73-236c18.6;Si:dkey-156m2.3;Si:dkey-222h21.1;Si:dkey-222h21.2;Si:dkey-222h21.2 (Fragment);Si:dkey-222h21.3 (Fragment);Si:dkey-222h21.6 (Fragment);Si:dkey-222h21.7 (Fragment);Si:dkey-222h…	nlrc10;si:ch211-15j1.1;si:ch211-15j1.3;si:ch211-15j1.4;si:ch211-15j1.5;si:ch211-15j1.7;si:ch73-236c18.2;si:ch73-236c18.5;si:ch73-236c18.6;si:dkey-156m2.3;si:dkey-222h21.1;si:dkey-222h21.2;si:dkey-222h21.3;si:dkey-222h21.6;si:dkey-222h21.7;si:dkey-222h21.9;slc27a1b	3;4	1;2;3;4
		16.303	16.418	16.1041	16.1873	16.149	16.1778	16.8269	16.7681	16.687	16.7571	16.5653	16.8123							catalytic activity;acting on paired donors;binding;cation binding;heme binding;ion binding;iron ion binding;metal ion binding;monooxygenase activity;oxidoreductase activity;tetrapyrrole binding;transition metal ion binding;with incorporation or reduction of molecular oxygen		Heme;Iron;Metal-binding;Monooxygenase;Oxidoreductase	24	24	21	49.1	49.1	44.8	57.544	0	129.74	26389000	370	8.48388e-06	0.177667	-0.512906	-0.483068		F1QPC1;E9QIN5	F1QPC1	cyp3c1	5535	tr|E9QIN5|E9QIN5_DANRE Cytochrome P450 3A (Fragment) OS=Danio rerio OX=7955 GN=cyp3c1 PE=3 SV=1;tr|F1QPC1|F1QPC1_DANRE Cytochrome P450, family 3, subfamily c, polypeptide 1 OS=Danio rerio OX=7955 GN=cyp3c1 PE=1 SV=1	E9QIN5_DANRE;F1QPC1_DANRE	Cytochrome P450 3A (Fragment);Cytochrome P450, family 3, subfamily c, polypeptide 1	cyp3c1	1;3	1
		11.6436	11.9794	11.7371	10.264	10.6385	10.7214	13.8873	13.9133	14.2094	13.6047	14.5671	14.4004				+	NI_TBK12			integral to membrane;cell part;intrinsic to membrane;membrane part	Completeproteome;Disulfidebond;Glycoprotein;Immunoglobulindomain;Membrane;Referenceproteome;Repeat;Signal;Transmembrane;Transmembranehelix	3	3	3	7.2	7.2	7.2	57.784	0	10.831	481890	11	3.93745e-06	0.000196721	-2.93303	-2.21511	V-set and immunoglobulin domain-containing protein 10	B0CLX4;F2Z4W7;A0A0R4IDV3	B0CLX4;F2Z4W7;A0A0R4IDV3	vsig10	3245	sp|B0CLX4|VSI10_DANRE V-set and immunoglobulin domain-containing protein 10 OS=Danio rerio OX=7955 GN=vsig10 PE=2 SV=1;tr|A0A0R4IDV3|A0A0R4IDV3_DANRE V-set and immunoglobulin domain-containing protein 10 OS=Danio rerio OX=7955 GN=vsig10 PE=4 SV=2;tr|F2Z4W7|F2Z4W7_DANRE V-set and immunoglobulin domain-containing protein 10 OS=Danio rerio OX=7955 GN=vsig10 PE=4 SV=2	A0A0R4IDV3_DANRE;F2Z4W7_DANRE;VSI10_DANRE	V-set and immunoglobulin domain-containing protein 10	vsig10	2;4	1;2
		9.79326	10.2477	10.2842	11.7674	10.3437	10.1596	11.8593	14.1995	13.5371	13.8795	14.7609	14.3178				+	NI_TBK12	organic acid metabolic process;catabolic process;cellular catabolic process;cellular metabolic process;cellular process;drug catabolic process;drug metabolic process;exogenous drug catabolic process;metabolic process;oxidation-reduction process;small molecule metabolic process;xenobiotic metabolic process	catalytic activity;acting on paired donors;and incorporation of one atom of oxygen;binding;cation binding;heme binding;ion binding;iron ion binding;metal ion binding;monooxygenase activity;oxidoreductase activity;oxygen binding;reduced flavin or flavoprotein as one donor;steroid hydroxylase activity;tetrapyrrole binding;transition metal ion binding;with incorporation or reduction of molecular oxy…	cytoplasm;cell part;intracellular membrane-bounded organelle;intracellular organelle;intracellular part;membrane-bounded organelle;organelle	Heme;Iron;Metal-binding;Monooxygenase;Oxidoreductase	3	3	2	8.6	8.6	7.1	56.571	0.0011889	2.8672	753540	7	5.72711e-05	0.0002	-3.32637	-2.217		F1QSM3;A0A2R8QAB9;A0A2R8RR97;A0A2R8QN21;F1RA24;A0A2R8QIY2;F1QSL5	F1QSM3;A0A2R8QAB9	cyp2x7	1926	tr|A0A2R8QAB9|A0A2R8QAB9_DANRE Cytochrome P450, family 2, subfamily X, polypeptide 7 OS=Danio rerio OX=7955 GN=cyp2x7 PE=1 SV=1;tr|A0A2R8QIY2|A0A2R8QIY2_DANRE Cytochrome P450, family 2, subfamily X, polypeptide 6 OS=Danio rerio OX=7955 GN=cyp2x6 PE=1 SV=1;tr|A0A2R8QN21|A0A2R8QN21_DANRE Cytochrome P450, family 2, subfamily X, polypeptide 6 OS=Danio rerio OX=7955 GN=cyp2x6 PE=1 SV=1;tr|A0A2R8RR97|A…	A0A2R8QAB9_DANRE;A0A2R8QIY2_DANRE;A0A2R8QN21_DANRE;A0A2R8RR97_DANRE;F1QSL5_DANRE;F1QSM3_DANRE;F1RA24_DANRE	Cytochrome P450, family 2, subfamily X, polypeptide 6;Cytochrome P450, family 2, subfamily X, polypeptide 7	cyp2x6;cyp2x7	1	1;2
		14.4808	14.5586	14.4774	14.4916	14.2795	14.7014	14.9897	15.0789	15.0692	14.9337	15.0749	14.9347							protein binding transcription factor activity;RNA polymerase II transcription cofactor activity;RNA polymerase II transcription factor binding transcription factor activity;transcription cofactor activity;transcription factor binding transcription factor activity	mediator complex;cell part;intracellular organelle part;intracellular part;macromolecular complex;nuclear part;nucleoplasm part;organelle part;protein complex	Activator;Completeproteome;Nucleus;Referenceproteome;Transcription;Transcriptionregulation	9	9	9	17.6	17.6	17.6	72.324	0	50.823	3170600	76	9.26671e-06	0.176678	-0.515299	-0.484905	Mediator of RNA polymerase II transcription subunit 17	Q08BY1;E7FGV8	Q08BY1;E7FGV8	med17	6799	sp|Q08BY1|MED17_DANRE Mediator of RNA polymerase II transcription subunit 17 OS=Danio rerio OX=7955 GN=med17 PE=2 SV=1;tr|E7FGV8|E7FGV8_DANRE Mediator of RNA polymerase II transcription subunit 17 OS=Danio rerio OX=7955 GN=med17 PE=1 SV=2	E7FGV8_DANRE;MED17_DANRE	Mediator of RNA polymerase II transcription subunit 17	med17	1;2	1;2
		11.7686	13.7412	10.2883	10.8611	11.891	13.2581	16.0656	14.7846	15.736	14.7679	15.8005	15.8872				+	NI_TBK12				Completeproteome;Referenceproteome	3	3	3	14.8	14.8	14.8	23.981	0.0018655	2.5655	915680	14	0.000138677	0.00020339	-3.53892	-2.22097		Q1L8X0;Q1L8X1	Q1L8X0;Q1L8X1	golph3l	6901	tr|Q1L8X0|Q1L8X0_DANRE Golgi phosphoprotein 3-like OS=Danio rerio OX=7955 GN=golph3l PE=3 SV=1;tr|Q1L8X1|Q1L8X1_DANRE Golgi phosphoprotein 3-like OS=Danio rerio OX=7955 GN=golph3l PE=3 SV=1	Q1L8X0_DANRE;Q1L8X1_DANRE	Golgi phosphoprotein 3-like	golph3l	3	1
		14.5098	12.3218	10.1063	11.6287	11.0068	15.1599	16.5373	15.8587	16.4871	16.316	17.3562	16.9877				+	NI_TBK12		signal transducer activity;channel activity;excitatory extracellular ligand-gated ion channel activity;extracellular ligand-gated ion channel activity;extracellular-glutamate-gated ion channel activity;gated channel activity;glutamate receptor activity;ion channel activity;ion transmembrane transporter activity;ionotropic glutamate receptor activity;ligand-gated channel activity;ligand-gated ion …	membrane;cell junction;cell part;integral to membrane;intrinsic to membrane;membrane part;postsynaptic membrane;synapse part;synaptic membrane	Celljunction;Cellmembrane;Completeproteome;Ionchannel;Iontransport;Ligand-gatedionchannel;Membrane;Postsynapticcellmembrane;Receptor;Referenceproteome;Synapse;Transmembrane;Transmembranehelix;Transport	2	2	1	3.1	3.1	1.5	94.75	0.0073138	1.8809	3181600	4	0.000608095	0.000206897	-4.13499	-2.24598		X1WEQ0;A0A286YAY2;E7FFY8	X1WEQ0;A0A286YAY2;E7FFY8	grik1b;grik1a	1492	tr|A0A286YAY2|A0A286YAY2_DANRE Glutamate receptor OS=Danio rerio OX=7955 GN=grik1b PE=3 SV=2;tr|E7FFY8|E7FFY8_DANRE Glutamate receptor OS=Danio rerio OX=7955 GN=grik1a PE=3 SV=2;tr|X1WEQ0|X1WEQ0_DANRE Glutamate receptor (Fragment) OS=Danio rerio OX=7955 GN=grik1b PE=3 SV=1	A0A286YAY2_DANRE;E7FFY8_DANRE;X1WEQ0_DANRE	Glutamate receptor;Glutamate receptor (Fragment)	grik1a;grik1b	3	1;2
		15.2386	15.1709	14.9222	15.1327	15.0452	14.7683	17.5033	17.5032	17.5724	17.3475	18.6582	18.2172				+	NI_TBK12					9	9	7	54.8	54.8	38.9	16.974	0	99.777	12021000	122	2.25643e-07	0.000210526	-2.754	-2.2513		Q0H0R9	Q0H0R9	lect2l	6822	tr|Q0H0R9|Q0H0R9_DANRE Leukocyte cell-derived chemotaxin 2 OS=Danio rerio OX=7955 GN=lect2.1 PE=1 SV=1	Q0H0R9_DANRE	Leukocyte cell-derived chemotaxin 2	lect2.1	1	1
		17.3264	17.1609	17.1187	17.3459	17.4185	17.4671	17.8648	17.8725	18.1589	17.9195	17.7965	17.9652										14	14	14	20.8	20.8	20.8	94.157	0	30.907	10255000	118	1.01003e-05	0.129218	-0.623327	-0.578996		F1QPV1;A0A0M3HEL0	F1QPV1	si:dkey-194j22.6	5561	tr|A0A0M3HEL0|A0A0M3HEL0_DANRE Myosin, light chain kinase 5 (Fragment) OS=Danio rerio OX=7955 GN=mylk5 PE=4 SV=1;tr|F1QPV1|F1QPV1_DANRE Myosin, light chain kinase 5 OS=Danio rerio OX=7955 GN=mylk5 PE=1 SV=1	A0A0M3HEL0_DANRE;F1QPV1_DANRE	Myosin, light chain kinase 5;Myosin, light chain kinase 5 (Fragment)	mylk5	1;4	1
		21.402	21.1992	21.285	21.4535	21.424	21.2565	21.0474	20.9649	20.9171	20.947	20.8973	20.9432										1937	1937	1817	64.2	64.2	61.4	3236.3	0	323.31	9795400000	43331	1.03713e-05	0.248518	0.383878	0.366542		G1K2X0;A0A2R8PZT6;A0A2R8QPI1;REV__A0A2R8Q364;REV__F1QTV8	G1K2X0;A0A2R8PZT6	ttnb	6671	tr|A0A2R8PZT6|A0A2R8PZT6_DANRE Titin, tandem duplicate 1 OS=Danio rerio OX=7955 GN=ttn.1 PE=1 SV=1;tr|A0A2R8QPI1|A0A2R8QPI1_DANRE Titin, tandem duplicate 1 OS=Danio rerio OX=7955 GN=ttn.1 PE=1 SV=1;tr|G1K2X0|G1K2X0_DANRE Titin, tandem duplicate 1 OS=Danio rerio OX=7955 GN=ttn.1 PE=1 SV=2	A0A2R8PZT6_DANRE;A0A2R8QPI1_DANRE;G1K2X0_DANRE	Titin, tandem duplicate 1	ttn.1	1	1;2
		15.6925	15.5233	15.7263	15.7814	15.9943	15.6179	16.6468	16.6409	16.6986	16.2198	16.4548	16.459						immune effector process;activation of immune response;biological regulation;complement activation;humoral immune response;immune response;immune system process;macromolecule metabolic process;metabolic process;positive regulation of biological process;positive regulation of immune response;positive regulation of immune system process;positive regulation of response to stimulus;primary metabolic p…	catalytic activity;acting on L-amino acid peptides;endopeptidase activity;hydrolase activity;peptidase activity;serine hydrolase activity;serine-type endopeptidase activity;serine-type peptidase activity	extracellular region	Disulfidebond;Signal	25	25	22	32.6	32.6	29.2	84.952	0	84.069	14484000	217	1.03748e-05	0.0753753	-0.797385	-0.726054		F1QFC2;F1R886	F1QFC2;F1R886	cfb	5178	tr|F1QFC2|F1QFC2_DANRE Complement factor B OS=Danio rerio OX=7955 GN=cfb PE=1 SV=3;tr|F1R886|F1R886_DANRE Complement factor B OS=Danio rerio OX=7955 GN=cfb PE=1 SV=1	F1QFC2_DANRE;F1R886_DANRE	Complement factor B	cfb	1	1;3
		15.3133	15.3131	14.4418	14.5328	14.7037	14.8041	17.4664	17.3478	17.5247	17.1978	17.9716	17.8617				+	NI_TBK12			proteasome activator complex;cell part;intracellular part;macromolecular complex;protein complex	Completeproteome;Proteasome;Proteomicsidentification;Referenceproteome	14	14	14	63.3	63.3	63.3	28.212	0	145.1	17594000	196	8.07546e-08	0.000214286	-2.71021	-2.26381		Q9PTH5;A0A2R8QIT4	Q9PTH5;A0A2R8QIT4	psme1	9112	tr|A0A2R8QIT4|A0A2R8QIT4_DANRE Proteasome activator subunit 1 OS=Danio rerio OX=7955 GN=psme1 PE=1 SV=1;tr|Q9PTH5|Q9PTH5_DANRE Proteasome activator subunit 1 OS=Danio rerio OX=7955 GN=psme1 PE=1 SV=1	A0A2R8QIT4_DANRE;Q9PTH5_DANRE	Proteasome activator subunit 1	psme1	1	1
		13.425	13.5501	13.6507	13.509	13.3515	13.5206	14.0533	13.989	14.0787	13.8542	13.9525	14.2042						transport;cellular component organization;cellular component organization or biogenesis;cellular membrane organization;cellular process;endocytosis;establishment of localization;membrane invagination;membrane organization;vesicle-mediated transport	binding;calcium ion binding;cation binding;ion binding;metal ion binding			7	6	5	5.2	4.4	3.8	201.56	0.00025439	4.2835	1011500	12	1.08875e-05	0.173722	-0.520818	-0.48925		A0A2R8RJ47;F1R0Z9	A0A2R8RJ47;F1R0Z9	itsn2b	2401	tr|A0A2R8RJ47|A0A2R8RJ47_DANRE Intersectin 2b OS=Danio rerio OX=7955 GN=itsn2b PE=1 SV=1;tr|F1R0Z9|F1R0Z9_DANRE Intersectin 2b OS=Danio rerio OX=7955 GN=itsn2b PE=1 SV=1	A0A2R8RJ47_DANRE;F1R0Z9_DANRE	Intersectin 2b	itsn2b	1	1
		17.7989	17.7175	17.7442	17.6968	17.8174	17.3789	18.4282	18.2271	18.5222	18.2913	18.6386	18.5995							catalytic activity;acting on L-amino acid peptides;cysteine-type peptidase activity;hydrolase activity;peptidase activity		Completeproteome;Hydrolase;Protease;Proteomicsidentification;Referenceproteome;Thiolprotease	9	9	9	25.3	25.3	25.3	50.661	0	250.91	22073000	155	1.12302e-05	0.0837607	-0.758874	-0.693448		A0A0R4IK18	A0A0R4IK18		665	tr|A0A0R4IK18|A0A0R4IK18_DANRE Dipeptidyl peptidase 1 OS=Danio rerio OX=7955 GN=ctsc PE=1 SV=2	A0A0R4IK18_DANRE	Dipeptidyl peptidase 1	ctsc	1	2
		15.3075	15.5303	15.3016	15.1431	14.9189	15.5627	16.1347	16.0742	16.0631	16.188	16.0382	16.1107						nucleobase-containing compound metabolic process;biosynthetic process;cellular biosynthetic process;cellular macromolecule biosynthetic process;cellular macromolecule metabolic process;cellular metabolic process;cellular nitrogen compound metabolic process;cellular process;DNA-dependent;macromolecule biosynthetic process;macromolecule metabolic process;metabolic process;nitrogen compound metaboli…	nucleic acid binding transcription factor activity;binding;DNA binding;molecular transducer activity;nucleic acid binding;sequence-specific DNA binding transcription factor activity;signal transducer activity	nucleus;cell part;cytoplasm;intracellular membrane-bounded organelle;intracellular organelle;intracellular part;membrane-bounded organelle;organelle	Activator;Completeproteome;Cytoplasm;DNA-binding;Nucleus;Phosphoprotein;Referenceproteome;SH2domain;Transcription;Transcriptionregulation	19	19	18	30.7	30.7	29.6	86.842	0	65.719	12112000	165	1.19581e-05	0.0731751	-0.807443	-0.7333	Signal transducer and activator of transcription	Q6P943	Q6P943	stat1a	8308	tr|Q6P943|Q6P943_DANRE Signal transducer and activator of transcription OS=Danio rerio OX=7955 GN=stat1a PE=2 SV=1	Q6P943_DANRE	Signal transducer and activator of transcription	stat1a	2	1
		13.2925	13.2642	13.26	13.3414	13.3112	13.0283	14.1254	13.838	14.1297	14.0841	13.7911	14.4009						signal transduction;biological regulation;cell surface receptor linked signaling pathway;cellular process;cellular response to stimulus;regulation of biological process;regulation of cellular process;regulation of signaling;response to stimulus	catalytic activity;acid-amino acid ligase activity;binding;calcium ion binding;cation binding;forming carbon-nitrogen bonds;ion binding;ligase activity;metal ion binding;molecular transducer activity;signal transducer activity;small conjugating protein ligase activity;transition metal ion binding;ubiquitin-protein ligase activity;zinc ion binding	nucleus;cell part;intracellular membrane-bounded organelle;intracellular organelle;intracellular part;membrane-bounded organelle;organelle	Completeproteome;Metal-binding;Referenceproteome;Zinc;Zinc-finger	4	4	2	5.3	5.3	3.1	101.16	0.00096607	3.1232	876930	34	1.20822e-05	0.0720836	-0.811924	-0.736914		F1QI90	F1QI90	cbl	5303	tr|F1QI90|F1QI90_DANRE E3 ubiquitin-protein ligase CBL OS=Danio rerio OX=7955 GN=cbl PE=4 SV=1	F1QI90_DANRE	E3 ubiquitin-protein ligase CBL	cbl	4	1
		19.5373	19.2311	19.2572	19.5621	19.3955	19.3553	18.9243	18.9481	18.9128	18.9488	18.7913	18.8894									Completeproteome;Referenceproteome;Repeat	83	83	82	69.2	69.2	68.3	152.42	0	323.31	194330000	1549	1.24816e-05	0.190642	0.487295	0.459141		X1WI01;A0A2R8PXN9;A0A2R8QQS3;X1WD78	X1WI01;A0A2R8PXN9;A0A2R8QQS3	igfn1.3	9427	tr|A0A2R8PXN9|A0A2R8PXN9_DANRE Immunoglobulin-like and fibronectin type III domain-containing 1, tandem duplicate 3 OS=Danio rerio OX=7955 GN=igfn1.3 PE=4 SV=1;tr|A0A2R8QQS3|A0A2R8QQS3_DANRE Immunoglobulin-like and fibronectin type III domain-containing 1, tandem duplicate 3 OS=Danio rerio OX=7955 GN=igfn1.3 PE=4 SV=1;tr|X1WD78|X1WD78_DANRE Immunoglobulin-like and fibronectin type III domain-cont…	A0A2R8PXN9_DANRE;A0A2R8QQS3_DANRE;X1WD78_DANRE;X1WI01_DANRE	Immunoglobulin-like and fibronectin type III domain-containing 1, tandem duplicate 2;Immunoglobulin-like and fibronectin type III domain-containing 1, tandem duplicate 3	igfn1.2;igfn1.3	4	1
		11.1649	11.5189	10.4621	11.2117	11.0195	18.8886	17.3042	17.3228	16.8949	17.1933	16.2689	16.3954				+	NI_TBK12				Completeproteome;Referenceproteome	26	2	0	26.5	1.9	0	128.56	0.00073475	3.3799	2788200	14	0.0066113	0.00024	-4.51895	-1.94483		A0A0R4II04	A0A0R4II04		585	tr|A0A0R4II04|A0A0R4II04_DANRE Si:dkey-29j8.1 OS=Danio rerio OX=7955 GN=si:dkey-29j8.1 PE=4 SV=1	A0A0R4II04_DANRE	Si:dkey-29j8.1	si:dkey-29j8.1	4	1
		16.3038	15.0889	15.7447	14.8402	14.5288	13.1694	12.1608	10.5656	10.6286	12.0953	10.7709	13.8027				+	NI_TBK12					4	4	4	18.7	18.7	18.7	28.944	0	7.4841	1362200	20	0.000715735	0.000242424	3.27533	1.94807		Q6DGW4	Q6DGW4	zgc:92745	7809	tr|Q6DGW4|Q6DGW4_DANRE Chymotrypsin-like elastase family member 1, tandem duplicate 3 OS=Danio rerio OX=7955 GN=cela1.3 PE=1 SV=1	Q6DGW4_DANRE	Chymotrypsin-like elastase family member 1, tandem duplicate 3	cela1.3	1	1
		18.8612	18.7765	18.6547	18.7292	18.5019	18.5888	17.9809	17.8974	18.1966	18.1609	17.8984	18.1937										20	19	19	51	47.9	47.9	49.719	0	168.6	43217000	393	1.29095e-05	0.127664	0.630728	0.584183	Adenylosuccinate synthetase isozyme 2	Q568F6	Q568F6	adss	7323	sp|Q568F6|PURA2_DANRE Adenylosuccinate synthetase isozyme 2 OS=Danio rerio OX=7955 GN=adss2 PE=2 SV=1	PURA2_DANRE	Adenylosuccinate synthetase isozyme 2	adss2	2	1
		11.6837	13.4936	10.4053	10.1458	11.0414	14.5045	14.9864	14.9537	15.4578	15.1542	15.2884	15.6418				+	NI_TBK12	organic acid metabolic process;carboxylic acid metabolic process;cellular ketone metabolic process;cellular metabolic process;cellular process;metabolic process;oxoacid metabolic process;small molecule metabolic process	catalytic activity;binding;carbon-carbon lyase activity;carboxy-lyase activity;cofactor binding;lyase activity;pyridoxal phosphate binding;vitamin B6 binding;vitamin binding		Completeproteome;Decarboxylase;Lyase;Pyridoxalphosphate;Referenceproteome	9	9	9	17.8	17.8	17.8	83.14	0	41.287	1951200	48	0.000916632	0.000244898	-3.368	-1.95216	Pyridoxal-dependent decarboxylase domain-containing protein 1	Q66HY8;A0A0R4IQA6;A0A2R8QBE4	Q66HY8;A0A0R4IQA6;A0A2R8QBE4	pdxdc1	884	sp|Q66HY8|PDXD1_DANRE Pyridoxal-dependent decarboxylase domain-containing protein 1 OS=Danio rerio OX=7955 GN=pdxdc1 PE=2 SV=1;tr|A0A0R4IQA6|A0A0R4IQA6_DANRE Pyridoxal-dependent decarboxylase domain-containing protein 1 OS=Danio rerio OX=7955 GN=pdxdc1 PE=1 SV=1;tr|A0A2R8QBE4|A0A2R8QBE4_DANRE Pyridoxal-dependent decarboxylase domain-containing protein 1 OS=Danio rerio OX=7955 GN=pdxdc1 PE=1 SV=1	A0A0R4IQA6_DANRE;A0A2R8QBE4_DANRE;PDXD1_DANRE	Pyridoxal-dependent decarboxylase domain-containing protein 1	pdxdc1	1;2	1
		21.5999	21.4606	21.533	21.5967	21.6359	21.5079	21.3374	21.2976	21.2281	21.3071	21.1741	21.2091							binding;calcium ion binding;cation binding;ion binding;metal ion binding		Actin-binding;Calcium;Completeproteome;Proteomicsidentification;Referenceproteome;Repeat	80	60	29	75.3	63.4	33.7	103.86	0	323.31	1098000000	2034	1.33733e-05	0.308669	0.296769	0.286004		Q8AX99;E9QCQ2;A5PLJ3	Q8AX99	actn3b	8986	tr|A5PLJ3|A5PLJ3_DANRE Zgc:165653 OS=Danio rerio OX=7955 GN=zgc:165653 PE=2 SV=1;tr|E9QCQ2|E9QCQ2_DANRE Actinin, alpha 2b OS=Danio rerio OX=7955 GN=actn2b PE=1 SV=1;tr|Q8AX99|Q8AX99_DANRE Actinin alpha 3b OS=Danio rerio OX=7955 GN=actn3b PE=1 SV=1	A5PLJ3_DANRE;E9QCQ2_DANRE;Q8AX99_DANRE	Actinin alpha 3b;Actinin, alpha 2b;Zgc:165653	actn2b;actn3b;zgc:165653	1;2	1
		18.24	18.2278	18.2549	18.2786	18.2794	18.2232	18.0337	17.9057	18.0496	18.0865	17.9253	18.0279						cellular aromatic compound metabolic process;aromatic compound biosynthetic process;biosynthetic process;cellular biosynthetic process;cellular metabolic process;cellular nitrogen compound biosynthetic process;cellular nitrogen compound metabolic process;cellular process;coenzyme biosynthetic process;coenzyme metabolic process;cofactor biosynthetic process;cofactor metabolic process;folic acid-co…	catalytic activity;acting on the CH-NH group of donors;methylenetetrahydrofolate dehydrogenase (NADP+) activity;NAD or NADP as acceptor;oxidoreductase activity		Completeproteome;Proteomicsidentification;Referenceproteome	57	57	57	60.5	60.5	60.5	100.52	0	323.31	144260000	1212	1.34206e-05	0.348085	0.245885	0.238445		F1QXP5;K7DYD3;K7DYA3	F1QXP5	mthfd1b	5840	tr|F1QXP5|F1QXP5_DANRE C-1-tetrahydrofolate synthase, cytoplasmic OS=Danio rerio OX=7955 GN=mthfd1b PE=1 SV=1;tr|K7DYA3|K7DYA3_DANRE Methylenetetrahydrofolate dehydrogenase (NADP+-dependent) 1b (Fragment) OS=Danio rerio OX=7955 GN=mthfd1b PE=1 SV=1;tr|K7DYD3|K7DYD3_DANRE Methylenetetrahydrofolate dehydrogenase (NADP+-dependent) 1b OS=Danio rerio OX=7955 GN=mthfd1b PE=4 SV=1	F1QXP5_DANRE;K7DYA3_DANRE;K7DYD3_DANRE	C-1-tetrahydrofolate synthase, cytoplasmic;Methylenetetrahydrofolate dehydrogenase (NADP+-dependent) 1b;Methylenetetrahydrofolate dehydrogenase (NADP+-dependent) 1b (Fragment)	mthfd1b	1;4	1
		19.094	18.998	19.1094	19.1889	19.3195	18.9682	18.7339	18.6651	18.6996	18.5478	18.6325	18.6541						carbohydrate metabolic process;alcohol catabolic process;alcohol metabolic process;carbohydrate catabolic process;catabolic process;cellular carbohydrate catabolic process;cellular carbohydrate metabolic process;cellular metabolic process;cellular process;generation of precursor metabolites and energy;glucose catabolic process;glucose metabolic process;glycolysis;hexose catabolic process;hexose m…	magnesium ion binding;binding;carbon-oxygen lyase activity;catalytic activity;cation binding;hydro-lyase activity;ion binding;lyase activity;metal ion binding;phosphopyruvate hydratase activity	phosphopyruvate hydratase complex;cell part;cytoplasmic part;cytosolic part;intracellular part;macromolecular complex;protein complex	Glycolysis;Lyase;Magnesium	22	18	18	64.5	55.5	55.5	46.84	0	323.31	72448000	373	1.47383e-05	0.207183	0.4575	0.432144		Q6GQM9;F6NUZ4	Q6GQM9	eno2	7947	tr|F6NUZ4|F6NUZ4_DANRE Enolase 2 OS=Danio rerio OX=7955 GN=eno2 PE=1 SV=1;tr|Q6GQM9|Q6GQM9_DANRE Phosphopyruvate hydratase OS=Danio rerio OX=7955 GN=eno2 PE=1 SV=1	F6NUZ4_DANRE;Q6GQM9_DANRE	Enolase 2;Phosphopyruvate hydratase	eno2	1	1
		12.9985	12.0243	11.502	10.7234	12.5591	11.2005	14.2783	14.1952	14.987	14.1784	14.7999	14.85				+	NI_TBK12	organelle organization;actin cytoskeleton organization;actin filament bundle assembly;actin filament organization;actin filament-based process;biological regulation;cellular component assembly;cellular component assembly at cellular level;cellular component organization;cellular component organization at cellular level;cellular component organization or biogenesis;cellular component organization …	binding;cation binding;ion binding;metal ion binding;transition metal ion binding;zinc ion binding		LIMdomain;Metal-binding;Zinc	5	5	5	11.4	11.4	11.4	65.671	0	8.9197	766220	27	3.177e-05	0.000247423	-2.71352	-1.96555		A0A0G2KJM7	A0A0G2KJM7		50	tr|A0A0G2KJM7|A0A0G2KJM7_DANRE LIM domain and actin-binding 1a OS=Danio rerio OX=7955 GN=lima1a PE=1 SV=2	A0A0G2KJM7_DANRE	LIM domain and actin-binding 1a	lima1a	1	2
		14.4451	14.4526	13.9549	14.3735	14.4282	14.3681	15.0637	14.9193	15.3332	15.2261	15.1528	15.4497							binding;cation binding;ion binding;metal ion binding;transition metal ion binding;zinc ion binding		Completeproteome;Metal-binding;Referenceproteome;Zinc;Zinc-finger	7	7	7	38.9	38.9	38.9	25.315	0	40.475	3842800	72	1.5066e-05	0.0645123	-0.853749	-0.769299		Q6J0N1	Q6J0N1	rnf114	8007	tr|Q6J0N1|Q6J0N1_DANRE E3 ubiquitin-protein ligase RNF114 OS=Danio rerio OX=7955 GN=rnf114 PE=2 SV=2	Q6J0N1_DANRE	E3 ubiquitin-protein ligase RNF114	rnf114	2	2
		10.9823	11.4014	10.218	9.98484	10.9733	13.0113	14.1127	14.2897	14.0585	14.4223	13.0966	14.0625				+	NI_TBK12	cell adhesion;biological adhesion;cell-matrix adhesion;cell-substrate adhesion;cellular process			Completeproteome;Referenceproteome	2	2	2	6.8	6.8	6.8	34.661	0.00025487	4.3673	533120	20	0.000119638	0.00025	-2.91185	-1.96834		A0A2R8QNR9;A0A2R8Q7W0;A0A2R8QK80;A0A0R4IAZ3;A0A0R4IKF2	A0A2R8QNR9;A0A2R8Q7W0;A0A2R8QK80;A0A0R4IAZ3;A0A0R4IKF2		1856	tr|A0A0R4IAZ3|A0A0R4IAZ3_DANRE Si:ch211-182p11.1 OS=Danio rerio OX=7955 GN=si:ch211-182p11.1 PE=4 SV=2;tr|A0A0R4IKF2|A0A0R4IKF2_DANRE Si:ch211-182p11.1 OS=Danio rerio OX=7955 GN=si:ch211-182p11.1 PE=4 SV=2;tr|A0A2R8Q7W0|A0A2R8Q7W0_DANRE Si:ch211-182p11.1 OS=Danio rerio OX=7955 GN=si:ch211-182p11.1 PE=4 SV=1;tr|A0A2R8QK80|A0A2R8QK80_DANRE Si:ch211-182p11.1 OS=Danio rerio OX=7955 GN=si:ch211-182p11…	A0A0R4IAZ3_DANRE;A0A0R4IKF2_DANRE;A0A2R8Q7W0_DANRE;A0A2R8QK80_DANRE;A0A2R8QNR9_DANRE	Si:ch211-182p11.1	si:ch211-182p11.1	4	1;2
		14.2499	14.0037	14.3072	16.6403	16.9217	16.0561	10.958	9.73639	12.2503	13.5412	8.41494	13.7628				+	NI_TBK12		enzyme inhibitor activity;enzyme regulator activity;peptidase inhibitor activity;peptidase regulator activity	extracellular region	Completeproteome;Disulfidebond;Referenceproteome	21	16	16	4.2	3.7	3.7	626.03	0	43.641	1511000	51	0.00334589	0.000277228	3.91922	1.93578		X1WG18;A0A2R8RJI9	X1WG18	muc5.2	9391	tr|A0A2R8RJI9|A0A2R8RJI9_DANRE Mucin 5.2 OS=Danio rerio OX=7955 GN=muc5.2 PE=4 SV=1;tr|X1WG18|X1WG18_DANRE Mucin 5.2 OS=Danio rerio OX=7955 GN=muc5.2 PE=4 SV=1	A0A2R8RJI9_DANRE;X1WG18_DANRE	Mucin 5.2	muc5.2	4	1
		15.4194	15.8031	15.6415	15.7739	15.5515	15.6994	16.1019	16.0882	16.14	16.2351	16.1521	16.1023						rRNA modification;5.8S rRNA;cellular macromolecule metabolic process;cellular metabolic process;cellular nitrogen compound metabolic process;cellular process;LSU-rRNA);macromolecule metabolic process;macromolecule methylation;macromolecule modification;maturation of SSU-rRNA;maturation of SSU-rRNA from tricistronic rRNA transcript (SSU-rRNA;metabolic process;methylation;ncRNA metabolic process;nc…	nucleic acid binding;binding;catalytic activity;methyltransferase activity;RNA binding;RNA methyltransferase activity;rRNA (pseudouridine) methyltransferase activity;rRNA binding;rRNA methyltransferase activity;S-adenosylmethionine-dependent methyltransferase activity;transferase activity;transferring one-carbon groups	nucleolus;cell part;intracellular non-membrane-bounded organelle;intracellular organelle;intracellular organelle part;intracellular part;macromolecular complex;non-membrane-bounded organelle;nuclear part;organelle;organelle part;preribosome;ribonucleoprotein complex;small-subunit processome		8	8	8	37	37	37	26.24	0	35.933	5865000	92	1.53341e-05	0.190405	-0.488455	-0.459535		F1QQ17	F1QQ17	emg1	5567	tr|F1QQ17|F1QQ17_DANRE EMG1 N1-specific pseudouridine methyltransferase OS=Danio rerio OX=7955 GN=emg1 PE=1 SV=1	F1QQ17_DANRE	EMG1 N1-specific pseudouridine methyltransferase	emg1	1	1
		16.2482	16.213	16.1919	16.0118	16.4267	16.4604	17.1993	16.8701	16.8705	16.9814	17.2817	17.3182							catalytic activity;fatty acid ligase activity;fatty acid transporter activity;forming carbon-sulfur bonds;ligase activity;lipid transporter activity;long-chain fatty acid-CoA ligase activity;substrate-specific transporter activity;transporter activity;very long-chain fatty acid-CoA ligase activity	integral to membrane;cell part;intrinsic to membrane;membrane part		13	12	12	25.6	24.4	24.4	71.871	0	25.932	6476300	97	1.61277e-05	0.0695642	-0.828206	-0.747932		Q08BF2	Q08BF2	slc27a1b	6786	tr|Q08BF2|Q08BF2_DANRE Solute carrier family 27 member 1b OS=Danio rerio OX=7955 GN=slc27a1b PE=1 SV=1	Q08BF2_DANRE	Solute carrier family 27 member 1b	slc27a1b	1	1
		15.0483	15.1069	14.857	15.4539	15.0835	15.4874	16.007	15.9553	16.1838	15.8689	16.1902	16.1157						transport;establishment of localization;establishment of localization in cell;establishment of protein localization;intracellular protein transport;intracellular transport;protein transport	binding;selenium binding	microtubule;cell part;cytoplasmic microtubule;cytoplasmic part;cytoskeletal part;endoplasmic reticulum part;integral to endoplasmic reticulum membrane;integral to membrane;integral to organelle membrane;intracellular organelle part;intracellular part;intrinsic to endoplasmic reticulum membrane;intrinsic to membrane;intrinsic to organelle membrane;macromolecular complex;membrane part;organelle par…	Completeproteome;Cytoplasm;Endoplasmicreticulum;Membrane;Referenceproteome;Selenocysteine;Transmembrane;Transmembranehelix	3	3	3	22.6	22.6	22.6	21.201	0	49.423	3393600	70	1.61629e-05	0.0598966	-0.880666	-0.790433	Selenoprotein S	Q0VFV6	Q0VFV6	vimp	6844	sp|Q0VFV6|SELS_DANRE Selenoprotein S OS=Danio rerio OX=7955 GN=vimp PE=2 SV=2	SELS_DANRE	Selenoprotein S	vimp	2	2
		15.8999	15.7857	15.7902	15.9001	15.9492	15.7981	16.6625	16.8321	16.6216	16.2805	16.8975	17.0465							nucleotide binding;binding;cation binding;coenzyme binding;cofactor binding;ion binding;metal ion binding;NAD binding;NAD+ binding;transition metal ion binding;zinc ion binding	nucleus;cell part;cytoplasmic part;cytosol;intracellular membrane-bounded organelle;intracellular organelle;intracellular part;membrane-bounded organelle;mitochondrion;organelle	3D-structure;Completeproteome;Cytoplasm;Hydrolase;Metal-binding;Mitochondrion;NAD;Nucleus;Referenceproteome;Transitpeptide;Zinc	9	9	9	30.5	30.5	30.5	33.929	0	32.741	9800300	157	1.63026e-05	0.0613968	-0.869571	-0.781405	NAD-dependent protein deacylase sirtuin-5, mitochondrial	Q6DHI5	Q6DHI5	sirt5	7859	sp|Q6DHI5|SIR5_DANRE NAD-dependent protein deacylase sirtuin-5, mitochondrial OS=Danio rerio OX=7955 GN=sirt5 PE=1 SV=1	SIR5_DANRE	NAD-dependent protein deacylase sirtuin-5, mitochondrial	sirt5	1	1
		10.0945	11.1481	10.7417	10.7558	10.3824	13.0611	15.2659	13.3647	13.2156	14.2391	14.5267	13.3884				+	NI_TBK12			cytoplasm;cell part;intracellular part	Completeproteome;Cytoplasm;Referenceproteome	2	1	1	10.7	5.3	5.3	27.17	0.0073074	1.8684	388270	5	0.000282766	0.000392157	-2.96946	-1.92156	Ubiquitin domain-containing protein 2;Ubiquitin domain-containing protein 1	F1QPG5;Q6DG43;Q4V8W7	F1QPG5;Q6DG43;Q4V8W7	ubtd2;ubtd1	5544	sp|Q4V8W7|UBTD1_DANRE Ubiquitin domain-containing protein 1 OS=Danio rerio OX=7955 GN=ubtd1 PE=2 SV=1;sp|Q6DG43|UBTD2_DANRE Ubiquitin domain-containing protein 2 OS=Danio rerio OX=7955 GN=ubtd2 PE=2 SV=1;tr|F1QPG5|F1QPG5_DANRE Ubiquitin domain-containing protein 2 OS=Danio rerio OX=7955 GN=ubtd2 PE=4 SV=1	F1QPG5_DANRE;UBTD1_DANRE;UBTD2_DANRE	Ubiquitin domain-containing protein 1;Ubiquitin domain-containing protein 2	ubtd1;ubtd2	2;4	1
		15.9941	15.882	16.0507	15.9088	16.0051	15.9419	15.6072	15.6914	15.6536	15.751	15.5398	15.539						peptide metabolic process;cellular metabolic process;cellular process;metabolic process	catalytic activity;acting on paired donors;and incorporation of one atom of oxygen;binding;cation binding;copper ion binding;ion binding;metal ion binding;monooxygenase activity;oxidoreductase activity;peptidylglycine monooxygenase activity;reduced ascorbate as one donor;transition metal ion binding;with incorporation or reduction of molecular oxygen	membrane;cell part	Completeproteome;Proteomicsidentification;Referenceproteome	15	15	5	21	21	7.5	112.89	0	106.82	11911000	242	1.64611e-05	0.283089	0.333402	0.319562		A0A0R4IIV2;A0A2R8QJB3	A0A0R4IIV2		618	tr|A0A0R4IIV2|A0A0R4IIV2_DANRE Peptidylglycine alpha-amidating monooxygenase OS=Danio rerio OX=7955 GN=pam PE=3 SV=1;tr|A0A2R8QJB3|A0A2R8QJB3_DANRE Peptidylglycine monooxygenase OS=Danio rerio OX=7955 GN=pam PE=4 SV=1	A0A0R4IIV2_DANRE;A0A2R8QJB3_DANRE	Peptidylglycine alpha-amidating monooxygenase;Peptidylglycine monooxygenase	pam	3;4	1
		16.1848	16.0447	16.1201	15.9433	16.052	16.1512	16.4673	16.3677	16.5056	16.497	16.3613	16.379							catalytic activity;2-oxoglutarate as one donor;acting on paired donors;and incorporation of one atom each of oxygen into both donors;binding;carboxylic acid binding;cation binding;ion binding;iron ion binding;L-ascorbic acid binding;metal ion binding;oxidoreductase activity;peptidyl-lysine 5-dioxygenase activity;procollagen-lysine 5-dioxygenase activity;transition metal ion binding;vitamin bindin…	endoplasmic reticulum;cell part;cytoplasmic part;intracellular membrane-bounded organelle;intracellular organelle;intracellular part;membrane-bounded organelle;organelle	Completeproteome;Proteomicsidentification;Referenceproteome	17	17	17	30.1	30.1	30.1	84.938	0	68.585	11558000	227	1.66736e-05	0.274485	-0.346985	-0.331999		A3KNH4;A0A2R8QKS4;F8W5U8	A3KNH4;A0A2R8QKS4	plod3	2820	tr|A0A2R8QKS4|A0A2R8QKS4_DANRE Procollagen-lysine 5-dioxygenase OS=Danio rerio OX=7955 GN=plod3 PE=1 SV=1;tr|A3KNH4|A3KNH4_DANRE Procollagen-lysine 5-dioxygenase OS=Danio rerio OX=7955 GN=plod3 PE=1 SV=1;tr|F8W5U8|F8W5U8_DANRE Procollagen-lysine, 2-oxoglutarate 5-dioxygenase 3 (Fragment) OS=Danio rerio OX=7955 GN=plod3 PE=1 SV=1	A0A2R8QKS4_DANRE;A3KNH4_DANRE;F8W5U8_DANRE	Procollagen-lysine 5-dioxygenase;Procollagen-lysine, 2-oxoglutarate 5-dioxygenase 3 (Fragment)	plod3	1	1
		14.2755	9.66764	10.3827	10.9223	21.4782	21.6887	21.1136	21.111	20.8359	21.0619	21.0906	20.6597				+	NI_TBK12	immune system process;biological regulation;cellular process;cellular response to stimulus;I-kappaB kinase/NF-kappaB cascade;immune response;intracellular protein kinase cascade;intracellular signal transduction;regulation of biological process;regulation of cellular process;response to stimulus;signal transduction		nucleus;cell part;cytoplasm;intracellular membrane-bounded organelle;intracellular organelle;intracellular part;membrane-bounded organelle;organelle	Completeproteome;Cytoplasm;Nucleus;Referenceproteome	1	1	1	6.4	6.4	6.4	28.074	0.0046291	2.1165	40373000	19	0.0200924	0.0005	-6.24294	-1.9144		F1QGD3;A0A2R8RWX5	F1QGD3;A0A2R8RWX5	irak1bp1	2527	tr|A0A2R8RWX5|A0A2R8RWX5_DANRE Interleukin-1 receptor-associated kinase 1-binding protein 1 homolog OS=Danio rerio OX=7955 GN=irak1bp1 PE=3 SV=1;tr|F1QGD3|F1QGD3_DANRE Interleukin-1 receptor-associated kinase 1-binding protein 1 homolog OS=Danio rerio OX=7955 GN=irak1bp1 PE=3 SV=1	A0A2R8RWX5_DANRE;F1QGD3_DANRE	Interleukin-1 receptor-associated kinase 1-binding protein 1 homolog	irak1bp1	3	1
		20.2275	20.4402	20.8484	20.4532	20.4896	20.2293	19.6384	19.5977	19.7139	19.6073	19.8565	19.6395								integral to membrane;cell part;intrinsic to membrane;membrane part	Completeproteome;Proteomicsidentification;Referenceproteome	9	6	6	22.7	20.1	20.1	30.895	0	110.41	46640000	100	1.74547e-05	0.0814901	0.772522	0.701636		Q8UUT4;A0A2R8Q4P7;A0A2R8RT48	Q8UUT4;A0A2R8Q4P7;A0A2R8RT48	gpm6aa	9020	tr|A0A2R8Q4P7|A0A2R8Q4P7_DANRE Glycoprotein M6Aa OS=Danio rerio OX=7955 GN=gpm6aa PE=1 SV=1;tr|A0A2R8RT48|A0A2R8RT48_DANRE Glycoprotein M6Aa OS=Danio rerio OX=7955 GN=gpm6aa PE=1 SV=1;tr|Q8UUT4|Q8UUT4_DANRE DMbeta1 OS=Danio rerio OX=7955 GN=gpm6aa PE=1 SV=1	A0A2R8Q4P7_DANRE;A0A2R8RT48_DANRE;Q8UUT4_DANRE	DMbeta1;Glycoprotein M6Aa	gpm6aa	1	1
		12.2926	12.805	11.0195	9.39391	12.0723	13.2626	14.8035	14.571	14.9357	14.8135	14.8056	15.0332				+	NI_TBK12	activation of immune response;antigen receptor-mediated signaling pathway;biological regulation;cell surface receptor linked signaling pathway;cellular process;cellular response to stimulus;immune response-activating cell surface receptor signaling pathway;immune response-activating signal transduction;immune response-regulating cell surface receptor signaling pathway;immune response-regulating s…	catalytic activity;acting on ester bonds;hydrolase activity;phosphatase activity;phosphoprotein phosphatase activity;phosphoric ester hydrolase activity;protein tyrosine phosphatase activity		Hydrolase	3	3	3	4	4	4	101.97	0.00025546	4.4252	828170	21	0.000382283	0.000504854	-3.01941	-1.91475	Protein-tyrosine-phosphatase	F1QU01;F1R8P8	F1QU01;F1R8P8	ptprc	5704	tr|F1QU01|F1QU01_DANRE Protein-tyrosine-phosphatase (Fragment) OS=Danio rerio OX=7955 GN=ptprc PE=4 SV=1;tr|F1R8P8|F1R8P8_DANRE Protein tyrosine phosphatase receptor type C OS=Danio rerio OX=7955 GN=ptprc PE=4 SV=3	F1QU01_DANRE;F1R8P8_DANRE	Protein tyrosine phosphatase receptor type C;Protein-tyrosine-phosphatase (Fragment)	ptprc	4	1;3
		11.2314	14.0352	13.2298	11.6647	14.0553	11.3881	15.6969	15.0762	15.4016	14.8029	16.1663	16.6661				+	NI_TBK12		enzyme inhibitor activity;endopeptidase inhibitor activity;endopeptidase regulator activity;enzyme regulator activity;peptidase inhibitor activity;peptidase regulator activity			20	17	17	16.6	15	15	182.82	0	48.919	2989500	55	0.000564907	0.000540541	-3.03425	-1.88347		A0A0R4IMB2;F1QA48	A0A0R4IMB2		760	tr|A0A0R4IMB2|A0A0R4IMB2_DANRE Complement C3a, tandem duplicate 6 OS=Danio rerio OX=7955 GN=c3a.6 PE=4 SV=2;tr|F1QA48|F1QA48_DANRE Complement C3a, tandem duplicate 6 OS=Danio rerio OX=7955 GN=c3a.6 PE=4 SV=2	A0A0R4IMB2_DANRE;F1QA48_DANRE	Complement C3a, tandem duplicate 6	c3a.6	4	2
		17.4571	17.2614	17.4655	17.494	17.3097	17.4523	16.9315	17.0717	17.1004	17.0711	16.9149	17.0356								endoplasmic reticulum membrane;cell part;cytoplasmic part;endoplasmic reticulum part;integral to membrane;intracellular organelle part;intracellular part;intrinsic to membrane;membrane;membrane part;organelle membrane;organelle part	Endoplasmicreticulum;Membrane;Transmembrane;Transmembranehelix	8	1	1	33	5.8	5.8	21.476	0	38.546	4535500	32	1.81741e-05	0.248508	0.385812	0.367198	Reticulon	F1Q8T8	F1Q8T8	rtn1a	4890	tr|F1Q8T8|F1Q8T8_DANRE Reticulon OS=Danio rerio OX=7955 GN=rtn1a PE=1 SV=2	F1Q8T8_DANRE	Reticulon	rtn1a	1	2
		20.7362	20.4153	20.5657	20.7475	20.6043	20.463	20.1278	20.1067	20.1655	20.1812	20.083	20.1944										61	60	60	50.8	50.1	50.1	117.89	0	323.31	574880000	1607	1.85573e-05	0.214518	0.445579	0.420879		A0A2R8Q449	A0A2R8Q449		1735	tr|A0A2R8Q449|A0A2R8Q449_DANRE Uncharacterized protein OS=Danio rerio OX=7955 PE=1 SV=1	A0A2R8Q449_DANRE	Uncharacterized protein		1	1
		16.5793	11.4295	16.0506	11.6354	12.4941	10.5834	16.5996	16.5459	17.2576	17.3379	17.0049	17.2596				+	NI_TBK12				Completeproteome;Proteomicsidentification;Referenceproteome	2	2	2	30.3	30.3	30.3	8.4657	0.0049533	2.0746	2384900	10	0.004185	0.000545455	-3.87218	-1.88914		Q6TGY0	Q6TGY0	znf706	8501	tr|Q6TGY0|Q6TGY0_DANRE HSPC038 protein OS=Danio rerio OX=7955 GN=znf706 PE=1 SV=1	Q6TGY0_DANRE	HSPC038 protein	znf706	1	1
		23.8936	23.9843	24.1865	24.0706	24.1582	23.7902	23.288	23.2381	23.4248	23.4149	23.3158	23.6123						alcohol metabolic process;amine metabolic process;anatomical structure morphogenesis;biological regulation;biosynthetic process;cell part morphogenesis;cell projection morphogenesis;cell projection organization;cellular amine metabolic process;cellular biogenic amine metabolic process;cellular component assembly;cellular component morphogenesis;cellular component organization;cellular component o…	transporter activity;alcohol binding;amine binding;binding;cation binding;cholesterol binding;cholesterol transporter activity;enzyme activator activity;enzyme regulator activity;ion binding;lipid binding;lipid transporter activity;phosphatidylcholine binding;phosphatidylcholine-sterol O-acyltransferase activator activity;phospholipid binding;quaternary ammonium group binding;steroid binding;ster…	macromolecular complex;blood microparticle;chylomicron;extracellular region part;high-density lipoprotein particle;plasma lipoprotein particle;protein-lipid complex	Completeproteome;Lipidtransport;Proteomicsidentification;Referenceproteome;Secreted;Transport	42	42	41	83.3	83.3	83.3	30.139	0	323.31	2830200000	1732	1.91614e-05	0.127914	0.631604	0.582931		A0A0R4IKF0	A0A0R4IKF0		679	tr|A0A0R4IKF0|A0A0R4IKF0_DANRE Apolipoprotein A-Ib OS=Danio rerio OX=7955 GN=apoa1b PE=1 SV=1	A0A0R4IKF0_DANRE	Apolipoprotein A-Ib	apoa1b	1	1
		16.4129	16.222	16.5134	16.2829	16.3568	16.3254	16	15.8143	15.9305	15.9906	15.7548	15.9643							nucleotide binding;adenyl nucleotide binding;adenyl ribonucleotide binding;alcohol group as acceptor;ATP binding;binding;catalytic activity;kinase activity;phosphotransferase activity;protein kinase activity;purine nucleotide binding;purine ribonucleoside triphosphate binding;purine ribonucleotide binding;ribonucleotide binding;transferase activity;transferring phosphorus-containing groups		ATP-binding;Kinase;Nucleotide-binding;Transferase	14	10	10	51.1	38.5	38.5	40.862	0	52.641	9494500	148	1.94915e-05	0.216078	0.443136	0.418567		Q7ZU33	Q7ZU33	csnk2a2a	8733	tr|Q7ZU33|Q7ZU33_DANRE Casein kinase 2, alpha prime polypeptide a OS=Danio rerio OX=7955 GN=csnk2a2a PE=1 SV=1	Q7ZU33_DANRE	Casein kinase 2, alpha prime polypeptide a	csnk2a2a	1	1
		20.4184	20.3187	20.4856	20.4563	20.5328	20.1555	19.901	19.7973	19.8551	19.9212	19.9346	20.0299						organic acid metabolic process;amine metabolic process;biosynthetic process;carboxylic acid metabolic process;cellular amine metabolic process;cellular amino acid metabolic process;cellular ketone metabolic process;cellular metabolic process;cellular nitrogen compound metabolic process;cellular process;metabolic process;nitrogen compound metabolic process;oxoacid metabolic process;primary metabol…	catalytic activity;binding;cofactor binding;pyridoxal phosphate binding;transaminase activity;transferase activity;transferring nitrogenous groups;vitamin B6 binding;vitamin binding		Completeproteome;Proteomicsidentification;Referenceproteome	36	36	36	76.3	76.3	76.3	45.982	0	323.31	320550000	888	1.95784e-05	0.190969	0.488064	0.458413	Aspartate aminotransferase	Q7ZUW8;F1QMC6	Q7ZUW8;F1QMC6	got1	8793	tr|F1QMC6|F1QMC6_DANRE Glutamic-oxaloacetic transaminase 1, soluble (Fragment) OS=Danio rerio OX=7955 GN=got1 PE=1 SV=1;tr|Q7ZUW8|Q7ZUW8_DANRE Aspartate aminotransferase OS=Danio rerio OX=7955 GN=got1 PE=1 SV=1	F1QMC6_DANRE;Q7ZUW8_DANRE	Aspartate aminotransferase;Glutamic-oxaloacetic transaminase 1, soluble (Fragment)	got1	1	1
		17.2645	17.0395	17.187	16.9754	17.0783	17.2296	17.4816	17.4931	17.4608	17.4779	17.4954	17.5068						morphogenesis of an epithelium;regulation of cytokine production;adherens junction organization;anatomical structure development;anatomical structure morphogenesis;biological regulation;biological regulation";cell differentiation;cell junction organization;cell migration;cell motility;cell surface receptor linked signaling pathway;cell-cell junction organization;cellular component movement;cellul…	nucleotide binding;adenyl nucleotide binding;adenyl ribonucleotide binding;alcohol group as acceptor;ATP binding;binding;catalytic activity;kinase activity;non-membrane spanning protein tyrosine kinase activity;phosphotransferase activity;protein binding;protein kinase activity;protein tyrosine kinase activity;purine nucleotide binding;purine ribonucleoside triphosphate binding;purine ribonucleot…	extrinsic to plasma membrane;cell part;extrinsic to internal side of plasma membrane;extrinsic to membrane;intracellular part;membrane part;plasma membrane part	ATP-binding;Completeproteome;Kinase;Nucleotide-binding;Proteomicsidentification;Referenceproteome;SH3domain;Transferase;Tyrosine-proteinkinase	21	21	21	54.7	54.7	54.7	51.017	0	88.939	17954000	223	1.98033e-05	0.267054	-0.356911	-0.340771	Non-specific protein-tyrosine kinase	A0JMN4;A0A0R4IB02;F1R4V1;A0A2R8PV98	A0JMN4	csk	2608	tr|A0A0R4IB02|A0A0R4IB02_DANRE C-terminal Src kinase (Fragment) OS=Danio rerio OX=7955 GN=csk PE=1 SV=1;tr|A0A2R8PV98|A0A2R8PV98_DANRE Tyrosine-protein kinase OS=Danio rerio OX=7955 GN=matk PE=3 SV=1;tr|A0JMN4|A0JMN4_DANRE Tyrosine-protein kinase OS=Danio rerio OX=7955 GN=csk PE=1 SV=1;tr|F1R4V1|F1R4V1_DANRE Tyrosine-protein kinase (Fragment) OS=Danio rerio OX=7955 GN=matk PE=3 SV=2	A0A0R4IB02_DANRE;A0A2R8PV98_DANRE;A0JMN4_DANRE;F1R4V1_DANRE	C-terminal Src kinase (Fragment);Tyrosine-protein kinase;Tyrosine-protein kinase (Fragment)	csk;matk	1;3	1;2
		19.827	19.72	19.7574	19.8581	19.7624	19.7486	19.5627	19.5917	19.6325	19.6149	19.5727	19.5367						chemotaxis;axon guidance;locomotion;response to chemical stimulus;response to external stimulus;response to stimulus;taxis	catalytic activity;acting on carbon-nitrogen (but not peptide) bonds;hydrolase activity	cytoplasm;cell part;intracellular part	Completeproteome;Proteomicsidentification;Referenceproteome	36	36	31	71.1	71.1	63.7	61.29	0	323.31	192480000	823	2.00978e-05	0.411031	0.193685	0.188824		Q52PJ7;A0A2R8Q5K7;F1Q5V8	Q52PJ7;A0A2R8Q5K7;F1Q5V8	dpysl5a	1786	tr|A0A2R8Q5K7|A0A2R8Q5K7_DANRE Dihydropyrimidinase-like 5a OS=Danio rerio OX=7955 GN=dpysl5a PE=1 SV=1;tr|F1Q5V8|F1Q5V8_DANRE Dihydropyrimidinase-like 5a OS=Danio rerio OX=7955 GN=dpysl5a PE=1 SV=1;tr|Q52PJ7|Q52PJ7_DANRE Collapsin response mediator protein 5.1 OS=Danio rerio OX=7955 GN=dpysl5a PE=1 SV=1	A0A2R8Q5K7_DANRE;F1Q5V8_DANRE;Q52PJ7_DANRE	Collapsin response mediator protein 5.1;Dihydropyrimidinase-like 5a	dpysl5a	1	1
		14.5185	14.6203	14.5565	14.4873	14.5167	14.4481	15.0872	15.1281	14.8125	14.994	15.0486	15.3204						proteolysis;catabolic process;cellular catabolic process;cellular macromolecule catabolic process;cellular macromolecule metabolic process;cellular metabolic process;cellular process;macromolecule catabolic process;macromolecule metabolic process;metabolic process;modification-dependent macromolecule catabolic process;modification-dependent protein catabolic process;primary metabolic process;prot…		ubiquitin ligase complex;cell part;cullin-RING ubiquitin ligase complex;intracellular part;macromolecular complex;protein complex		20	14	14	29.9	22.8	22.8	73.502	0	32.567	3850200	110	2.08805e-05	0.165972	-0.540536	-0.50415		Q7T2C1	Q7T2C1	cul4a	8645	tr|Q7T2C1|Q7T2C1_DANRE Cullin 4A OS=Danio rerio OX=7955 GN=cul4a PE=1 SV=1	Q7T2C1_DANRE	Cullin 4A	cul4a	1	1
		12.7732	17.4158	9.68883	11.8986	10.2346	17.7703	18.0644	17.8592	18.1058	18.246	17.5261	17.654				+	NI_TBK12				Completeproteome;Proteomicsidentification;Referenceproteome	3	3	3	41.3	41.3	41.3	14.193	0	16.895	4138300	23	0.00935444	0.000550459	-4.61236	-1.89225		Q6PBP6;E9QEC3	Q6PBP6	chchd10	8350	tr|E9QEC3|E9QEC3_DANRE Coiled-coil-helix-coiled-coil-helix domain-containing 10 OS=Danio rerio OX=7955 GN=chchd10 PE=1 SV=1;tr|Q6PBP6|Q6PBP6_DANRE Coiled-coil-helix-coiled-coil-helix domain-containing 10 OS=Danio rerio OX=7955 GN=chchd10 PE=1 SV=1	E9QEC3_DANRE;Q6PBP6_DANRE	Coiled-coil-helix-coiled-coil-helix domain-containing 10	chchd10	1	1
		14.9314	15.2019	14.8758	15.7832	14.762	12.9546	11.7993	11.8657	12.3412	11.8197	12.3253	12.3843				+	NI_TBK12	regulation of neurotransmitter levels;biological regulation;calcium ion-dependent exocytosis of neurotransmitter;cellular component organization;cellular component organization at cellular level;cellular component organization or biogenesis;cellular component organization or biogenesis at cellular level;cellular membrane fusion;cellular membrane organization;cellular process;endocytosis;establish…	SNARE binding;binding;calcium ion binding;calcium-dependent phospholipid binding;cation binding;clathrin binding;ion binding;lipid binding;metal ion binding;phospholipid binding;protein binding;syntaxin binding	plasma membrane;cell part;clathrin coated vesicle membrane;coated vesicle membrane;cytoplasmic part;cytoplasmic vesicle membrane;cytoplasmic vesicle part;intracellular organelle part;intracellular part;membrane;organelle membrane;organelle part;synapse part;synaptic vesicle membrane;vesicle membrane	Completeproteome;Referenceproteome;Repeat	12	1	1	18.7	2.3	2.3	44.613	0.0072102	1.8929	388200	12	6.47759e-05	0.000555556	2.66223	1.89283		A0A2R8Q0W7;A3KQ92;Q1LX36	A0A2R8Q0W7;A3KQ92;Q1LX36	syt1b	1642	tr|A0A2R8Q0W7|A0A2R8Q0W7_DANRE Synaptotagmin OS=Danio rerio OX=7955 GN=syt1b PE=3 SV=1;tr|A3KQ92|A3KQ92_DANRE Synaptotagmin OS=Danio rerio OX=7955 GN=syt1b PE=3 SV=1;tr|Q1LX36|Q1LX36_DANRE Synaptotagmin (Fragment) OS=Danio rerio OX=7955 GN=syt1b PE=3 SV=1	A0A2R8Q0W7_DANRE;A3KQ92_DANRE;Q1LX36_DANRE	Synaptotagmin;Synaptotagmin (Fragment)	syt1b	3	1
		14.8494	14.9884	14.9226	14.3929	15.1416	14.8105	15.8272	15.9199	15.457	15.7802	15.9651	15.8404							signal transducer activity;4;5-trisphosphate-sensitive calcium-release channel activity;calcium channel activity;calcium-release channel activity;cation channel activity;cation transmembrane transporter activity;channel activity;gated channel activity;inositol 1;intracellular ligand-gated ion channel activity;ion channel activity;ion transmembrane transporter activity;ligand-gated channel activit…	endoplasmic reticulum;cell part;cytoplasmic part;intracellular membrane-bounded organelle;intracellular organelle;intracellular part;membrane;membrane-bounded organelle;organelle	Completeproteome;Referenceproteome	20	20	9	9.6	9.6	5	300.81	0	45.984	5054600	103	2.12533e-05	0.0501667	-0.947398	-0.840817		A0A2R8RLP3;A0A2R8Q567;A0A2R8PYY5;A0A0R4IX04;A0A2R8Q9S2;E7FB06;A0A2R8Q2R4;A0A2R8QRV0;A0A2R8Q711;A0A2R8QHK3;A0A2R8QH81;A0A2R8QFQ7	A0A2R8RLP3;A0A2R8Q567;A0A2R8PYY5;A0A0R4IX04;A0A2R8Q9S2;E7FB06;A0A2R8Q2R4;A0A2R8QRV0;A0A2R8Q711;A0A2R8QHK3	itpr1	1151	tr|A0A0R4IX04|A0A0R4IX04_DANRE Inositol 1,4,5-trisphosphate receptor OS=Danio rerio OX=7955 GN=itpr1b PE=3 SV=3;tr|A0A2R8PYY5|A0A2R8PYY5_DANRE Inositol 1,4,5-trisphosphate receptor OS=Danio rerio OX=7955 GN=itpr1b PE=3 SV=1;tr|A0A2R8Q2R4|A0A2R8Q2R4_DANRE Inositol 1,4,5-trisphosphate receptor OS=Danio rerio OX=7955 GN=itpr1b PE=3 SV=1;tr|A0A2R8Q567|A0A2R8Q567_DANRE Inositol 1,4,5-trisphosphate rec…	A0A0R4IX04_DANRE;A0A2R8PYY5_DANRE;A0A2R8Q2R4_DANRE;A0A2R8Q567_DANRE;A0A2R8Q711_DANRE;A0A2R8Q9S2_DANRE;A0A2R8QFQ7_DANRE;A0A2R8QH81_DANRE;A0A2R8QHK3_DANRE;A0A2R8QRV0_DANRE;A0A2R8RLP3_DANRE;E7FB06_DANRE	Inositol 1,4,5-trisphosphate receptor	itpr1a;itpr1b	3	1;3
		16.0525	15.5998	15.6507	15.6219	15.8898	15.2949	14.7403	15.039	14.6462	14.7532	14.7164	14.5364						cell communication;cell-cell signaling;cellular process;signaling;synaptic transmission	binding;cation binding;ion binding;metal ion binding	integral to membrane;cell part;intrinsic to membrane;membrane part	Membrane;Transmembrane;Transmembranehelix	9	9	6	7	7	4.9	182.02	0	10.081	3097600	61	2.1447e-05	0.0503038	0.946373	0.83991		B7ZD56;B7ZCV1;A0A2R8Q407	B7ZD56	nrxn2a	3569	tr|A0A2R8Q407|A0A2R8Q407_DANRE 4.1m domain-containing protein OS=Danio rerio OX=7955 PE=4 SV=1;tr|B7ZCV1|B7ZCV1_DANRE Neurexin 2a OS=Danio rerio OX=7955 GN=nrxn2a PE=4 SV=1;tr|B7ZD56|B7ZD56_DANRE Neurexin 2a OS=Danio rerio OX=7955 GN=nrxn2a PE=4 SV=1	A0A2R8Q407_DANRE;B7ZCV1_DANRE;B7ZD56_DANRE	4.1m domain-containing protein;Neurexin 2a	nrxn2a	4	1
		18.6754	18.8321	18.8477	18.6812	19.0123	18.5198	19.3428	19.3903	19.348	19.2092	19.521	19.4532						RNA splicing;cellular macromolecule metabolic process;cellular metabolic process;cellular nitrogen compound metabolic process;cellular process;macromolecule metabolic process;metabolic process;mRNA metabolic process;mRNA processing;nitrogen compound metabolic process;nuclear mRNA splicing;nucleic acid metabolic process;nucleobase-containing compound metabolic process;primary metabolic process;RNA…	nucleic acid binding;binding;RNA binding	spliceosomal complex;cell part;intracellular organelle part;intracellular part;macromolecular complex;nuclear part;organelle part;ribonucleoprotein complex;small nucleolar ribonucleoprotein complex	Completeproteome;mRNAprocessing;mRNAsplicing;Nucleus;Proteomicsidentification;Referenceproteome;Ribonucleoprotein;RNA-binding;Spliceosome	6	6	6	56.8	56.8	56.8	9.8793	0	163.62	46496000	195	2.15664e-05	0.134309	-0.616006	-0.569027		A0A0R4IHJ1;A0A2R8Q8P7	A0A0R4IHJ1;A0A2R8Q8P7		567	tr|A0A0R4IHJ1|A0A0R4IHJ1_DANRE Sm protein F OS=Danio rerio OX=7955 GN=snrpf PE=1 SV=1;tr|A0A2R8Q8P7|A0A2R8Q8P7_DANRE Sm protein F OS=Danio rerio OX=7955 PE=3 SV=1	A0A0R4IHJ1_DANRE;A0A2R8Q8P7_DANRE	Sm protein F	snrpf	1;3	1
		14.2315	14.0535	14.2503	14.5929	14.3386	14.3792	14.861	14.892	15.0574	15.0033	14.7947	15.0007										7	7	6	22.1	22.1	19.9	42.492	0	35.516	1976000	52	2.16379e-05	0.129573	-0.627181	-0.578532		F1QGE4;I3ISI6	F1QGE4;I3ISI6	zak	5216	tr|F1QGE4|F1QGE4_DANRE Sterile alpha motif and leucine zipper containing kinase AZK OS=Danio rerio OX=7955 GN=map3k20a PE=4 SV=1;tr|I3ISI6|I3ISI6_DANRE Sterile alpha motif and leucine zipper containing kinase AZK OS=Danio rerio OX=7955 GN=map3k20a PE=4 SV=2	F1QGE4_DANRE;I3ISI6_DANRE	Sterile alpha motif and leucine zipper containing kinase AZK	map3k20a	4	1;2
		18.7164	18.6756	18.5984	18.682	18.7019	18.7488	18.4494	18.5193	18.4812	18.4467	18.3717	18.3478						cell death;cellular process;death;neuron death	catalytic activity;acting on carbon-nitrogen (but not peptide) bonds;hydrolase activity			30	28	28	61.5	58.9	58.9	62.606	0	304.47	85176000	537	2.17993e-05	0.343663	0.251156	0.242968		A0A0R4IYX8;A0A0R4IBZ8	A0A0R4IYX8		1223	tr|A0A0R4IBZ8|A0A0R4IBZ8_DANRE Dihydropyrimidinase-like 4 OS=Danio rerio OX=7955 GN=dpysl4 PE=1 SV=1;tr|A0A0R4IYX8|A0A0R4IYX8_DANRE Dihydropyrimidinase-like 4 OS=Danio rerio OX=7955 GN=dpysl4 PE=1 SV=2	A0A0R4IBZ8_DANRE;A0A0R4IYX8_DANRE	Dihydropyrimidinase-like 4	dpysl4	1	1;2
		17.0615	16.9168	17.1407	17.043	16.8946	16.9338	16.6647	16.6138	16.6937	16.6579	16.6448	16.7469						protein deneddylation;cellular macromolecule metabolic process;cellular metabolic process;cellular process;cellular protein metabolic process;macromolecule metabolic process;macromolecule modification;metabolic process;primary metabolic process;protein metabolic process;protein modification by small protein conjugation or removal;protein modification by small protein removal;protein modification …	catalytic activity;acting on L-amino acid peptides;cysteine-type peptidase activity;hydrolase activity;NEDD8-specific protease activity;peptidase activity;small conjugating protein-specific protease activity	nucleus;cell part;cytoplasm;intracellular membrane-bounded organelle;intracellular organelle;intracellular part;membrane-bounded organelle;organelle	Coiledcoil;Completeproteome;Phosphoprotein;Referenceproteome	14	14	14	40.9	40.9	40.9	37.691	0	27.945	8271100	121	2.1968e-05	0.28634	0.328107	0.314258	Protein FAM76B	Q6PBM7	Q6PBM7	fam76b	8341	sp|Q6PBM7|FA76B_DANRE Protein FAM76B OS=Danio rerio OX=7955 GN=fam76b PE=1 SV=1	FA76B_DANRE	Protein FAM76B	fam76b	1	1
		19.9992	19.9113	20.0532	19.9762	20.1248	19.8289	19.5315	19.5908	19.5792	19.6883	19.4775	19.6567						morphogenesis of an epithelium;actin cytoskeleton organization;actin filament organization;actin filament-based process;anatomical structure morphogenesis;biological regulation;calcium ion homeostasis;calcium ion transport;calcium-mediated signaling;carbohydrate homeostasis;cation homeostasis;cation transport;cellular calcium ion homeostasis;cellular cation homeostasis;cellular chemical homeostas…	transporter activity;calcium channel activity;cation channel activity;cation transmembrane transporter activity;channel activity;ion channel activity;ion transmembrane transporter activity;passive transmembrane transporter activity;substrate-specific channel activity;substrate-specific transmembrane transporter activity;substrate-specific transporter activity;transmembrane transporter activity	mitochondrial inner membrane;cell part;cytoplasmic part;integral to membrane;integral to mitochondrial inner membrane;integral to mitochondrial membrane;integral to organelle membrane;intracellular organelle part;intracellular part;intrinsic to membrane;intrinsic to mitochondrial inner membrane;intrinsic to organelle membrane;membrane;membrane part;mitochondrial membrane;mitochondrial membrane pa…	Calcium;Calciumchannel;Calciumtransport;Coiledcoil;Completeproteome;Ionchannel;Iontransport;Membrane;Mitochondrion;Mitochondrioninnermembrane;Referenceproteome;Transitpeptide;Transmembrane;Transmembranehelix;Transport	20	20	20	39.6	39.6	39.6	42.864	0	254.56	74775000	352	2.20508e-05	0.24366	0.394931	0.37503	Calcium uniporter protein, mitochondrial	Q08BI9;F1QT29	Q08BI9;F1QT29	mcu	6788	sp|Q08BI9|MCU_DANRE Calcium uniporter protein, mitochondrial OS=Danio rerio OX=7955 GN=mcu PE=1 SV=1;tr|F1QT29|F1QT29_DANRE Calcium uniporter protein OS=Danio rerio OX=7955 GN=mcu PE=1 SV=1	F1QT29_DANRE;MCU_DANRE	Calcium uniporter protein;Calcium uniporter protein, mitochondrial	mcu	1	1
		17.1927	17.1046	17.123	17.3644	17.3121	17.1112	17.5136	17.5897	17.5934	17.513	17.6104	17.6513						nucleobase-containing compound metabolic process;biosynthetic process;cellular biosynthetic process;cellular metabolic compound salvage;cellular metabolic process;cellular nitrogen compound biosynthetic process;cellular nitrogen compound metabolic process;cellular process;heterocycle biosynthetic process;heterocycle metabolic process;IMP biosynthetic process;IMP metabolic process;IMP salvage;meta…	catalytic activity;acting on carbon-nitrogen (but not peptide) bonds;AMP deaminase activity;deaminase activity;hydrolase activity;in cyclic amidines			29	23	19	36.5	31.1	26.7	90.174	0	132.36	20354000	275	2.28335e-05	0.2537	-0.377238	-0.358968		Q1LYD7;Q1LYD5;Q1LYD6	Q1LYD7	ampd3b	7050	tr|Q1LYD5|Q1LYD5_DANRE Adenosine monophosphate deaminase 3b (Fragment) OS=Danio rerio OX=7955 GN=ampd3b PE=1 SV=1;tr|Q1LYD6|Q1LYD6_DANRE Adenosine monophosphate deaminase 3b (Fragment) OS=Danio rerio OX=7955 GN=ampd3b PE=1 SV=1;tr|Q1LYD7|Q1LYD7_DANRE AMP deaminase OS=Danio rerio OX=7955 GN=ampd3b PE=1 SV=1	Q1LYD5_DANRE;Q1LYD6_DANRE;Q1LYD7_DANRE	Adenosine monophosphate deaminase 3b (Fragment);AMP deaminase	ampd3b	1	1
		16.8401	16.7579	16.8915	16.8407	17.0572	16.953	15.8802	15.9879	16.4531	16.2539	15.7534	15.999						signal transduction;biological regulation;cellular process;cellular response to stimulus;regulation of biological process;regulation of cellular process;response to stimulus	catalytic activity;3';5'-cyclic-nucleotide phosphodiesterase activity;acting on ester bonds;binding;cation binding;cyclic-nucleotide phosphodiesterase activity;hydrolase activity;ion binding;metal ion binding;phosphoric diester hydrolase activity;phosphoric ester hydrolase activity		Completeproteome;Hydrolase;Metal-binding;Proteomicsidentification;Referenceproteome	21	16	11	24	20	13.4	97.628	0	34.453	7370700	114	2.29169e-05	0.0686061	0.835474	0.750807		A0A2R8QNZ0;Q800E7	A0A2R8QNZ0;Q800E7	pde6a	2280	tr|A0A2R8QNZ0|A0A2R8QNZ0_DANRE Phosphodiesterase OS=Danio rerio OX=7955 GN=pde6a PE=1 SV=1;tr|Q800E7|Q800E7_DANRE Phosphodiesterase OS=Danio rerio OX=7955 GN=pde6a PE=1 SV=1	A0A2R8QNZ0_DANRE;Q800E7_DANRE	Phosphodiesterase	pde6a	1	1
		10.1574	15.8593	9.10093	11.5637	11.0406	15.7265	16.6712	16.9136	16.9667	16.8199	14.4132	17.2065				+	NI_TBK12	protein modification process;cellular macromolecule metabolic process;cellular metabolic process;cellular process;cellular protein metabolic process;macromolecule metabolic process;macromolecule modification;metabolic process;peptidyl-amino acid modification;peptidyl-glutamic acid carboxylation;peptidyl-glutamic acid modification;primary metabolic process;protein carboxylation;protein metabolic p…	catalytic activity;carbon-carbon lyase activity;carboxy-lyase activity;gamma-glutamyl carboxylase activity;lyase activity		Completeproteome;Proteomicsidentification;Referenceproteome	1	1	1	4.2	4.2	4.2	41.128	0	9.2522	1303800	17	0.00664193	0.000560748	-4.25711	-1.89383		A0A0R4IQI5	A0A0R4IQI5		890	tr|A0A0R4IQI5|A0A0R4IQI5_DANRE Gamma-glutamyl carboxylase OS=Danio rerio OX=7955 GN=ggcx PE=1 SV=1	A0A0R4IQI5_DANRE	Gamma-glutamyl carboxylase	ggcx	1	1
		11.9804	9.93011	11.0572	10.5334	10.8071	14.1449	15.1595	14.4213	14.3473	14.8228	13.659	14.8444				+	NI_TBK12	protein complex assembly;cellular component assembly;cellular component assembly at cellular level;cellular component biogenesis;cellular component organization;cellular component organization at cellular level;cellular component organization or biogenesis;cellular component organization or biogenesis at cellular level;cellular macromolecular complex assembly;cellular macromolecular complex subun…			Completeproteome;Proteomicsidentification;Referenceproteome	3	3	3	19	19	19	20.246	0.0050409	2.0195	663900	8	0.00069343	0.000566038	-3.13352	-1.90028		E7FDX3	E7FDX3	ndufaf4	4372	tr|E7FDX3|E7FDX3_DANRE NADH dehydrogenase [ubiquinone] 1 alpha subcomplex assembly factor 4 OS=Danio rerio OX=7955 GN=ndufaf4 PE=1 SV=1	E7FDX3_DANRE	NADH dehydrogenase [ubiquinone] 1 alpha subcomplex assembly factor 4	ndufaf4	1	1
		18.0577	17.9324	17.9948	18.0188	18.0262	17.8814	17.6448	17.7863	17.7445	17.6494	17.5687	17.6744							catalytic activity;acting on a heme group of donors;cation transmembrane transporter activity;cytochrome-c oxidase activity;heme-copper terminal oxidase activity;hydrogen ion transmembrane transporter activity;inorganic cation transmembrane transporter activity;ion transmembrane transporter activity;monovalent inorganic cation transmembrane transporter activity;oxidoreductase activity;oxygen as a…			8	7	7	44.1	38.4	38.4	20.257	0	30.069	28224000	134	2.32583e-05	0.302041	0.307197	0.294946		F1QLR1	F1QLR1	cox4i2	5445	tr|F1QLR1|F1QLR1_DANRE Cytochrome c oxidase subunit 4 OS=Danio rerio OX=7955 GN=cox4i2 PE=1 SV=1	F1QLR1_DANRE	Cytochrome c oxidase subunit 4	cox4i2	1	1
		15.8582	15.6112	15.8118	16.0551	15.9467	15.9577	16.2635	16.3803	16.3689	16.3666	16.4364	16.4284						nuclear division;biological regulation;cell cycle phase;cell cycle process;cell division;cellular component organization;cellular component organization at cellular level;cellular component organization or biogenesis;cellular component organization or biogenesis at cellular level;cellular process;cellular response to stimulus;chromosome segregation;intracellular signal transduction;mitosis;organe…	nucleotide binding;binding;GTP binding;guanyl nucleotide binding;guanyl ribonucleotide binding;purine nucleotide binding;purine ribonucleoside triphosphate binding;purine ribonucleotide binding;ribonucleotide binding	lysosomal membrane;cell part;cytoplasmic part;cytoskeletal part;endosomal part;endosome membrane;intracellular non-membrane-bounded organelle;intracellular organelle;intracellular organelle part;intracellular part;late endosome membrane;membrane;non-membrane-bounded organelle;organelle;organelle membrane;organelle part;spindle;vacuolar membrane;vacuolar part	Cellcycle;Celldivision;Chromosomepartition;Completeproteome;Cytoplasm;Cytoskeleton;Endosome;GTP-binding;Lysosome;Membrane;Mitosis;Nucleotide-binding;Referenceproteome	8	5	3	39.2	21	12.4	21.494	0	19.999	5628500	67	2.32933e-05	0.184838	-0.500562	-0.468826	ADP-ribosylation factor-like protein 8B-A	Q6NZW8	Q6NZW8	arl8ba	8165	sp|Q6NZW8|AR8BA_DANRE ADP-ribosylation factor-like protein 8B-A OS=Danio rerio OX=7955 GN=arl8ba PE=2 SV=1	AR8BA_DANRE	ADP-ribosylation factor-like protein 8B-A	arl8ba	2	1
		18.6606	18.2918	18.5009	18.5149	18.2358	18.1581	17.6641	17.6957	17.4981	17.3662	17.6859	17.8339								endoplasmic reticulum membrane;cell part;cytoplasmic part;endoplasmic reticulum part;integral to membrane;intracellular organelle part;intracellular part;intrinsic to membrane;membrane;membrane part;organelle membrane;organelle part	Endoplasmicreticulum;Membrane;Transmembrane;Transmembranehelix	11	8	3	49.5	42	15.1	24.193	0	86.639	26312000	223	2.33381e-05	0.0827713	0.769701	0.697123	Reticulon	Q5TZI1	Q5TZI1	rtn1b	7566	tr|Q5TZI1|Q5TZI1_DANRE Reticulon OS=Danio rerio OX=7955 GN=rtn1b PE=1 SV=1	Q5TZI1_DANRE	Reticulon	rtn1b	1	1
		17.6518	17.5324	17.8529	17.6561	17.7347	17.86	18.2368	18.0746	18.4887	18.4211	18.3803	18.2541									Completeproteome;Referenceproteome	8	8	8	24.7	24.7	24.7	31.555	0	118.59	31873000	221	2.34979e-05	0.142986	-0.594622	-0.550325		F1QLT3	F1QLT3	fgfbp2b	5447	tr|F1QLT3|F1QLT3_DANRE Fibroblast growth factor-binding protein 2b OS=Danio rerio OX=7955 GN=fgfbp2b PE=3 SV=1	F1QLT3_DANRE	Fibroblast growth factor-binding protein 2b	fgfbp2b	3	1
		14.7522	14.3807	14.096	14.7419	14.3702	14.345	11.9425	11.0765	12.5522	13.1966	10.8714	11.0827				+	NI_TBK12					2	2	2	3.4	3.4	3.4	59.944	0.00096712	3.1354	336820	13	5.50174e-05	0.000571429	2.66068	1.90276		A0A0R4IDN9;A0A0R4IHQ4	A0A0R4IDN9;A0A0R4IHQ4		417	tr|A0A0R4IDN9|A0A0R4IDN9_DANRE Si:ch211-188p14.4 OS=Danio rerio OX=7955 GN=si:ch211-188p14.4 PE=1 SV=1;tr|A0A0R4IHQ4|A0A0R4IHQ4_DANRE Si:ch211-188p14.5 (Fragment) OS=Danio rerio OX=7955 GN=si:ch211-188p14.5 PE=3 SV=1	A0A0R4IDN9_DANRE;A0A0R4IHQ4_DANRE	Si:ch211-188p14.4;Si:ch211-188p14.5 (Fragment)	si:ch211-188p14.4;si:ch211-188p14.5	1;3	1
		15.7017	15.9044	15.8068	15.7588	15.9555	15.8023	16.1046	16.1988	16.1544	16.1302	16.1769	16.313							catalytic activity;hydrolase activity		Completeproteome;Hydrolase;Proteomicsidentification;Referenceproteome	20	20	20	36.3	36.3	36.3	74.542	0	211.35	15326000	261	2.36015e-05	0.266369	-0.358053	-0.341493		F1QCV2	F1QCV2	hdac10	5069	sp|F1QCV2|HDA10_DANRE Polyamine deacetylase HDAC10 OS=Danio rerio OX=7955 GN=hdac10 PE=1 SV=2	HDA10_DANRE	Polyamine deacetylase HDAC10	hdac10	1	2
		20.8709	20.6157	20.7745	20.8684	20.7539	20.588	20.3696	20.3359	20.368	20.3956	20.2535	20.3779										111	111	12	66.8	66.8	7.7	181.22	0	323.31	464490000	2437	2.42684e-05	0.243571	0.395107	0.374976		A0A0R4IGQ8;A0A140LH33	A0A0R4IGQ8		535	tr|A0A0R4IGQ8|A0A0R4IGQ8_DANRE Myomesin 1b OS=Danio rerio OX=7955 GN=myom1b PE=1 SV=2;tr|A0A140LH33|A0A140LH33_DANRE Myomesin 1b (Fragment) OS=Danio rerio OX=7955 GN=myom1b PE=1 SV=1	A0A0R4IGQ8_DANRE;A0A140LH33_DANRE	Myomesin 1b;Myomesin 1b (Fragment)	myom1b	1	1;2
		17.879	17.873	18.0673	18.1461	18.1498	17.7982	17.5658	17.456	17.3685	17.5331	17.4983	17.4214						protein modification process;cellular macromolecule metabolic process;cellular metabolic process;cellular process;cellular protein metabolic process;dephosphorylation;macromolecule metabolic process;macromolecule modification;metabolic process;peptidyl-histidine dephosphorylation;phosphate-containing compound metabolic process;phosphorus metabolic process;primary metabolic process;protein dephosp…	catalytic activity;acting on ester bonds;hydrolase activity;phosphatase activity;phosphohistidine phosphatase activity;phosphoric ester hydrolase activity	cytosol;cell part;cytoplasmic part;intracellular part	Completeproteome;Proteomicsidentification;Referenceproteome	6	6	6	66.9	66.9	66.9	13.732	0	68.241	14452000	93	2.44334e-05	0.180289	0.511727	0.478434		Q6DC18;E9QGP3	Q6DC18;E9QGP3	phpt1	7731	tr|E9QGP3|E9QGP3_DANRE 14 kDa phosphohistidine phosphatase (Fragment) OS=Danio rerio OX=7955 GN=phpt1 PE=1 SV=6;tr|Q6DC18|Q6DC18_DANRE 14 kDa phosphohistidine phosphatase OS=Danio rerio OX=7955 GN=phpt1 PE=1 SV=1	E9QGP3_DANRE;Q6DC18_DANRE	14 kDa phosphohistidine phosphatase;14 kDa phosphohistidine phosphatase (Fragment)	phpt1	1	1;6
		20.4449	20.3613	20.2474	20.3546	20.4012	20.4465	19.2496	19.2728	19.7158	19.8967	19.3784	19.7011						skeletal system development;anatomical structure development;biological adhesion;cell adhesion;cellular process;central nervous system development;developmental process;intramembranous ossification;multicellular organismal process;ossification;system development	pattern binding;binding;calcium ion binding;carbohydrate binding;cation binding;extracellular matrix structural constituent;glycosaminoglycan binding;hyaluronic acid binding;ion binding;metal ion binding;polysaccharide binding;structural molecule activity	proteinaceous extracellular matrix;extracellular matrix;extracellular region part	Disulfidebond;EGF-likedomain;Immunoglobulindomain;Repeat;Sushi	38	38	37	26.6	26.6	25.7	172.54	0	323.31	210520000	846	2.48922e-05	0.0679895	0.840226	0.753898		F1QFM9;A0A2R8QK78	F1QFM9;A0A2R8QK78	vcanb	2179	tr|A0A2R8QK78|A0A2R8QK78_DANRE Versican b OS=Danio rerio OX=7955 GN=vcanb PE=1 SV=1;tr|F1QFM9|F1QFM9_DANRE Versican b OS=Danio rerio OX=7955 GN=vcanb PE=1 SV=2	A0A2R8QK78_DANRE;F1QFM9_DANRE	Versican b	vcanb	1	1;2
		20.3606	20.2414	20.1391	20.458	20.2318	19.9706	19.6313	19.6463	19.6801	19.7157	19.7145	19.7906						behavior;multicellular organismal process;optokinetic behavior;response to abiotic stimulus;response to light stimulus;response to radiation;response to stimulus;visual behavior	transporter activity	intracellular;cell part	Completeproteome;Proteomicsidentification;Referenceproteome	32	32	21	76.2	76.2	57.3	35.469	0	323.31	282550000	865	2.5217e-05	0.16789	0.537156	0.500464		Q6P027	Q6P027	rlbp1b	8179	tr|Q6P027|Q6P027_DANRE Cellular retinaldehyde-binding protein b OS=Danio rerio OX=7955 GN=rlbp1b PE=1 SV=1	Q6P027_DANRE	Cellular retinaldehyde-binding protein b	rlbp1b	1	1
		16.6147	16.4848	16.7762	16.617	16.6254	16.7534	17.0367	17.113	17.0394	16.8964	17.0396	17.0402										5	5	4	13.8	13.8	12.4	56.926	0	54.386	9168200	105	2.53291e-05	0.250833	-0.382308	-0.363339		A0A0R4IFJ3;A0A2R8Q995;A0A2R8QLN1;A0A2R8RXY6;A0A2R8QEN0;A0A2R8QJJ5;A0A2R8Q6T0;A0A2R8Q745;A0A2R8RWX7;A0A2R8RXK1	A0A0R4IFJ3;A0A2R8Q995;A0A2R8QLN1;A0A2R8RXY6;A0A2R8QEN0		476	tr|A0A0R4IFJ3|A0A0R4IFJ3_DANRE Solute carrier family 7 member 5 OS=Danio rerio OX=7955 GN=slc7a5 PE=3 SV=1;tr|A0A2R8Q6T0|A0A2R8Q6T0_DANRE Solute carrier family 7 member 5 OS=Danio rerio OX=7955 GN=slc7a5 PE=3 SV=1;tr|A0A2R8Q745|A0A2R8Q745_DANRE Solute carrier family 7 member 5 OS=Danio rerio OX=7955 GN=slc7a5 PE=3 SV=1;tr|A0A2R8Q995|A0A2R8Q995_DANRE Solute carrier family 7 member 5 OS=Danio rerio…	A0A0R4IFJ3_DANRE;A0A2R8Q6T0_DANRE;A0A2R8Q745_DANRE;A0A2R8Q995_DANRE;A0A2R8QEN0_DANRE;A0A2R8QJJ5_DANRE;A0A2R8QLN1_DANRE;A0A2R8RWX7_DANRE;A0A2R8RXK1_DANRE;A0A2R8RXY6_DANRE	Solute carrier family 7 member 5	slc7a5	3;4	1
		17.8389	17.9597	18.0144	18.0607	18.0851	17.8977	17.5791	17.6512	17.6943	17.6869	17.6451	17.525									Completeproteome;Proteomicsidentification;Referenceproteome	16	16	16	66.3	66.3	66.3	36.48	0	323.31	39184000	366	2.61509e-05	0.276249	0.345801	0.330152		Q6DHD5;A0A2R8RZR0	Q6DHD5;A0A2R8RZR0	akr7a3	7846	tr|A0A2R8RZR0|A0A2R8RZR0_DANRE Aldo-keto reductase family 7, member A3 (aflatoxin aldehyde reductase) OS=Danio rerio OX=7955 GN=akr7a3 PE=1 SV=1;tr|Q6DHD5|Q6DHD5_DANRE Aldo-keto reductase family 7, member A3 (aflatoxin aldehyde reductase) OS=Danio rerio OX=7955 GN=akr7a3 PE=1 SV=1	A0A2R8RZR0_DANRE;Q6DHD5_DANRE	Aldo-keto reductase family 7, member A3 (aflatoxin aldehyde reductase)	akr7a3	1	1
		16.761	16.5662	16.7297	16.6777	16.7955	16.5934	16.303	16.22	16.2536	16.414	16.0662	16.1477							catalytic activity;acid-amino acid ligase activity;forming carbon-nitrogen bonds;ligase activity;small conjugating protein ligase activity;ubiquitin-protein ligase activity		Completeproteome;Ligase;Proteomicsidentification;Referenceproteome;Repeat;Ublconjugationpathway	15	15	15	20.6	20.6	20.6	117.32	0	36.966	6601100	104	2.62454e-05	0.210915	0.453176	0.426662		E7F700	E7F700	herc4	4164	tr|E7F700|E7F700_DANRE HECT and RLD domain-containing E3 ubiquitin protein ligase 4 OS=Danio rerio OX=7955 GN=herc4 PE=1 SV=2	E7F700_DANRE	HECT and RLD domain-containing E3 ubiquitin protein ligase 4	herc4	1	2
		14.9485	14.9726	14.7986	14.5329	14.4835	14.8876	15.3712	15.4382	15.3977	15.654	15.5794	15.6852										6	6	6	19.7	19.7	19.7	43.859	0	22.468	1790900	50	2.65196e-05	0.0880842	-0.750344	-0.680264	BRCA1-A complex subunit BRE	F1QXK4;Q568D5;E9QE25;E9QFC3	F1QXK4;Q568D5;E9QE25	bre	5832	sp|Q568D5|BABA2_DANRE BRISC and BRCA1-A complex member 2 OS=Danio rerio OX=7955 GN=babam2 PE=2 SV=1;tr|E9QE25|E9QE25_DANRE BRISC and BRCA1-A complex member 2 (Fragment) OS=Danio rerio OX=7955 GN=babam2 PE=1 SV=2;tr|E9QFC3|E9QFC3_DANRE BRISC and BRCA1-A complex member 2 (Fragment) OS=Danio rerio OX=7955 GN=babam2 PE=1 SV=1;tr|F1QXK4|F1QXK4_DANRE BRISC and BRCA1-A complex member 2 OS=Danio rerio OX…	BABA2_DANRE;E9QE25_DANRE;E9QFC3_DANRE;F1QXK4_DANRE	BRISC and BRCA1-A complex member 2;BRISC and BRCA1-A complex member 2 (Fragment)	babam2	1;2	1;2
		23.1128	23.027	23.1201	23.1281	22.9835	22.8645	22.6295	22.5264	22.6315	22.6437	22.3477	22.6512						microtubule cytoskeleton organization;alcohol catabolic process;alcohol metabolic process;apoptosis;biological regulation;carbohydrate catabolic process;carbohydrate metabolic process;catabolic process;cell death;cellular carbohydrate catabolic process;cellular carbohydrate metabolic process;cellular component organization;cellular component organization at cellular level;cellular component organ…	nucleotide binding;acting on the aldehyde or oxo group of donors;binding;catalytic activity;coenzyme binding;cofactor binding;cytoskeletal protein binding;glyceraldehyde-3-phosphate dehydrogenase (NAD+) (phosphorylating) activity;microtubule binding;NAD binding;NAD or NADP as acceptor;NADP binding;oxidoreductase activity;peptidyl-cysteine S-nitrosylase activity;protein binding;transferase activit…	nucleus;cell part;cytoplasm;cytoplasmic part;cytoskeleton;cytosol;intracellular membrane-bounded organelle;intracellular non-membrane-bounded organelle;intracellular organelle;intracellular part;membrane-bounded organelle;microtubule cytoskeleton;non-membrane-bounded organelle;organelle	Apoptosis;Completeproteome;Cytoplasm;Cytoskeleton;Glycolysis;NAD;Nucleus;Oxidoreductase;Referenceproteome;S-nitrosylation;Transferase	26	26	22	79.6	79.6	76	35.784	0	323.31	1039000000	1370	2.70828e-05	0.202116	0.467662	0.439381	Glyceraldehyde-3-phosphate dehydrogenase	Q5XJ10;E9QIH5;E9QGA9;E9QCY9	Q5XJ10;E9QIH5	gapdh	7604	sp|Q5XJ10|G3P_DANRE Glyceraldehyde-3-phosphate dehydrogenase OS=Danio rerio OX=7955 GN=gapdh PE=2 SV=2;tr|E9QCY9|E9QCY9_DANRE Glyceraldehyde-3-phosphate dehydrogenase (Fragment) OS=Danio rerio OX=7955 GN=gapdh PE=1 SV=1;tr|E9QGA9|E9QGA9_DANRE Glyceraldehyde-3-phosphate dehydrogenase (Fragment) OS=Danio rerio OX=7955 GN=gapdh PE=1 SV=6;tr|E9QIH5|E9QIH5_DANRE Glyceraldehyde-3-phosphate dehydrogenas…	E9QCY9_DANRE;E9QGA9_DANRE;E9QIH5_DANRE;G3P_DANRE	Glyceraldehyde-3-phosphate dehydrogenase;Glyceraldehyde-3-phosphate dehydrogenase (Fragment)	gapdh	1;2	1;2;6
		12.1148	10.1772	10.1444	10.262	16.8768	12.333	14.4259	17.8949	14.9009	15.6218	16.9692	16.3501				+	NI_TBK12				Completeproteome;Referenceproteome	4	4	4	4.2	4.2	4.2	124.37	0.0085686	1.763	2087100	7	0.00666256	0.00062069	-4.04241	-1.84957		X1WBR6	X1WBR6	si:dkey-57n24.6	9316	tr|X1WBR6|X1WBR6_DANRE Si:dkey-57n24.6 OS=Danio rerio OX=7955 GN=si:dkey-57n24.6 PE=4 SV=1	X1WBR6_DANRE	Si:dkey-57n24.6	si:dkey-57n24.6	4	1
		16.7716	16.4812	16.6043	16.552	16.7185	16.4126	16.1193	16.0185	16.1613	16.0949	16.0379	16.2462						regulation of cell growth;biological regulation;regulation of biological process;regulation of cellular component organization;regulation of cellular process;regulation of fibroblast growth factor receptor signaling pathway;regulation of growth;regulation of response to stimulus;regulation of signal transduction;regulation of signaling	catalytic activity;acting on L-amino acid peptides;catalytic activity;endopeptidase activity;hydrolase activity;peptidase activity;serine hydrolase activity;serine-type endopeptidase activity;serine-type peptidase activity	extracellular region;cell part;cytoplasmic part;cytosol;intracellular part	Completeproteome;Cytoplasm;Growthfactorbinding;Hydrolase;Protease;Referenceproteome;Referenceproteome;Secreted;Serineprotease;Signal"	12	12	12	33.9	33.9	33.9	46.886	0	45.355	9566000	168	2.72425e-05	0.197275	0.476988	0.447584		B8A617;A0A2R8PWX7;F1QX99;F1REG8;F1QGZ7;A0A2R8QLZ7;X1WD02;B8A623;E9QF51;E9QJH5;B8A624;F8W5A5;A0A0N4SU92;A0A2R8RM38;A0A2R8Q9C8;A0A2R8QUE9;A0A2R8PWV1;E9QEU2;A0A2R8Q6L6;F8W2H7;A0A2R8RIE2;F1QNN6;F1Q918;F1QZR5;A0A0R4IRH1;E7FGE5;B8A5A7;E9QDR9;F1RCL6;E9QBA1;A0A2R8RNU3;F8W342;B8A629;A0A0R4IAR0;F1QL69;F1QD51;E9QC70;B8A5A8;B8A630;E9QIT4;E9QJ52;A0A2R8QFX6;A0A2R8RZH6;A0A2R8QBP6;E9QJ16;B8JIV9;E9QFX7;B8JIW0;F1R…	B8A617;A0A2R8PWX7;F1QX99;F1REG8;F1QGZ7;A0A2R8QLZ7;X1WD02;B8A623;E9QF51;E9QJH5;B8A624;F8W5A5;A0A0N4SU92;A0A2R8RM38;A0A2R8Q9C8;A0A2R8QUE9;A0A2R8PWV1;E9QEU2;A0A2R8Q6L6;F8W2H7;A0A2R8RIE2;F1QNN6;F1Q918;F1QZR5;A0A0R4IRH1;E7FGE5;B8A5A7;E9QDR9;F1RCL6;E9QBA1;A0A2R8RNU3;F8W342;B8A629;A0A0R4IAR0;F1QL69;F1QD51;E9QC70;B8A5A8;B8A630;E9QIT4;E9QJ52;A0A2R8QFX6;A0A2R8RZH6	si:dkey-112g5.12;zgc:174193;si:dkey-265c15.6;zgc:173425;si:dkey-112g5.14;si:dkey-19p15.4;si:dkey-84o3.3;si:dkey-112g5.13;si:dkey-84o3.4;si:dkey-112g5.11;si:dkey-33c12.11;si:dkey-112g5.15	3659	sp|A9JRB3|HTR1B_DANRE Serine protease HTRA1B OS=Danio rerio OX=7955 GN=htra1b PE=2 SV=1;sp|Q6GMI0|HTR1A_DANRE Serine protease HTRA1A OS=Danio rerio OX=7955 GN=htra1a PE=2 SV=1;tr|A0A0N4STP7|A0A0N4STP7_DANRE Si:dkey-112g5.12 OS=Danio rerio OX=7955 GN=si:dkey-112g5.12 PE=3 SV=1;tr|A0A0N4SU01|A0A0N4SU01_DANRE Si:dkey-84o3.3 OS=Danio rerio OX=7955 GN=si:dkey-84o3.3 PE=3 SV=2;tr|A0A0N4SU23|A0A0N4SU23_…	A0A0N4STP7_DANRE;A0A0N4SU01_DANRE;A0A0N4SU23_DANRE;A0A0N4SU92_DANRE;A0A0N4SU99_DANRE;A0A0N4SUC1_DANRE;A0A0N4SUG3_DANRE;A0A0R4IAR0_DANRE;A0A0R4IHT1_DANRE;A0A0R4IRF6_DANRE;A0A0R4IRH1_DANRE;A0A2R8PWV1_DANRE;A0A2R8PWX7_DANRE;A0A2R8PZP9_DANRE;A0A2R8Q6L6_DANRE;A0A2R8Q6N9_DANRE;A0A2R8Q9C8_DANRE;A0A2R8QBP6_DANRE;A0A2R8QFX6_DANRE;A0A2R8QGE2_DANRE;A0A2R8QHQ0_DANRE;A0A2R8QK44_DANRE;A0A2R8QL07_DANRE;A0A2R8QL…	Serine protease HTRA1A;Serine protease HTRA1B;Serine protease HTRA2, mitochondrial-like;Si:dkey-10b15.8;Si:dkey-112g5.11;Si:dkey-112g5.12;Si:dkey-112g5.13;Si:dkey-112g5.15;Si:dkey-112g5.15 (Fragment);Si:dkey-112g5.16;Si:dkey-19p15.4;Si:dkey-265c15.6;Si:dkey-33c12.10;Si:dkey-33c12.11;Si:dkey-33c12.12;Si:dkey-33c12.12 (Fragment);Si:dkey-33c12.14;Si:dkey-84o3.2;Si:dkey-84o3.3;Si:dkey-84o3.4;Si:dkey-…	htra1a;htra1b;LOC110437830;LOC110437853;LOC110437868;LOC110438948;LOC110438965;LOC562245;si:dkey-10b15.8;si:dkey-112g5.11;si:dkey-112g5.12;si:dkey-112g5.13;si:dkey-112g5.15;si:dkey-112g5.16;si:dkey-19p15.4;si:dkey-265c15.6;si:dkey-33c12.10;si:dkey-33c12.11;si:dkey-33c12.12;si:dkey-33c12.14;si:dkey-84o3.2;si:dkey-84o3.3;si:dkey-84o3.4;si:dkey-84o3.6;si:dkey-84o3.7;zgc:173425;zgc:174193	1;2;3;4	1;2;3
		15.9427	16.3384	15.5703	14.3795	14.7187	15.6276	12.9491	11.9167	13.1157	13.5624	11.8716	13.3526				+	NI_TBK12					2	2	2	37.2	37.2	37.2	5.0026	0	6.0368	643590	11	0.000100578	0.000626087	2.63488	1.84965		B8JJ35	B8JJ35	si:dkey-167i21.2	3708	tr|B8JJ35|B8JJ35_DANRE Thymosin beta OS=Danio rerio OX=7955 GN=tmsb5 PE=1 SV=2	B8JJ35_DANRE	Thymosin beta	tmsb5	1	2
		19.5689	19.5525	19.6118	19.639	19.7446	19.3741	19.0038	18.9379	19.1582	19.1928	18.8982	19.1602						carbohydrate metabolic process;metabolic process;primary metabolic process	magnesium ion binding;binding;catalytic activity;cation binding;intramolecular transferase activity;ion binding;isomerase activity;metal ion binding;phosphotransferases		Completeproteome;Magnesium;Metal-binding;Proteomicsidentification;Referenceproteome	38	38	38	76.5	76.5	76.5	61.188	0	323.31	266400000	1024	2.76565e-05	0.174605	0.523321	0.488079		F1QF00	F1QF00	pgm1	5165	tr|F1QF00|F1QF00_DANRE Phosphoglucomutase 1 OS=Danio rerio OX=7955 GN=pgm1 PE=1 SV=1	F1QF00_DANRE	Phosphoglucomutase 1	pgm1	1	1
		11.7529	10.8894	10.6819	9.95145	11.1444	14.9392	14.7176	14.2146	14.9617	14.5142	14.7722	15.134				+	NI_TBK12	nucleobase-containing compound metabolic process;biological regulation;biosynthetic process;cell surface receptor linked signaling pathway;cellular biosynthetic process;cellular macromolecule biosynthetic process;cellular macromolecule metabolic process;cellular metabolic process;cellular nitrogen compound metabolic process;cellular process;cellular response to chemical stimulus;cellular response…	nucleic acid binding transcription factor activity;binding;DNA binding;molecular transducer activity;nucleic acid binding;sequence-specific DNA binding transcription factor activity;signal transducer activity	nucleus;cell part;cytoplasm;intracellular membrane-bounded organelle;intracellular organelle;intracellular part;membrane-bounded organelle;organelle	Activator;Cytoplasm;DNA-binding;Nucleus;Phosphoprotein;SH2domain;Transcription;Transcriptionregulation	4	4	4	6.4	6.4	6.4	84.351	0.00074322	3.6131	701980	15	0.00148879	0.000711864	-3.15918	-1.82659	Signal transducer and activator of transcription	B0S790;A0A2R8S045;A0A2R8Q947;Q8AW20	B0S790;A0A2R8S045;A0A2R8Q947;Q8AW20	stat4;bY134G18.2-001	1902	tr|A0A2R8Q947|A0A2R8Q947_DANRE Signal transducer and activator of transcription OS=Danio rerio OX=7955 GN=stat4 PE=3 SV=1;tr|A0A2R8S045|A0A2R8S045_DANRE Signal transducer and activator of transcription OS=Danio rerio OX=7955 GN=stat4 PE=3 SV=1;tr|B0S790|B0S790_DANRE Signal transducer and activator of transcription OS=Danio rerio OX=7955 GN=stat4 PE=3 SV=1;tr|Q8AW20|Q8AW20_DANRE Signal transducer …	A0A2R8Q947_DANRE;A0A2R8S045_DANRE;B0S790_DANRE;Q8AW20_DANRE	Signal transducer and activator of transcription	stat4	3	1
		16.3624	16.119	16.4314	16.5564	16.7216	16.5539	15.4239	15.831	15.5582	15.871	15.406	15.6109						developmental process involved in reproduction;anatomical structure development;cell development;cellular developmental process;cellular process;cellular process involved in reproduction;developmental process;germ cell development;reproductive process;spermatid development	catalytic activity;alcohol group as acceptor;kinase activity;molecular transducer activity;phosphotransferase activity;protein kinase activity;protein serine/threonine kinase activity;receptor activity;signal transducer activity;signaling receptor activity;transferase activity;transferring phosphorus-containing groups;transmembrane receptor protein kinase activity;transmembrane receptor protein s…	membrane;cell part	Completeproteome;Referenceproteome	2	2	2	20.5	20.5	20.5	13.716	0.00012825	4.5571	2894900	34	2.91975e-05	0.0682263	0.840636	0.752769		A0A2R8RYF0	A0A2R8RYF0		2540	tr|A0A2R8RYF0|A0A2R8RYF0_DANRE Sperm acrosome-associated 4-like OS=Danio rerio OX=7955 GN=spaca4l PE=1 SV=1	A0A2R8RYF0_DANRE	Sperm acrosome-associated 4-like	spaca4l	1	1
		16.8617	16.3588	16.4003	16.2178	16.3158	16.6193	17.0424	17.3663	17.3471	17.1901	17.4053	17.4988									Completeproteome;Referenceproteome	33	7	0	30.8	7.4	0	133.85	0	25.533	8097100	112	2.95535e-05	0.0672865	-0.846055	-0.756998		A0A0R4IAA6;A0A0H2UKS5;A0A2R8Q1C8;A0A2R8QHD0;A0A2R8QIT3;A0A0G2KN74;A0A2R8QAH6;A0A2R8Q0X0;A0A0R4IE62	A0A0R4IAA6;A0A0H2UKS5;A0A2R8Q1C8;A0A2R8QHD0;A0A2R8QIT3;A0A0G2KN74;A0A2R8QAH6;A0A2R8Q0X0;A0A0R4IE62		279	tr|A0A0G2KN74|A0A0G2KN74_DANRE NACHT domain-containing protein OS=Danio rerio OX=7955 PE=4 SV=2;tr|A0A0H2UKS5|A0A0H2UKS5_DANRE Zgc:174944 OS=Danio rerio OX=7955 GN=zgc:174944 PE=4 SV=2;tr|A0A0R4IAA6|A0A0R4IAA6_DANRE Zgc:174944 (Fragment) OS=Danio rerio OX=7955 GN=zgc:174944 PE=4 SV=1;tr|A0A0R4IE62|A0A0R4IE62_DANRE Si:dkey-279j5.1 OS=Danio rerio OX=7955 GN=si:dkey-279j5.1 PE=4 SV=2;tr|A0A2R8Q0X0|A…	A0A0G2KN74_DANRE;A0A0H2UKS5_DANRE;A0A0R4IAA6_DANRE;A0A0R4IE62_DANRE;A0A2R8Q0X0_DANRE;A0A2R8Q1C8_DANRE;A0A2R8QAH6_DANRE;A0A2R8QHD0_DANRE;A0A2R8QIT3_DANRE	NACHT domain-containing protein;Si:dkey-279j5.1;Zgc:174944;Zgc:174944 (Fragment)	si:dkey-279j5.1;zgc:174944	4	1;2
		15.6248	14.7913	15.1688	15.286	15.1228	13.6305	10.7159	10.8934	11.3279	15.013	10.5652	11.7798				+	NI_TBK12	cellular component movement;kidney development;anatomical structure development;anatomical structure morphogenesis;cell development;cell differentiation;cell projection organization;cellular component movement;cellular component organization;cellular component organization at cellular level";cellular component organization or biogenesis;cellular component organization or biogenesis at cellular le…	nucleotide binding;acting on acid anhydrides;adenyl nucleotide binding;adenyl ribonucleotide binding;ATP binding;ATPase activity;binding;catalytic activity;hydrolase activity;in phosphorus-containing anhydrides;microtubule motor activity;motor activity;nucleoside-triphosphatase activity;plus-end-directed microtubule motor activity;purine nucleotide binding;purine ribonucleoside triphosphate bindi…	kinesin complex;axoneme;cell part;cell projection part;cytoskeletal part;intracellular organelle part;intracellular part;macromolecular complex;microtubule;microtubule associated complex;organelle part;protein complex	ATP-binding;Completeproteome;Microtubule;Motorprotein;Nucleotide-binding;Proteomicsidentification;Referenceproteome	5	4	3	8.4	6.6	5.1	84.833	0.0019765	2.5204	947920	8	0.00143885	0.000637168	3.22147	1.85119	Kinesin-like protein	A0A0J9YJF3;F1QN54;Q1LXY2;Q1LXY1;A0A2R8QHL6;F1QV34	A0A0J9YJF3;F1QN54	kif3b	217	sp|F1QN54|KIF3B_DANRE Kinesin-like protein KIF3B OS=Danio rerio OX=7955 GN=kif3b PE=2 SV=1;tr|A0A0J9YJF3|A0A0J9YJF3_DANRE Kinesin-like protein (Fragment) OS=Danio rerio OX=7955 GN=kif3b PE=1 SV=3;tr|A0A2R8QHL6|A0A2R8QHL6_DANRE Kinesin-like protein OS=Danio rerio OX=7955 GN=kifc3 PE=3 SV=1;tr|F1QV34|F1QV34_DANRE Kinesin-like protein OS=Danio rerio OX=7955 GN=kif17 PE=3 SV=1;tr|Q1LXY1|Q1LXY1_DANRE …	A0A0J9YJF3_DANRE;A0A2R8QHL6_DANRE;F1QV34_DANRE;KIF3B_DANRE;Q1LXY1_DANRE;Q1LXY2_DANRE	Kinesin-like protein;Kinesin-like protein (Fragment);Kinesin-like protein KIF3B	kif17;kif3b;kifc3	1;2;3	1;3
		10.379	8.32417	10.3356	10.2111	10.9628	11.5875	12.67	13.313	12.9485	12.2527	13.3209	14.8623				+	NI_TBK12				Completeproteome;Referenceproteome	2	2	1	14.7	14.7	6.5	18.968	0.0019763	2.517	267560	6	0.000491865	0.000642857	-2.92789	-1.85472		B0S5H8	B0S5H8	si:ch211-229n2.6	3304	tr|B0S5H8|B0S5H8_DANRE Si:ch211-229n2.6 OS=Danio rerio OX=7955 GN=si:ch211-229n2.6 PE=4 SV=1	B0S5H8_DANRE	Si:ch211-229n2.6	si:ch211-229n2.6	4	1
		11.47	10.5224	9.96168	10.6832	10.4374	11.829	13.9951	14.415	13.3076	13.5726	14.3637	11.6967				+	NI_TBK12	cell adhesion;biological adhesion;cell-cell adhesion;cellular process;homophilic cell adhesion	binding;calcium ion binding;cation binding;ion binding;metal ion binding	plasma membrane;cell part;integral to membrane;intrinsic to membrane;membrane;membrane part	Calcium;Celladhesion;Completeproteome;Membrane;Referenceproteome;Repeat;Transmembrane;Transmembranehelix	4	1	1	6.2	2.4	2.4	88.224	0	55.596	215770	12	0.000272912	0.000705882	-2.74117	-1.82611		A0A2R8QNK6	A0A2R8QNK6		2274	tr|A0A2R8QNK6|A0A2R8QNK6_DANRE Protocadherin b OS=Danio rerio OX=7955 GN=pcdhb PE=4 SV=1	A0A2R8QNK6_DANRE	Protocadherin b	pcdhb	4	1
		12.961	12.6029	12.744	12.3194	11.8207	13.4059	15.1662	14.559	15.58	14.8879	14.1096	15.0557				+	NI_TBK12		catalytic activity;NAD+ ADP-ribosyltransferase activity;transferase activity;transferring glycosyl groups;transferring pentosyl groups		Completeproteome;Proteomicsidentification;Referenceproteome	16	16	16	12.6	12.6	12.6	198.62	0	52.956	3287600	59	2.31126e-05	0.00141667	-2.25072	-1.72589		A0A2R8RUY6;F1QHW9	A0A2R8RUY6;F1QHW9	parp4	2499	tr|A0A2R8RUY6|A0A2R8RUY6_DANRE Poly [ADP-ribose] polymerase OS=Danio rerio OX=7955 GN=parp4 PE=1 SV=1;tr|F1QHW9|F1QHW9_DANRE Poly [ADP-ribose] polymerase (Fragment) OS=Danio rerio OX=7955 GN=parp4 PE=1 SV=2	A0A2R8RUY6_DANRE;F1QHW9_DANRE	Poly [ADP-ribose] polymerase;Poly [ADP-ribose] polymerase (Fragment)	parp4	1	1;2
		15.4446	15.2574	15.485	15.5194	15.01	15.4276	11.3988	11.4239	13.6253	13.9398	13.6086	10.3483				+	NI_TBK12	protein polyubiquitination;catabolic process;cellular catabolic process;cellular macromolecule catabolic process;cellular macromolecule metabolic process;cellular metabolic process;cellular process;cellular protein metabolic process;macromolecule catabolic process;macromolecule metabolic process;macromolecule modification;metabolic process;modification-dependent macromolecule catabolic process;mo…	catalytic activity;acid-amino acid ligase activity;binding;enzyme binding;forming carbon-nitrogen bonds;ligase activity;protein binding;small conjugating protein ligase activity;ubiquitin protein ligase binding	cytoplasm;cell part;intracellular part	Completeproteome;Ligase;Proteomicsidentification;Referenceproteome;Ublconjugationpathway	4	3	3	16.8	13.6	13.6	28.224	0	7.8898	836000	15	0.00077569	0.000717949	2.96659	1.82667		Q6DHH9	Q6DHH9	ube2r2	7857	tr|Q6DHH9|Q6DHH9_DANRE Ubiquitin-conjugating enzyme E2R 2 OS=Danio rerio OX=7955 GN=ube2r2 PE=1 SV=1	Q6DHH9_DANRE	Ubiquitin-conjugating enzyme E2R 2	ube2r2	1	1
		14.4549	14.6122	13.8688	13.898	14.2289	14.3691	16.4801	16.3702	16.328	16.2074	16.0792	16.2718				+	NI_TBK12		catalytic activity;oxidoreductase activity		Completeproteome;Referenceproteome	9	9	9	44.6	44.6	44.6	27.719	0	93.85	4309100	88	3.23671e-08	0.000806452	-2.05079	-1.80587		A0A2R8QHL9;A5WW49;A0A2R8QBL7;A5WW48	A0A2R8QHL9;A5WW49	zgc:158868	2118	tr|A0A2R8QBL7|A0A2R8QBL7_DANRE Uncharacterized protein OS=Danio rerio OX=7955 PE=4 SV=1;tr|A0A2R8QHL9|A0A2R8QHL9_DANRE Zgc:158868 OS=Danio rerio OX=7955 GN=zgc:158868 PE=3 SV=1;tr|A5WW48|A5WW48_DANRE Si:ch73-186j5.2 OS=Danio rerio OX=7955 GN=si:ch73-186j5.2 PE=4 SV=1;tr|A5WW49|A5WW49_DANRE Zgc:158868 OS=Danio rerio OX=7955 GN=zgc:158868 PE=3 SV=1	A0A2R8QBL7_DANRE;A0A2R8QHL9_DANRE;A5WW48_DANRE;A5WW49_DANRE	Si:ch73-186j5.2;Uncharacterized protein;Zgc:158868	si:ch73-186j5.2;zgc:158868	3;4	1
		10.7878	13.4098	11.0799	10.8758	11.0884	11.8635	13.9958	13.9838	14.3144	14.1797	13.9844	13.9827				+	NI_TBK12	somitogenesis;anatomical structure formation involved in morphogenesis;anatomical structure morphogenesis;anterior/posterior pattern specification;atrial ventricular junction remodeling;atrioventricular valve formation;developmental process;embryonic heart tube morphogenesis;embryonic morphogenesis;epithelial tube morphogenesis;heart looping;heart valve formation;morphogenesis of an epithelium;mu…	binding;cation binding;ion binding;metal ion binding;transition metal ion binding;zinc ion binding	cytoplasm;actin cytoskeleton;cell part;cytoplasmic part;cytoskeletal part;cytoskeleton;filamentous actin;intracellular non-membrane-bounded organelle;intracellular organelle;intracellular organelle part;intracellular part;macromolecular complex;non-membrane-bounded organelle;organelle;organelle part;perinuclear region of cytoplasm;protein complex	Completeproteome;Cytoplasm;Cytoskeleton;LIMdomain;Metal-binding;Referenceproteome;Repeat;Zinc	8	1	1	32.9	6.2	6.2	45.674	0	39.483	378290	19	0.0001032	0.000813008	-2.55593	-1.80872		A0A0G2L644	A0A0G2L644		157	tr|A0A0G2L644|A0A0G2L644_DANRE PDZ and LIM domain protein 7 OS=Danio rerio OX=7955 GN=pdlim7 PE=1 SV=2	A0A0G2L644_DANRE	PDZ and LIM domain protein 7	pdlim7	1	2
		20.3601	20.3872	20.3821	20.3651	20.5677	20.1988	19.8079	19.7029	19.9155	19.9908	19.5138	19.7185										15	15	15	68.6	68.6	68.6	26.408	0	210.92	124690000	349	3.10829e-05	0.140351	0.601947	0.555199		Q1L907	Q1L907	gstr1	6906	tr|Q1L907|Q1L907_DANRE Glutathione S-transferase rho OS=Danio rerio OX=7955 GN=gstr PE=1 SV=1	Q1L907_DANRE	Glutathione S-transferase rho	gstr	1	1
		17.4552	17.3625	17.5155	17.6572	17.5963	17.4205	17.1807	17.1059	17.1125	17.114	17.1886	17.2074						organic acid metabolic process;carboxylic acid metabolic process;cellular ketone metabolic process;cellular metabolic process;cellular process;metabolic process;oxoacid metabolic process;small molecule metabolic process	catalytic activity;binding;carbon-carbon lyase activity;carboxy-lyase activity;cofactor binding;glutamate decarboxylase activity;lyase activity;pyridoxal phosphate binding;vitamin B6 binding;vitamin binding		Lyase;Pyridoxalphosphate	17	16	16	40.5	38.6	38.6	65.458	0	252.18	32762000	281	3.12348e-05	0.273211	0.349663	0.33335		F1R9E8	F1R9E8	gad2	6254	tr|F1R9E8|F1R9E8_DANRE Glutamate decarboxylase 2 OS=Danio rerio OX=7955 GN=gad2 PE=1 SV=1	F1R9E8_DANRE	Glutamate decarboxylase 2	gad2	1	1
		9.70354	9.84496	11.553	9.85357	12.4087	11.415	13.1537	12.8851	13.403	13.4905	14.3085	13.9809				+	NI_TBK12	carbohydrate metabolic process;cellular carbohydrate metabolic process;cellular macromolecule metabolic process;cellular metabolic process;cellular process;cellular protein metabolic process;glycosylation;macromolecule glycosylation;macromolecule metabolic process;macromolecule modification;metabolic process;primary metabolic process;protein glycosylation;protein metabolic process;protein modific…	catalytic activity;binding;carbohydrate binding;transferase activity;transferring glycosyl groups	Golgi membrane;cell part;cytoplasmic part;Golgi apparatus part;integral to membrane;intracellular organelle part;intracellular part;intrinsic to membrane;membrane;membrane part;organelle membrane;organelle part	Completeproteome;Disulfidebond;Glycosyltransferase;Golgiapparatus;Lectin;Manganese;Membrane;Referenceproteome;Transferase;Transmembrane;Transmembranehelix	3	2	2	8.8	6.9	6.9	60.083	0	8.5674	210880	7	0.000332423	0.000819672	-2.74049	-1.81003	Polypeptide N-acetylgalactosaminyltransferase	Q1LVP2	Q1LVP2	galnt12	6978	tr|Q1LVP2|Q1LVP2_DANRE Polypeptide N-acetylgalactosaminyltransferase (Fragment) OS=Danio rerio OX=7955 GN=galnt12 PE=3 SV=1	Q1LVP2_DANRE	Polypeptide N-acetylgalactosaminyltransferase (Fragment)	galnt12	3	1
		12.6717	13.7906	10.0649	11.1145	10.0704	11.9678	14.4677	14.2039	15.4189	14.4308	14.7371	14.1832				+	NI_TBK12					5	5	5	4.5	4.5	4.5	201.03	0	11.503	888110	27	0.000886108	0.000826446	-2.9603	-1.81121		B0UYL3;A9JRH9;A0A2R8QJ81	B0UYL3;A9JRH9	si:ch211-219a4.3	3420	tr|A0A2R8QJ81|A0A2R8QJ81_DANRE Poly [ADP-ribose] polymerase OS=Danio rerio OX=7955 GN=parp14rs1 PE=1 SV=1;tr|A9JRH9|A9JRH9_DANRE Poly [ADP-ribose] polymerase OS=Danio rerio OX=7955 GN=parp14rs1 PE=1 SV=1;tr|B0UYL3|B0UYL3_DANRE Poly [ADP-ribose] polymerase OS=Danio rerio OX=7955 GN=parp14rs1 PE=1 SV=1	A0A2R8QJ81_DANRE;A9JRH9_DANRE;B0UYL3_DANRE	Poly [ADP-ribose] polymerase	parp14rs1	1	1
		11.4555	10.1452	10.4015	10.9118	9.59891	10.9788	13.1742	13.3325	12.424	11.9026	14.5233	14.6563				+	NI_TBK12		catalytic activity;acting on L-amino acid peptides;endopeptidase activity;hydrolase activity;peptidase activity;serine hydrolase activity;serine-type endopeptidase activity;serine-type peptidase activity		Disulfidebond;Hydrolase;Protease;Serineprotease	3	3	3	20.6	20.6	20.6	32.623	0	15.129	453380	9	0.000378851	0.000832	-2.75352	-1.80501		F1QTV7	F1QTV7	zgc:123295	5694	tr|F1QTV7|F1QTV7_DANRE Zgc:123295 OS=Danio rerio OX=7955 GN=zgc:123295 PE=1 SV=1	F1QTV7_DANRE	Zgc:123295	zgc:123295	1	1
		13.1377	11.5282	10.7372	10.6343	11.62	13.0712	14.1292	14.6618	14.4212	14.4773	14.323	14.5476				+	NI_TBK12			integral to membrane;cell part;intrinsic to membrane;membrane part	Completeproteome;Membrane;Referenceproteome;Transmembrane;Transmembranehelix	2	2	2	25	25	25	11.865	0	12.558	685640	19	0.000168852	0.000833333	-2.63858	-1.81527	Transmembrane protein 263	Q7T352	Q7T352	tmem263	8674	sp|Q7T352|TM263_DANRE Transmembrane protein 263 OS=Danio rerio OX=7955 GN=tmem263 PE=2 SV=1	TM263_DANRE	Transmembrane protein 263	tmem263	2	1
		16.2519	16.1014	13.9308	16.309	16.2283	14.8217	18.2373	18.0672	18.0733	18.0384	18.0774	18.3745				+	NI_TBK12	peptidoglycan metabolic process;amine metabolic process;aminoglycan catabolic process;aminoglycan metabolic process;carbohydrate catabolic process;carbohydrate metabolic process;catabolic process;cell wall macromolecule catabolic process;cell wall macromolecule metabolic process;glycosaminoglycan catabolic process;glycosaminoglycan metabolic process;macromolecule catabolic process;macromolecule m…	lysozyme activity;acting on glycosyl bonds;catalytic activity;hydrolase activity;hydrolyzing O-glycosyl compounds		Completeproteome;Proteomicsidentification;Referenceproteome	13	13	6	52.6	52.6	34.7	21.647	0	230.71	13996000	161	0.000103793	0.000913386	-2.53752	-1.79911		Q6DH80	Q6DH80	lygl1	7839	tr|Q6DH80|Q6DH80_DANRE Lysozyme g OS=Danio rerio OX=7955 GN=lygl1 PE=1 SV=1	Q6DH80_DANRE	Lysozyme g	lygl1	1	1
		16.3131	16.1095	15.8869	15.766	15.6206	16.2597	16.7464	16.8234	16.8995	16.7577	16.8889	16.794						signal transduction;biological regulation;cAMP-mediated signaling;cell surface receptor linked signaling pathway;cellular process;cellular response to stimulus;coupled to cAMP nucleotide second messenger;coupled to cyclic nucleotide second messenger;cyclic-nucleotide-mediated signaling;G-protein coupled receptor protein signaling pathway;G-protein signaling;intracellular signal transduction;metab…	nucleotide binding;acting on acid anhydrides;binding;catalytic activity;G-protein beta/gamma-subunit complex binding;G-protein-coupled receptor binding;GTP binding;GTPase activity;guanyl nucleotide binding;guanyl ribonucleotide binding;hydrolase activity;in phosphorus-containing anhydrides;metabotropic serotonin receptor binding;molecular transducer activity;nucleoside-triphosphatase activity;pro…	heterotrimeric G-protein complex;cell part;extrinsic to internal side of plasma membrane;extrinsic to membrane;extrinsic to plasma membrane;intracellular part;macromolecular complex;membrane part;plasma membrane part;protein complex	Completeproteome;GTP-binding;Nucleotide-binding;Proteomicsidentification;Referenceproteome;Transducer	17	8	8	42.7	24.1	24.1	43.655	0	55.567	7441500	92	3.43281e-05	0.0716051	-0.825682	-0.739292		Q7ZW82	Q7ZW82	gnaia	8871	tr|Q7ZW82|Q7ZW82_DANRE Guanine nucleotide-binding protein (G protein), alpha-inhibiting activity polypeptide a OS=Danio rerio OX=7955 GN=gnaia PE=1 SV=1	Q7ZW82_DANRE	Guanine nucleotide-binding protein (G protein), alpha-inhibiting activity polypeptide a	gnaia	1	1
		22.3307	22.1034	22.2567	22.3896	22.3677	22.0388	21.8848	21.7552	21.722	21.7668	21.8068	21.837						carbohydrate metabolic process;carboxylic acid metabolic process;cellular ketone metabolic process;cellular metabolic process;cellular process;metabolic process;organic acid metabolic process;oxoacid metabolic process;primary metabolic process;small molecule metabolic process	catalytic activity;acting on CH-OH group of donors;acting on the CH-OH group of donors;lactate dehydrogenase activity;L-lactate dehydrogenase activity;NAD or NADP as acceptor;oxidoreductase activity	cytoplasm;cell part;intracellular part	Completeproteome;Cytoplasm;NAD;Oxidoreductase;Referenceproteome	26	26	16	68.9	68.9	47.9	36.246	0	323.31	716480000	770	3.51078e-05	0.212111	0.452369	0.425082	L-lactate dehydrogenase B-A chain	Q9PVK4	Q9PVK4	ldhba	9122	sp|Q9PVK4|LDHBA_DANRE L-lactate dehydrogenase B-A chain OS=Danio rerio OX=7955 GN=ldhba PE=2 SV=4	LDHBA_DANRE	L-lactate dehydrogenase B-A chain	ldhba	2	4
		10.8784	11.6469	10.9981	10.4964	11.0447	11.1257	12.6931	13.3846	14.2244	13.9014	12.6886	13.1915				+	NI_TBK12				Completeproteome;Referenceproteome	2	1	1	6.6	3.9	3.9	43.716	0.00096747	3.1442	490420	14	1.5141e-05	0.000916031	-2.31557	-1.78408		E9QBN5	E9QBN5	si:dkey-250k15.7	4488	tr|E9QBN5|E9QBN5_DANRE Si:dkey-250k15.7 OS=Danio rerio OX=7955 GN=si:dkey-250k15.7 PE=4 SV=1	E9QBN5_DANRE	Si:dkey-250k15.7	si:dkey-250k15.7	4	1
		11.0081	10.5003	11.5658	11.6756	11.7295	12.2211	14.0341	13.413	13.4807	13.383	14.8188	13.9896				+	NI_TBK12	immune system process;antigen processing and presentation;antigen processing and presentation of endogenous antigen;antigen processing and presentation of endogenous peptide antigen;antigen processing and presentation of endogenous peptide antigen via MHC class I;antigen processing and presentation of peptide antigen;antigen processing and presentation of peptide antigen via MHC class I;cellular …	nucleotide binding;acting on acid anhydrides;active transmembrane transporter activity;adenyl nucleotide binding;adenyl ribonucleotide binding;ATP binding;ATPase activity;binding;catalytic activity;catalyzing transmembrane movement of substances;coupled;coupled to movement of substances;coupled to transmembrane movement of substances;hydrolase activity;in phosphorus-containing anhydrides;nucleosi…	integral to membrane;cell part;cytoplasmic part;endoplasmic reticulum part;intracellular organelle part;intracellular part;intrinsic to membrane;macromolecular complex;membrane part;organelle part;protein complex;TAP complex	ATP-binding;Completeproteome;Nucleotide-binding;Proteomicsidentification;Referenceproteome	3	3	3	5.5	5.5	5.5	81.669	0.0073065	1.8673	542860	10	3.03805e-05	0.000920635	-2.40314	-1.79977		E7F8A9;A0A2R8Q3W5	E7F8A9;A0A2R8Q3W5	tap1	1732	tr|A0A2R8Q3W5|A0A2R8Q3W5_DANRE Transporter 1, ATP-binding cassette, sub-family B (MDR/TAP) OS=Danio rerio OX=7955 GN=tap1 PE=1 SV=1;tr|E7F8A9|E7F8A9_DANRE Transporter 1, ATP-binding cassette, sub-family B (MDR/TAP) OS=Danio rerio OX=7955 GN=tap1 PE=1 SV=1	A0A2R8Q3W5_DANRE;E7F8A9_DANRE	Transporter 1, ATP-binding cassette, sub-family B (MDR/TAP)	tap1	1	1
		16.6709	16.7908	16.8329	16.6959	16.7512	16.6125	17.0955	17.1849	16.9905	17.0333	17.1712	16.9725							catalytic activity;transferase activity;transferring acyl groups;transferring acyl groups other than amino-acyl groups		Completeproteome;Proteomicsidentification;Referenceproteome	22	22	20	44.2	44.2	40.9	57.977	0	275.96	30645000	342	3.64852e-05	0.274372	-0.348928	-0.332395		Q6P4V5	Q6P4V5	scp2a	8277	tr|Q6P4V5|Q6P4V5_DANRE Sterol carrier protein 2 OS=Danio rerio OX=7955 GN=scp2a PE=1 SV=1	Q6P4V5_DANRE	Sterol carrier protein 2	scp2a	1	1
		19.2954	19.2966	19.2035	19.0616	19.251	19.337	19.7696	19.5625	19.6183	19.6559	19.5001	19.6374										8	8	8	48.2	48.2	48.2	19.442	0	323.31	43266000	168	3.83173e-05	0.250831	-0.383121	-0.363171		F1Q8B0;E9QEK9	F1Q8B0;E9QEK9	zgc:165571	4866	tr|E9QEK9|E9QEK9_DANRE Anterior gradient 1 (Fragment) OS=Danio rerio OX=7955 GN=agr1 PE=1 SV=1;tr|F1Q8B0|F1Q8B0_DANRE Ag1 OS=Danio rerio OX=7955 GN=agr1 PE=1 SV=1	E9QEK9_DANRE;F1Q8B0_DANRE	Ag1;Anterior gradient 1 (Fragment)	agr1	1	1
		11.4136	11.4042	11.8773	13.4745	9.99098	12.2817	14.6758	14.627	14.4649	13.4608	14.6954	14.6864				+	NI_TBK12	prostaglandin biosynthetic process;biological regulation;biosynthetic process;carboxylic acid biosynthetic process;carboxylic acid metabolic process;cellular biosynthetic process;cellular ketone metabolic process;cellular lipid metabolic process;cellular metabolic process;cellular process;fatty acid biosynthetic process;fatty acid metabolic process;icosanoid biosynthetic process;icosanoid metabol…	catalytic activity;acting on paired donors;binding;cation binding;heme binding;intramolecular oxidoreductase activity;ion binding;iron ion binding;isomerase activity;metal ion binding;monooxygenase activity;oxidoreductase activity;prostaglandin-I synthase activity;tetrapyrrole binding;transition metal ion binding;with incorporation or reduction of molecular oxygen	endoplasmic reticulum;cell part;cytoplasmic part;endoplasmic reticulum membrane;endoplasmic reticulum part;intracellular membrane-bounded organelle;intracellular organelle;intracellular organelle part;intracellular part;membrane;membrane part;membrane-bounded organelle;organelle;organelle membrane;organelle part	Completeproteome;Endoplasmicreticulum;Heme;Iron;Membrane;Metal-binding;Referenceproteome	5	5	5	13.5	13.5	13.5	55.307	0	11.15	1179500	27	0.000350898	0.000923077	-2.69469	-1.78565		F1RE08	F1RE08	ptgis	6437	sp|F1RE08|PTGIS_DANRE Prostacyclin synthase OS=Danio rerio OX=7955 GN=ptgis PE=1 SV=1	PTGIS_DANRE	Prostacyclin synthase	ptgis	1	1
		13.1139	13.7785	13.4707	10.8928	12.8717	12.2872	15.7398	15.4121	15.0907	14.8283	15.0682	15.9581				+	NI_TBK12	transport;establishment of localization;establishment of protein localization;protein transport		integral to membrane;cell part;cytoplasmic part;endoplasmic reticulum part;integral to endoplasmic reticulum membrane;integral to organelle membrane;intracellular organelle part;intracellular part;intrinsic to endoplasmic reticulum membrane;intrinsic to membrane;intrinsic to organelle membrane;membrane part;organelle part	Completeproteome;Proteomicsidentification;Referenceproteome	9	9	9	14.2	14.2	14.2	108.93	0	44.132	1626100	45	0.000201117	0.000930233	-2.61374	-1.791		A0A0R4IGW7;Q1LXR3;A0A286YB68;A0A2R8QSB0;A0A2R8QNM4;A0A2R8Q710	A0A0R4IGW7;Q1LXR3;A0A286YB68;A0A2R8QSB0;A0A2R8QNM4;A0A2R8Q710	rrbp1b	547	tr|A0A0R4IGW7|A0A0R4IGW7_DANRE Ribosome-binding protein 1b OS=Danio rerio OX=7955 GN=rrbp1b PE=1 SV=2;tr|A0A286YB68|A0A286YB68_DANRE Ribosome-binding protein 1b OS=Danio rerio OX=7955 GN=rrbp1b PE=1 SV=1;tr|A0A2R8Q710|A0A2R8Q710_DANRE Ribosome-binding protein 1b OS=Danio rerio OX=7955 GN=rrbp1b PE=1 SV=1;tr|A0A2R8QNM4|A0A2R8QNM4_DANRE Ribosome-binding protein 1b OS=Danio rerio OX=7955 GN=rrbp1b P…	A0A0R4IGW7_DANRE;A0A286YB68_DANRE;A0A2R8Q710_DANRE;A0A2R8QNM4_DANRE;A0A2R8QSB0_DANRE;Q1LXR3_DANRE	Ribosome-binding protein 1b	rrbp1b	1	1;2
		12.7055	12.2693	12.7843	12.6257	12.9099	12.355	14.3863	14.3467	14.8285	14.6714	14.9443	14.7703				+	NI_TBK12		catalytic activity;acting on ester bonds;hydrolase activity;phosphatase activity;phosphoprotein phosphatase activity;phosphoric ester hydrolase activity;protein tyrosine phosphatase activity	cytoplasm;cell part;intracellular part	Cytoplasm;Hydrolase;Proteinphosphatase;Receptor	11	10	4	23.4	20.8	8.3	67.166	0	21.568	1644300	56	5.07452e-08	0.0009375	-2.04963	-1.79469		A0A2R8Q2T0;E7F3D4;A0A2R8RU26	A0A2R8Q2T0;E7F3D4	ptpn6	1701	tr|A0A2R8Q2T0|A0A2R8Q2T0_DANRE Tyrosine-protein phosphatase non-receptor type OS=Danio rerio OX=7955 GN=ptpn6 PE=3 SV=1;tr|A0A2R8RU26|A0A2R8RU26_DANRE SH2 domain-containing protein OS=Danio rerio OX=7955 PE=4 SV=1;tr|E7F3D4|E7F3D4_DANRE Tyrosine-protein phosphatase non-receptor type OS=Danio rerio OX=7955 GN=ptpn6 PE=2 SV=2	A0A2R8Q2T0_DANRE;A0A2R8RU26_DANRE;E7F3D4_DANRE	SH2 domain-containing protein;Tyrosine-protein phosphatase non-receptor type	ptpn6	2;3;4	1;2
		15.6584	15.6016	15.3165	15.5932	15.4026	15.8256	16.3192	16.1153	16.4402	16.2456	16.0297	16.2236							nucleic acid binding;binding;cation binding;ion binding;metal ion binding;transition metal ion binding;zinc ion binding			11	11	11	23	23	23	76.965	0	67.655	6507000	121	3.94012e-05	0.118273	-0.662598	-0.604937		X1WDX4;A2BIQ8;A2BIQ7	X1WDX4;A2BIQ8;A2BIQ7	zcchc8	2763	tr|A2BIQ7|A2BIQ7_DANRE Zinc finger, CCHC domain-containing 8 (Fragment) OS=Danio rerio OX=7955 GN=zcchc8 PE=1 SV=1;tr|A2BIQ8|A2BIQ8_DANRE Zinc finger, CCHC domain-containing 8 OS=Danio rerio OX=7955 GN=zcchc8 PE=1 SV=1;tr|X1WDX4|X1WDX4_DANRE Zinc finger, CCHC domain-containing 8 OS=Danio rerio OX=7955 GN=zcchc8 PE=1 SV=4	A2BIQ7_DANRE;A2BIQ8_DANRE;X1WDX4_DANRE	Zinc finger, CCHC domain-containing 8;Zinc finger, CCHC domain-containing 8 (Fragment)	zcchc8	1	1;4
		16.7801	16.4619	16.6657	16.6447	16.7281	16.599	16.2497	16.2368	16.3572	16.3176	16.1756	16.11									Completeproteome;Referenceproteome	5	5	5	33.3	33.3	33.3	17.384	0	37.522	9608000	123	3.95395e-05	0.239091	0.405411	0.383062		F1QZ52;A0A2R8QMT9;A0A2R8QDQ2;F8W5K7	F1QZ52;A0A2R8QMT9;A0A2R8QDQ2;F8W5K7	pde6d	5894	tr|A0A2R8QDQ2|A0A2R8QDQ2_DANRE Retinal rod rhodopsin-sensitive cGMP 3',5'-cyclic phosphodiesterase subunit delta OS=Danio rerio OX=7955 GN=pde6d PE=1 SV=1;tr|A0A2R8QMT9|A0A2R8QMT9_DANRE Retinal rod rhodopsin-sensitive cGMP 3',5'-cyclic phosphodiesterase subunit delta OS=Danio rerio OX=7955 GN=pde6d PE=1 SV=1;tr|F1QZ52|F1QZ52_DANRE Retinal rod rhodopsin-sensitive cGMP 3',5'-cyclic phosphodiesteras…	A0A2R8QDQ2_DANRE;A0A2R8QMT9_DANRE;F1QZ52_DANRE;F8W5K7_DANRE	Phosphodiesterase 6D, cGMP-specific, rod, delta (Fragment);Retinal rod rhodopsin-sensitive cGMP 3',5'-cyclic phosphodiesterase subunit delta	pde6d	1;3	1
		14.4975	14.2191	14.2074	14.2419	14.1439	14.3993	14.6926	14.9592	15.249	14.9428	15.27	15.2863									Completeproteome;Proteomicsidentification;Referenceproteome	12	12	12	18.4	18.4	18.4	105.33	0	71.545	3019700	83	3.96405e-05	0.0813313	-0.7818	-0.702712		F6NVV4	F6NVV4	dnttip2	6516	tr|F6NVV4|F6NVV4_DANRE Deoxynucleotidyltransferase, terminal,-interacting protein 2 (Fragment) OS=Danio rerio OX=7955 GN=dnttip2 PE=1 SV=1	F6NVV4_DANRE	Deoxynucleotidyltransferase, terminal,-interacting protein 2 (Fragment)	dnttip2	1	1
		25.0655	24.9721	25.1565	25.1207	25.1345	25.013	24.8051	24.8004	24.527	24.6154	24.7636	24.6303							nucleotide binding;acting on acid anhydrides;adenyl nucleotide binding;adenyl ribonucleotide binding;ATP binding;binding;catalytic activity;hydrolase activity;in phosphorus-containing anhydrides;motor activity;nucleoside-triphosphatase activity;purine nucleotide binding;purine ribonucleoside triphosphate binding;purine ribonucleotide binding;pyrophosphatase activity;ribonucleotide binding	myosin complex;cell part;cytoskeletal part;intracellular organelle part;intracellular part;macromolecular complex;organelle part;protein complex	Actin-binding;ATP-binding;Coiledcoil;Motorprotein;Myosin;Nucleotide-binding	351	351	3	82.4	82.4	1.4	222.15	0	323.31	44832000000	27851	4.02296e-05	0.248586	0.386752	0.366321		B8A568	B8A568	myhz1.1	3631	tr|B8A568|B8A568_DANRE Myosin, heavy polypeptide 1.1, skeletal muscle OS=Danio rerio OX=7955 GN=myhz1.1 PE=1 SV=1	B8A568_DANRE	Myosin, heavy polypeptide 1.1, skeletal muscle	myhz1.1	1	1
		15.8782	16.4866	16.0333	15.825	16.3624	16.0258	14.1278	13.8189	14.1705	14.6041	10.8208	10.9346				+	NI_TBK12				Completeproteome;Referenceproteome	2	2	2	5.9	5.9	5.9	27.053	0.0093059	1.7275	1129300	8	0.00170581	0.0010219	3.02242	1.76525		A2BG56	A2BG56	si:ch211-217k17.9	2705	tr|A2BG56|A2BG56_DANRE Si:ch211-217k17.9 OS=Danio rerio OX=7955 GN=si:ch211-217k17.9 PE=4 SV=1	A2BG56_DANRE	Si:ch211-217k17.9	si:ch211-217k17.9	4	1
		16.4152	16.315	16.133	16.2371	16.4012	16.2742	15.8255	15.3804	15.6351	15.743	15.6115	15.9153								nucleus;cell part;intracellular membrane-bounded organelle;intracellular organelle;intracellular part;membrane-bounded organelle;organelle	Completeproteome;Nucleus;Referenceproteome	5	5	5	28.4	28.4	28.4	16.13	0	16.057	2886500	37	4.03756e-05	0.138063	0.610819	0.56135	Nuclear receptor 2C2-associated protein	Q1ED21;F6PC12;F1QAP9	Q1ED21;F6PC12;F1QAP9	nr2c2ap	6861	sp|Q1ED21|NR2CA_DANRE Nuclear receptor 2C2-associated protein OS=Danio rerio OX=7955 GN=nr2c2ap PE=2 SV=1;tr|F1QAP9|F1QAP9_DANRE Nuclear receptor 2C2-associated protein (Fragment) OS=Danio rerio OX=7955 GN=nr2c2ap PE=1 SV=2;tr|F6PC12|F6PC12_DANRE Nuclear receptor 2C2-associated protein OS=Danio rerio OX=7955 GN=nr2c2ap PE=1 SV=1	F1QAP9_DANRE;F6PC12_DANRE;NR2CA_DANRE	Nuclear receptor 2C2-associated protein;Nuclear receptor 2C2-associated protein (Fragment)	nr2c2ap	1;2	1;2
		18.299	18.1415	18.3435	18.199	18.2181	17.7958	17.6677	17.6403	17.5495	17.4668	17.5789	17.5675						transport;cellular process;establishment of localization;transmembrane transport	transporter activity	mitochondrial inner membrane;cell part;cytoplasmic part;integral to membrane;intracellular organelle part;intracellular part;intrinsic to membrane;membrane;membrane part;mitochondrial membrane;mitochondrial part;organelle inner membrane;organelle membrane;organelle part	Completeproteome;Membrane;Proteomicsidentification;Referenceproteome;Repeat;Transmembrane;Transmembranehelix;Transport	27	10	10	66.8	26.5	26.5	32.734	0	36.192	22711000	201	4.05792e-05	0.1466	0.587676	0.541718		A0A2R8Q8A0;B0S730	A0A2R8Q8A0;B0S730	slc25a6	1872	tr|A0A2R8Q8A0|A0A2R8Q8A0_DANRE ADP/ATP translocase OS=Danio rerio OX=7955 GN=slc25a6 PE=1 SV=1;tr|B0S730|B0S730_DANRE ADP/ATP translocase OS=Danio rerio OX=7955 GN=slc25a6 PE=1 SV=1	A0A2R8Q8A0_DANRE;B0S730_DANRE	ADP/ATP translocase	slc25a6	1	1
		17.3504	17.526	17.4756	17.7574	17.8004	17.0998	16.7507	16.7444	16.8379	16.5886	16.4706	16.6605						carbohydrate metabolic process;alcohol metabolic process;cellular carbohydrate metabolic process;cellular metabolic process;cellular process;metabolic process;monosaccharide metabolic process;non-oxidative branch;pentose metabolic process;pentose-phosphate shunt;primary metabolic process;small molecule metabolic process	catalytic activity;interconverting aldoses and ketoses;intramolecular oxidoreductase activity;isomerase activity;ribose-5-phosphate isomerase activity		Completeproteome;Proteomicsidentification;Referenceproteome	11	11	11	44.4	44.4	44.4	30.432	0	33.368	14785000	150	4.06105e-05	0.0718388	0.826161	0.738122		B8JI15;A0A0R4IMX5	B8JI15;A0A0R4IMX5	rpia	3683	tr|A0A0R4IMX5|A0A0R4IMX5_DANRE Ribose-5-phosphate isomerase OS=Danio rerio OX=7955 GN=rpia PE=1 SV=2;tr|B8JI15|B8JI15_DANRE Ribose-5-phosphate isomerase OS=Danio rerio OX=7955 GN=rpia PE=1 SV=1	A0A0R4IMX5_DANRE;B8JI15_DANRE	Ribose-5-phosphate isomerase	rpia	1	1;2
		14.5153	14.1244	14.2275	14.3282	13.9203	14.2227	14.7618	14.9043	14.9883	15.1599	14.7842	14.9208							nucleotide binding;binding;nucleic acid binding			14	14	14	19.3	19.3	19.3	104.56	0	22.616	3994200	108	4.073e-05	0.10583	-0.696846	-0.633128		F1QF98;A0A2R8QGL1	F1QF98;A0A2R8QGL1	rbm19	5175	tr|A0A2R8QGL1|A0A2R8QGL1_DANRE RNA-binding motif protein 19 OS=Danio rerio OX=7955 GN=rbm19 PE=1 SV=1;tr|F1QF98|F1QF98_DANRE RNA-binding motif protein 19 OS=Danio rerio OX=7955 GN=rbm19 PE=1 SV=1	A0A2R8QGL1_DANRE;F1QF98_DANRE	RNA-binding motif protein 19	rbm19	1	1
		15.9618	15.8061	15.8819	15.7502	15.8405	15.8626	15.9978	16.0963	16.1372	16.1456	16.15	16.1394						somitogenesis;anatomical structure development;anatomical structure formation involved in morphogenesis;anterior/posterior pattern specification;biological regulation;cell development;cellular developmental process;cellular process;developmental process;DNA-dependent;heart development;mesenchymal cell development;neural crest cell development;organ development;pattern specification process;pigmen…	RNA polymerase II core binding;basal RNA polymerase II transcription machinery binding;basal transcription machinery binding;binding;enzyme binding;protein binding;RNA polymerase binding;RNA polymerase core enzyme binding	nucleus;Cdc73/Paf1 complex;cell part;intracellular membrane-bounded organelle;intracellular organelle;intracellular organelle part;intracellular part;macromolecular complex;membrane-bounded organelle;nuclear part;nucleoplasm part;organelle;organelle part;protein complex;transcription elongation factor complex	Completeproteome;Proteomicsidentification;Referenceproteome;Repeat;TPRrepeat	23	23	23	24.7	24.7	24.7	132.3	0	260.89	18505000	367	4.24817e-05	0.337794	-0.260523	-0.25103		A3KDM3	A3KDM3	ctr9	2813	tr|A3KDM3|A3KDM3_DANRE CTR9 homolog, Paf1/RNA polymerase II complex component OS=Danio rerio OX=7955 GN=ctr9 PE=1 SV=1	A3KDM3_DANRE	CTR9 homolog, Paf1/RNA polymerase II complex component	ctr9	1	1
		17.7804	17.9394	17.9075	18.0105	18.0136	17.9007	17.691	17.4003	17.1988	17.3329	17.3897	17.2264						transport;biological regulation;cellular process;cellular response to stimulus;establishment of localization;establishment of localization in cell;establishment of protein localization;intracellular protein transport;intracellular signal transduction;intracellular transport;metabolic process;protein transport;Rab protein signal transduction;Ras protein signal transduction;regulation of biological…	nucleotide binding;acting on acid anhydrides;binding;catalytic activity;GTP binding;GTPase activity;guanyl nucleotide binding;guanyl ribonucleotide binding;hydrolase activity;in phosphorus-containing anhydrides;nucleoside-triphosphatase activity;purine nucleotide binding;purine ribonucleoside triphosphate binding;purine ribonucleotide binding;pyrophosphatase activity;ribonucleotide binding	endosome;cell part;cytoplasmic membrane-bounded vesicle;cytoplasmic part;cytoplasmic vesicle;early endosome;endocytic vesicle;intracellular membrane-bounded organelle;intracellular organelle;intracellular part;membrane;membrane-bounded organelle;membrane-bounded vesicle;organelle;plasma membrane;vesicle	Completeproteome;GTP-binding;Nucleotide-binding;Proteomicsidentification;Referenceproteome	11	8	7	63.9	49.1	40.3	23.494	0	55.939	9953400	101	4.25793e-05	0.162358	0.552148	0.51117		Q7ZUW5	Q7ZUW5	rab5aa	8792	tr|Q7ZUW5|Q7ZUW5_DANRE RAB5A, member RAS oncogene family OS=Danio rerio OX=7955 GN=rab5aa PE=1 SV=1	Q7ZUW5_DANRE	RAB5A, member RAS oncogene family	rab5aa	1	1
		17.1613	17.1379	17.3367	17.1848	17.1765	17.1076	17.5115	17.5107	17.4955	17.6293	17.4862	17.376							catalytic activity;oxidoreductase activity		Completeproteome;Proteomicsidentification;Referenceproteome	17	17	17	51.7	51.7	51.7	35.673	0	132.56	33178000	313	4.45409e-05	0.294405	-0.317425	-0.303369		F1QJC1	F1QJC1	dhrs9	5340	tr|F1QJC1|F1QJC1_DANRE Dehydrogenase/reductase (SDR family) member 9 OS=Danio rerio OX=7955 GN=dhrs9 PE=1 SV=1	F1QJC1_DANRE	Dehydrogenase/reductase (SDR family) member 9	dhrs9	1	1
		15.9151	16.1247	17.0182	16.6684	16.8253	16.2814	13.9884	13.9703	14.573	15.2325	13.1948	13.6858				+	NI_TBK12	proteolysis;biological regulation;macromolecule metabolic process;metabolic process;primary metabolic process;protein metabolic process;proteolysis involved in cellular protein catabolic process;regulation of biological process;regulation of catalytic activity;regulation of metabolic process;regulation of molecular function	catalytic activity;acting on L-amino acid peptides;cysteine-type endopeptidase activity;cysteine-type peptidase activity;endopeptidase activity;hydrolase activity;peptidase activity	lytic vacuole;cell part;cytoplasmic part;extracellular region part;extracellular space;intracellular membrane-bounded organelle;intracellular organelle;intracellular part;lysosome;membrane-bounded organelle;organelle;vacuole	Completeproteome;Hydrolase;Protease;Referenceproteome;Thiolprotease	6	6	6	21.4	21.4	21.4	36.153	0	21.904	3543800	51	3.86077e-05	0.00102941	2.36472	1.76557		A0A0R4IUN6;A0A0R4IS30	A0A0R4IUN6		1055	tr|A0A0R4IS30|A0A0R4IS30_DANRE Cathepsin Bb (Fragment) OS=Danio rerio OX=7955 GN=ctsbb PE=3 SV=1;tr|A0A0R4IUN6|A0A0R4IUN6_DANRE Cathepsin B OS=Danio rerio OX=7955 GN=ctsbb PE=1 SV=2	A0A0R4IS30_DANRE;A0A0R4IUN6_DANRE	Cathepsin B;Cathepsin Bb (Fragment)	ctsbb	1;3	1;2
		16.2646	16.2084	16.2887	16.4738	16.4444	16.2198	15.8053	15.9442	16.0133	16.0041	15.9166	15.9184						angiogenesis;cell adhesion;anatomical structure formation involved in morphogenesis";biological adhesion;biological adhesion";cell adhesion;cellular process;developmental process;sprouting angiogenesis	binding;cation binding;ion binding;metal ion binding	membrane;cell part;integral to membrane;intrinsic to membrane;membrane part;presynaptic membrane;synapse part;synaptic membrane	Alternativepromoterusage;Alternativesplicing;Calcium;Celladhesion;Completeproteome;Disulfidebond;EGF-likedomain;Membrane;Metal-binding;Referenceproteome;Repeat;Signal;Transmembrane;Transmembranehelix	25	25	17	22.7	22.7	16.7	162.08	0	194.87	12090000	266	4.50813e-05	0.251208	0.383006	0.362699	Neurexin-1a	A0A2R8RRB9;E7F420;A0A2R8QKE7;A0A140TAU1;A1XQX0;A0A2R8QIT7;A0A2R8QMY4;A1XQX1;B6EUL5;F1R7M4;A0A2R8QPE8;A1XQX3	A0A2R8RRB9;E7F420;A0A2R8QKE7;A0A140TAU1;A1XQX0;A0A2R8QIT7;A0A2R8QMY4	nrxn1a	1320	sp|A1XQX0|NR1AA_DANRE Neurexin-1a OS=Danio rerio OX=7955 GN=nrxn1a PE=2 SV=1;sp|A1XQX1|NR1AB_DANRE Neurexin-1a-beta OS=Danio rerio OX=7955 GN=nrxn1a PE=2 SV=1;sp|A1XQX3|NR1BB_DANRE Neurexin-1b-beta OS=Danio rerio OX=7955 GN=nrxn1b PE=2 SV=1;tr|A0A140TAU1|A0A140TAU1_DANRE Neurexin-1a-beta OS=Danio rerio OX=7955 GN=nrxn1a PE=3 SV=1;tr|A0A2R8QIT7|A0A2R8QIT7_DANRE Neurexin-1a-beta OS=Danio rerio OX=7…	A0A140TAU1_DANRE;A0A2R8QIT7_DANRE;A0A2R8QKE7_DANRE;A0A2R8QMY4_DANRE;A0A2R8QPE8_DANRE;A0A2R8RRB9_DANRE;B6EUL5_DANRE;E7F420_DANRE;F1R7M4_DANRE;NR1AA_DANRE;NR1AB_DANRE;NR1BB_DANRE	Neurexin Ia beta;Neurexin-1a;Neurexin-1a-beta;Neurexin-1b-beta	nrxn1a;nrxn1b	2;3;4	1;3
		11.8867	10.7524	11.8967	13.2168	10.0376	12.4415	14.6313	14.3929	14.6151	13.6728	14.586	14.2202				+	NI_TBK12					1	1	1	7.5	7.5	7.5	25.484	0	7.1791	327890	9	0.000310327	0.0010303	-2.64778	-1.77441		F1RE09	F1RE09	stard3nl	6438	tr|F1RE09|F1RE09_DANRE STARD3 N-terminal-like OS=Danio rerio OX=7955 GN=stard3nl PE=3 SV=1	F1RE09_DANRE	STARD3 N-terminal-like	stard3nl	3	1
		18.5928	18.5276	18.6036	18.4938	18.7349	18.635	18.3063	18.1894	18.3463	18.3737	18.2006	18.2873							catalytic activity;acting on ester bonds;hydrolase activity;phosphatase activity;phosphoprotein phosphatase activity;phosphoric ester hydrolase activity		Hydrolase	24	16	15	44.5	31.1	31.1	61.115	0	252.27	52482000	370	4.85334e-05	0.297059	0.314028	0.300129	Serine/threonine-protein phosphatase	A0A0R4IF09;F1QF86;A0A2R8RS59	A0A0R4IF09;F1QF86;A0A2R8RS59	ppp3ccb	460	tr|A0A0R4IF09|A0A0R4IF09_DANRE Serine/threonine-protein phosphatase OS=Danio rerio OX=7955 GN=ppp3ccb PE=1 SV=2;tr|A0A2R8RS59|A0A2R8RS59_DANRE Serine/threonine-protein phosphatase OS=Danio rerio OX=7955 PE=3 SV=1;tr|F1QF86|F1QF86_DANRE Serine/threonine-protein phosphatase OS=Danio rerio OX=7955 GN=ppp3ccb PE=1 SV=1	A0A0R4IF09_DANRE;A0A2R8RS59_DANRE;F1QF86_DANRE	Serine/threonine-protein phosphatase	ppp3ccb	1;3	1;2
		13.2823	14.9322	10.9125	12.6926	10.9981	11.0572	14.8919	15.4725	15.4379	15.1688	15.5261	15.0877				+	NI_TBK12					1	1	1	13.2	13.2	13.2	9.7899	0.00025589	4.459	733870	5	0.00134577	0.00103704	-2.95168	-1.76576	Selenoprotein K	B5DDG0;Q66I79	B5DDG0;Q66I79	selk	3553	sp|Q66I79|SELK_DANRE Selenoprotein K OS=Danio rerio OX=7955 GN=selenok PE=3 SV=3;tr|B5DDG0|B5DDG0_DANRE Selenoprotein K OS=Danio rerio OX=7955 GN=selenok PE=1 SV=1	B5DDG0_DANRE;SELK_DANRE	Selenoprotein K	selenok	1;3	1;3
		17.0015	17.0457	16.9645	17.1857	17.0227	17.1584	17.2581	17.4173	17.4106	17.444	17.4873	17.3516							nucleotide binding;binding;nucleic acid binding		Completeproteome;Proteomicsidentification;Referenceproteome	22	16	16	48.5	37.5	37.5	58.087	0	106.35	21677000	234	4.86729e-05	0.285832	-0.331735	-0.316257		A0A2R8QFM1;F1QZ57;B0S627;F1QB76;F6NTM3;E7FE61;F6NQ93;F6P3Y7;F6NPA6	A0A2R8QFM1;F1QZ57;B0S627;F1QB76;F6NTM3;E7FE61	puf60a	2064	tr|A0A2R8QFM1|A0A2R8QFM1_DANRE Poly-U-binding-splicing factor a OS=Danio rerio OX=7955 GN=puf60a PE=1 SV=1;tr|B0S627|B0S627_DANRE Poly-U-binding-splicing factor a OS=Danio rerio OX=7955 GN=puf60a PE=1 SV=1;tr|E7FE61|E7FE61_DANRE Poly-U-binding-splicing factor a (Fragment) OS=Danio rerio OX=7955 GN=puf60a PE=1 SV=2;tr|F1QB76|F1QB76_DANRE Poly-U-binding-splicing factor a (Fragment) OS=Danio rerio O…	A0A2R8QFM1_DANRE;B0S627_DANRE;E7FE61_DANRE;F1QB76_DANRE;F1QZ57_DANRE;F6NPA6_DANRE;F6NQ93_DANRE;F6NTM3_DANRE;F6P3Y7_DANRE	Poly-U-binding-splicing factor a;Poly-U-binding-splicing factor a (Fragment)	puf60a	1	1;2;6
		19.9226	19.8548	19.7797	19.898	19.7859	19.9068	19.7107	19.6442	19.5337	19.6213	19.5478	19.5844										1626	102	102	69.5	4.3	4.3	2453.3	0	323.31	431520000	2065	4.91531e-05	0.344786	0.250969	0.241999		F1QZQ0	F1QZQ0	ttna	5914	tr|F1QZQ0|F1QZQ0_DANRE Titin, tandem duplicate 2 (Fragment) OS=Danio rerio OX=7955 GN=ttn.2 PE=1 SV=1	F1QZQ0_DANRE	Titin, tandem duplicate 2 (Fragment)	ttn.2	1	1
		16.9234	16.7761	16.7009	16.6836	16.7747	16.6236	16.2466	16.0013	15.878	16.2036	16.4206	16.132							nucleotide binding;binding;nucleic acid binding;RNA binding		Completeproteome;Proteomicsidentification;Referenceproteome;Repeat;RNA-binding	29	1	1	65.7	3.3	3.3	39.197	0	7.5267	2480400	28	4.93837e-05	0.142462	0.600042	0.551167	ELAV-like protein	Q6P105	Q6P105	elavl3	8223	tr|Q6P105|Q6P105_DANRE ELAV-like protein OS=Danio rerio OX=7955 GN=elavl3 PE=1 SV=1	Q6P105_DANRE	ELAV-like protein	elavl3	1	1
		16.218	16.2164	16.2533	15.902	16.3241	15.9325	17.0571	16.964	16.7281	16.676	17.2847	16.8728										11	11	7	36.9	36.9	26.6	36.131	0	52.211	15763000	187	5.02931e-05	0.0801924	-0.789401	-0.706771	Galectin	Q7T119	Q7T119		8630	tr|Q7T119|Q7T119_DANRE Galectin OS=Danio rerio OX=7955 GN=lgals9l3 PE=1 SV=1	Q7T119_DANRE	Galectin	lgals9l3	1	1
		16.0859	16.271	15.9758	15.6939	15.7933	16.1868	16.7747	16.6825	16.5495	16.5982	16.7408	16.6378						nucleobase-containing compound metabolic process;biosynthetic process;cellular biosynthetic process;cellular macromolecule biosynthetic process;cellular macromolecule metabolic process;cellular metabolic process;cellular nitrogen compound metabolic process;cellular process;DNA metabolic process;DNA replication;macromolecule biosynthetic process;macromolecule metabolic process;metabolic process;ni…	nucleic acid binding;binding;DNA binding		Completeproteome;Proteomicsidentification;Referenceproteome	11	11	11	33.1	33.1	33.1	40.396	0	88.268	5388600	81	5.04358e-05	0.118901	-0.662808	-0.603542		A7MCR5;E9QDP2	A7MCR5;E9QDP2	rfc3	3070	tr|A7MCR5|A7MCR5_DANRE replication factor C (Activator 1) 3 OS=Danio rerio OX=7955 GN=rfc3 PE=1 SV=1;tr|E9QDP2|E9QDP2_DANRE Replication factor C (activator 1) 3 OS=Danio rerio OX=7955 GN=rfc3 PE=1 SV=1	A7MCR5_DANRE;E9QDP2_DANRE	replication factor C (Activator 1) 3;Replication factor C (activator 1) 3	rfc3	1	1
		14.6935	13.3977	13.7803	15.2862	15.8166	13.1116	13.276	11.0888	11.9367	11.2532	11.1831	10.2941				+	NI_TBK12		nucleotide binding;adenyl nucleotide binding;adenyl ribonucleotide binding;ATP binding;binding;purine nucleotide binding;purine ribonucleoside triphosphate binding;purine ribonucleotide binding;ribonucleotide binding		ATP-binding;Completeproteome;Nucleotide-binding;Proteomicsidentification;Referenceproteome	28	1	1	87.2	8.1	8.1	25.949	0	6.3102	367130	8	0.00086032	0.00104478	2.84233	1.76913		E9QH14	E9QH14	actb1	4608	tr|E9QH14|E9QH14_DANRE Actin, beta 1 (Fragment) OS=Danio rerio OX=7955 GN=actb1 PE=1 SV=1	E9QH14_DANRE	Actin, beta 1 (Fragment)	actb1	1	1
		19.0934	18.9832	19.0384	19.1365	19.1919	18.6624	18.3587	18.462	18.3878	18.3676	18.591	18.4871										13	13	13	65.7	65.7	65.7	15.219	0	168.74	37093000	243	5.05936e-05	0.15214	0.575258	0.530066		Q503X5;A0A2R8PX25	Q503X5;A0A2R8PX25	fabp11b	7267	tr|A0A2R8PX25|A0A2R8PX25_DANRE FABP domain-containing protein OS=Danio rerio OX=7955 PE=3 SV=1;tr|Q503X5|Q503X5_DANRE Adipocyte fatty acid-binding protein OS=Danio rerio OX=7955 GN=fabp4b PE=2 SV=1	A0A2R8PX25_DANRE;Q503X5_DANRE	Adipocyte fatty acid-binding protein;FABP domain-containing protein	fabp4b	2;3	1
		17.2012	17.1484	17.1659	17.2731	17.2852	17.0108	16.7569	16.7798	16.9335	16.8727	16.8635	16.8875										16	16	9	36.2	36.2	21.6	50.3	0	91.434	19158000	295	5.09303e-05	0.285736	0.331783	0.316221	Kynurenine--oxoglutarate transaminase 3	A0A0R4IJ00;A0A0R4IG42;Q7T3E5;A0A0R4IEP7;A0A0R4IXI3;A0A0R4IW79;A0A0R4IBA7;A0A0G2KZ36;A0A0R4IE12;A0A0R4IA46	A0A0R4IJ00;A0A0R4IG42;Q7T3E5;A0A0R4IEP7;A0A0R4IXI3;A0A0R4IW79;A0A0R4IBA7	ccbl2	624	sp|Q7T3E5|KAT3_DANRE Kynurenine--oxoglutarate transaminase 3 OS=Danio rerio OX=7955 GN=kyat3 PE=2 SV=2;tr|A0A0G2KZ36|A0A0G2KZ36_DANRE Kynurenine--oxoglutarate transaminase 3 OS=Danio rerio OX=7955 GN=LOC103911241 PE=4 SV=2;tr|A0A0R4IA46|A0A0R4IA46_DANRE Si:ch211-180m24.3 OS=Danio rerio OX=7955 GN=kyat3.3 PE=4 SV=2;tr|A0A0R4IBA7|A0A0R4IBA7_DANRE Kynurenine--oxoglutarate transaminase 3 OS=Danio rer…	A0A0G2KZ36_DANRE;A0A0R4IA46_DANRE;A0A0R4IBA7_DANRE;A0A0R4IE12_DANRE;A0A0R4IEP7_DANRE;A0A0R4IG42_DANRE;A0A0R4IJ00_DANRE;A0A0R4IW79_DANRE;A0A0R4IXI3_DANRE;KAT3_DANRE	Kynurenine--oxoglutarate transaminase 3;Kynurenine--oxoglutarate transaminase 3 (Fragment);Si:ch211-180m24.3	kyat3;kyat3.2;kyat3.3;LOC103911241	1;2;4	1;2
		19.3568	19.3086	19.404	19.4667	19.5528	18.7814	18.462	18.2942	18.4788	18.5232	18.2037	18.6558						cell adhesion;biological adhesion;cell-matrix adhesion;cell-substrate adhesion;cellular process	binding;calcium ion binding;cation binding;ion binding;metal ion binding	extracellular region		5	5	5	24.4	24.4	24.4	23.726	0	134.81	37900000	95	5.11926e-05	0.0628388	0.875425	0.774762		F1R8R9	F1R8R9	epdl2	6231	tr|F1R8R9|F1R8R9_DANRE Ependymin-like 2 OS=Danio rerio OX=7955 GN=epdl2 PE=1 SV=1	F1R8R9_DANRE	Ependymin-like 2	epdl2	1	1
		19.7187	19.6608	19.6193	19.7173	19.641	19.5592	19.3939	19.4339	19.3129	19.4019	19.5129	19.3738						transport;afferent axon development in lateral line nerve;afferent axon development in posterior lateral line nerve;anatomical structure development;anatomical structure morphogenesis;axon ensheathment;axonogenesis;cell development;cell differentiation;cell part morphogenesis;cell projection morphogenesis;cell projection organization;cellular component morphogenesis;cellular component organizatio…	nucleotide binding;acting on acid anhydrides;adenyl nucleotide binding;adenyl ribonucleotide binding;ATP binding;ATPase activity;binding;catalytic activity;hydrolase activity;in phosphorus-containing anhydrides;nucleoside-triphosphatase activity;purine nucleotide binding;purine ribonucleoside triphosphate binding;purine ribonucleotide binding;pyrophosphatase activity;ribonucleotide binding	Golgi stack;cell part;cytoplasmic part;Golgi apparatus part;intracellular organelle part;intracellular part;organelle part	ATP-binding;Nucleotide-binding	56	56	41	59.3	59.3	49.9	82.584	0	323.31	348210000	1344	5.158e-05	0.347396	0.247841	0.23904		B7ZV62	B7ZV62	nsfa	3579	tr|B7ZV62|B7ZV62_DANRE Vesicle-fusing ATPase OS=Danio rerio OX=7955 GN=nsfa PE=1 SV=1	B7ZV62_DANRE	Vesicle-fusing ATPase	nsfa	1	1
		18.6634	18.5518	18.5891	18.8591	18.6882	18.6181	18.2534	18.3483	18.3766	18.2783	18.204	18.1105							transporter activity;active transmembrane transporter activity;anion transmembrane transporter activity;anion:cation symporter activity;carboxylic acid transmembrane transporter activity;cation transmembrane transporter activity;dicarboxylic acid transmembrane transporter activity;inorganic cation transmembrane transporter activity;ion transmembrane transporter activity;metal ion transmembrane tr…	integral to membrane;cell part;intrinsic to membrane;membrane part	Completeproteome;Membrane;Proteomicsidentification;Referenceproteome;Symport;Transmembrane;Transmembranehelix;Transport	13	13	10	25	25	19.9	59.199	0	127.91	38037000	267	5.2248e-05	0.242551	0.399789	0.377345	Amino acid transporter	D7RVS0	D7RVS0	slc1a3b	3852	tr|D7RVS0|D7RVS0_DANRE Amino acid transporter OS=Danio rerio OX=7955 GN=slc1a3b PE=1 SV=1	D7RVS0_DANRE	Amino acid transporter	slc1a3b	1	1
		18.2337	17.6884	18.298	18.2176	18.0339	17.9776	18.6614	18.9238	18.7743	18.6141	18.8591	18.8103						carbohydrate metabolic process;alcohol metabolic process;cellular carbohydrate metabolic process;cellular metabolic process;cellular process;fucose metabolic process;hexose metabolic process;metabolic process;monosaccharide metabolic process;primary metabolic process;small molecule metabolic process	catalytic activity;acting on glycosyl bonds;alpha-L-fucosidase activity;binding;carbohydrate binding;fucose binding;fucosidase activity;hydrolase activity;hydrolyzing O-glycosyl compounds;monosaccharide binding;sugar binding	lytic vacuole;cell part;cytoplasmic part;intracellular membrane-bounded organelle;intracellular organelle;intracellular part;lysosome;membrane-bounded organelle;organelle;vacuole		15	7	7	27.3	16	16	51.524	0	79.086	34537000	156	5.27373e-05	0.10575	-0.698949	-0.633044		Q6NY93	Q6NY93	fuca1.1	8106	tr|Q6NY93|Q6NY93_DANRE Alpha-L-fucosidase OS=Danio rerio OX=7955 GN=fuca1.1 PE=1 SV=1	Q6NY93_DANRE	Alpha-L-fucosidase	fuca1.1	1	1
		19.1411	19.0107	19.2114	19.228	19.1189	18.8852	18.5655	18.3927	18.5286	18.6078	18.1744	18.6694								integral to membrane;cell part;intrinsic to membrane;membrane part	Completeproteome;Proteomicsidentification;Referenceproteome	6	6	6	20.1	20.1	20.1	29.501	0	35.598	22076000	103	5.27612e-05	0.138864	0.609496	0.558767		Q8UUS8;F1QGY8	Q8UUS8	gpm6bb	9017	tr|F1QGY8|F1QGY8_DANRE Glycoprotein M6Bb OS=Danio rerio OX=7955 GN=gpm6bb PE=1 SV=2;tr|Q8UUS8|Q8UUS8_DANRE DMgamma2 OS=Danio rerio OX=7955 GN=gpm6bb PE=1 SV=1	F1QGY8_DANRE;Q8UUS8_DANRE	DMgamma2;Glycoprotein M6Bb	gpm6bb	1	1;2
		14.0342	13.7912	11.7875	10.2649	9.61175	12.9491	15.6404	14.9514	15.0487	14.8158	15.767	15.018				+	NI_TBK12		nucleic acid binding;binding;DNA binding	nucleus;cell part;intracellular membrane-bounded organelle;intracellular organelle;intracellular part;membrane-bounded organelle;organelle	Completeproteome;Referenceproteome	6	6	3	24.8	24.8	13.2	26.825	0	15.774	1720100	40	0.00223759	0.00105263	-3.13378	-1.77119		F1QL92;A0A2R8QPC3;A0A0R4IA78;A0A2R8RW36;A0A0R4INE2	F1QL92;A0A2R8QPC3;A0A0R4IA78	mbd3b	277	tr|A0A0R4IA78|A0A0R4IA78_DANRE Methyl-CpG-binding domain protein 3b OS=Danio rerio OX=7955 GN=mbd3b PE=1 SV=2;tr|A0A0R4INE2|A0A0R4INE2_DANRE Methyl-CpG-binding domain protein 2 OS=Danio rerio OX=7955 GN=mbd2 PE=4 SV=1;tr|A0A2R8QPC3|A0A2R8QPC3_DANRE Methyl-CpG-binding domain protein 3b OS=Danio rerio OX=7955 GN=mbd3b PE=1 SV=1;tr|A0A2R8RW36|A0A2R8RW36_DANRE Methyl-CpG-binding domain protein 2 OS=D…	A0A0R4IA78_DANRE;A0A0R4INE2_DANRE;A0A2R8QPC3_DANRE;A0A2R8RW36_DANRE;F1QL92_DANRE	Methyl-CpG-binding domain protein 2;Methyl-CpG-binding domain protein 3b	mbd2;mbd3b	1;4	1;2
		13.4363	12.5961	13.1015	11.9483	14.7288	11.9824	15.3737	15.1169	15.4314	15.1135	15.955	16.4374				+	NI_TBK12	regulation of leukocyte mediated cytotoxicity;antigen processing and presentation;antigen processing and presentation of peptide antigen;antigen processing and presentation of peptide antigen via MHC class I;biological regulation;immune response;immune system process;positive regulation of adaptive immune response;positive regulation of adaptive immune response based on somatic recombination of i…	antigen binding;binding;peptide antigen binding;peptide binding	plasma membrane;cell part;integral to membrane;intrinsic to membrane;macromolecular complex;membrane;membrane part;MHC class I protein complex;MHC protein complex;plasma membrane part;protein complex	Disulfidebond;Membrane;Transmembrane;Transmembranehelix	8	8	6	25.6	25.6	21.6	45.327	0	28.317	2637200	57	0.000280995	0.00107246	-2.60578	-1.76286		A8E7F4	A8E7F4	mhc1zha	3118	tr|A8E7F4|A8E7F4_DANRE MHC class I antigen ZBA transcript variant 1 OS=Danio rerio OX=7955 GN=mhc1zba PE=2 SV=1	A8E7F4_DANRE	MHC class I antigen ZBA transcript variant 1	mhc1zba	2	1
		13.2843	13.15	13.9388	12.4201	12.8402	12.6536	10.7772	11.0181	10.977	9.85434	11.5318	9.9619				+	NI_TBK12					10	10	10	9.9	9.9	9.9	119.18	0	16.532	1354500	30	4.58122e-05	0.00114286	2.36112	1.75443		K7DYE2	K7DYE2	si:ch211-214p16.3	6739	tr|K7DYE2|K7DYE2_DANRE Phospholipase B1, membrane-associated OS=Danio rerio OX=7955 GN=plb1 PE=3 SV=1	K7DYE2_DANRE	Phospholipase B1, membrane-associated	plb1	3	1
		11.0957	10.932	10.5391	10.3839	8.93915	14.2341	13.8532	14.3614	13.8123	14.1234	14.203	13.8808				+	NI_TBK12	regulation of transcription;biological regulation;DNA-dependent;regulation of biological process;regulation of biosynthetic process;regulation of cellular biosynthetic process;regulation of cellular macromolecule biosynthetic process;regulation of cellular metabolic process;regulation of cellular process;regulation of gene expression;regulation of macromolecule biosynthetic process;regulation of …	nucleic acid binding;binding;DNA binding		Completeproteome;Referenceproteome	2	2	2	18.3	18.3	18.3	16.692	0.00096841	3.1617	410390	2	0.00185403	0.00115108	-3.01839	-1.75472		Q6DGA4;F1R500	Q6DGA4;F1R500	csdc2a	6112	tr|F1R500|F1R500_DANRE Cold shock domain-containing C2, RNA-binding a OS=Danio rerio OX=7955 GN=csdc2a PE=4 SV=1;tr|Q6DGA4|Q6DGA4_DANRE Cold shock domain containing C2, RNA binding OS=Danio rerio OX=7955 GN=csdc2a PE=2 SV=1	F1R500_DANRE;Q6DGA4_DANRE	Cold shock domain containing C2, RNA binding;Cold shock domain-containing C2, RNA-binding a	csdc2a	2;4	1
		18.734	18.5998	18.6565	18.7696	18.732	18.4706	18.4061	18.344	18.3211	18.3437	18.3027	18.3326						signal transduction;activation of phospholipase C activity;activation of phospholipase C activity by dopamine receptor signaling pathway;activation of phospholipase C activity by G-protein coupled receptor protein signaling pathway coupled to IP3 second messenger;biological regulation;cAMP-mediated signaling;cell surface receptor linked signaling pathway;cellular process;cellular response to stim…	nucleotide binding;acting on acid anhydrides;binding;catalytic activity;G-protein beta/gamma-subunit complex binding;G-protein-coupled receptor binding;GTP binding;GTPase activity;guanyl nucleotide binding;guanyl ribonucleotide binding;hydrolase activity;in phosphorus-containing anhydrides;molecular transducer activity;nucleoside-triphosphatase activity;protein binding;protein complex binding;pur…	heterotrimeric G-protein complex;cell part;extrinsic to internal side of plasma membrane;extrinsic to membrane;extrinsic to plasma membrane;intracellular part;macromolecular complex;membrane part;plasma membrane part;protein complex	Completeproteome;GTP-binding;Nucleotide-binding;Proteomicsidentification;Referenceproteome	19	19	9	52.9	52.9	28.1	42.005	0	133.87	46569000	333	5.53192e-05	0.294142	0.318707	0.304184		Q5RKP9;A0A2R8RNG4;B0S554	Q5RKP9	gna11b	7497	tr|A0A2R8RNG4|A0A2R8RNG4_DANRE Guanine nucleotide-binding protein (G protein), alpha 14a OS=Danio rerio OX=7955 GN=gna14a PE=3 SV=1;tr|B0S554|B0S554_DANRE Guanine nucleotide-binding protein (G protein), alpha 14a OS=Danio rerio OX=7955 GN=gna14a PE=3 SV=2;tr|Q5RKP9|Q5RKP9_DANRE Guanine nucleotide-binding protein (G protein), alpha 11b (Gq class) OS=Danio rerio OX=7955 GN=gna11b PE=1 SV=1	A0A2R8RNG4_DANRE;B0S554_DANRE;Q5RKP9_DANRE	Guanine nucleotide-binding protein (G protein), alpha 11b (Gq class);Guanine nucleotide-binding protein (G protein), alpha 14a	gna11b;gna14a	1;3	1;2
		15.2225	17.118	11.5729	11.0747	11.072	17.0066	17.5498	17.6164	18.2796	17.3662	17.6981	17.6413				+	NI_TBK12					3	3	3	6.4	6.4	6.4	81.694	0	5.758	4723400	28	0.00963691	0.00133333	-3.84746	-1.74432		F1R1B9	F1R1B9	pecam1	5974	tr|F1R1B9|F1R1B9_DANRE Platelet/endothelial cell adhesion molecule 1 OS=Danio rerio OX=7955 GN=pecam1a PE=4 SV=2	F1R1B9_DANRE	Platelet/endothelial cell adhesion molecule 1	pecam1a	4	2
		17.1306	17.1069	16.5942	16.922	16.8329	16.9118	17.7275	17.4667	17.6013	17.551	17.3815	17.7616						transport;anatomical structure morphogenesis;cell part morphogenesis;cell projection morphogenesis;cell projection organization;cellular component assembly;cellular component assembly at cellular level;cellular component morphogenesis;cellular component organization;cellular component organization at cellular level;cellular component organization or biogenesis;cellular component organization or b…		intracellular;cell part	Completeproteome;Referenceproteome	18	17	17	39.3	37.5	37.5	55.889	0	131.62	16613000	224	5.79368e-05	0.118366	-0.665229	-0.604638		Q6GMH1	Q6GMH1	dbnla	7933	tr|Q6GMH1|Q6GMH1_DANRE Drebrin-like a OS=Danio rerio OX=7955 GN=dbnla PE=1 SV=1	Q6GMH1_DANRE	Drebrin-like a	dbnla	1	1
		17.2046	17.1747	17.1639	17.2671	16.7519	17.2687	17.7652	17.6867	17.6448	17.6247	17.6764	17.8163										28	28	28	63.7	63.7	63.7	46.004	0	323.31	43966000	513	5.79775e-05	0.15787	-0.563881	-0.519729		Q6NW47	Q6NW47	zgc:85975	8044	tr|Q6NW47|Q6NW47_DANRE Cytoskeleton-associated protein 4 OS=Danio rerio OX=7955 GN=ckap4 PE=1 SV=1	Q6NW47_DANRE	Cytoskeleton-associated protein 4	ckap4	1	1
		18.7696	18.6428	18.5382	18.6892	18.6342	18.4487	18.2367	18.2602	18.2696	18.2269	17.9853	18.2186						nucleobase-containing compound metabolic process;biological regulation;biosynthetic process;cell cycle;cellular biosynthetic process;cellular macromolecule biosynthetic process;cellular macromolecule metabolic process;cellular metabolic process;cellular nitrogen compound metabolic process;cellular process;DNA-dependent;macromolecule biosynthetic process;macromolecule metabolic process;metabolic p…	nucleic acid binding;binding;RNA binding	cytoplasm;cell part;intracellular part	Cellcycle;Completeproteome;Cytoplasm;Growthregulation;Referenceproteome;Transcription;Transcriptionregulation	10	10	10	56.4	56.4	56.4	20.606	0	110.26	28503000	225	5.8534e-05	0.229954	0.420892	0.395768	Malignant T-cell-amplified sequence;Malignant T-cell-amplified sequence 1	F1R3X2;Q7ZV34	F1R3X2;Q7ZV34	mcts1	6073	sp|Q7ZV34|MCTS1_DANRE Malignant T-cell-amplified sequence 1 OS=Danio rerio OX=7955 GN=mcts1 PE=2 SV=1;tr|F1R3X2|F1R3X2_DANRE Malignant T-cell-amplified sequence OS=Danio rerio OX=7955 GN=mcts1 PE=1 SV=1	F1R3X2_DANRE;MCTS1_DANRE	Malignant T-cell-amplified sequence;Malignant T-cell-amplified sequence 1	mcts1	1;2	1
		16.9038	16.597	16.9058	16.8432	16.9882	16.5708	16.1675	16.3302	16.3303	16.2917	16.2737	16.366							binding;carbohydrate binding		Completeproteome;Lectin;Referenceproteome	4	4	4	28.3	28.3	28.3	16.829	0	26.65	8851200	91	5.97925e-05	0.183492	0.508245	0.471972	Galectin	Q7ZZ26	Q7ZZ26	lgalslb	8899	tr|Q7ZZ26|Q7ZZ26_DANRE Galectin OS=Danio rerio OX=7955 GN=lgalslb PE=4 SV=1	Q7ZZ26_DANRE	Galectin	lgalslb	4	1
		17.5796	17.5132	17.4399	17.6219	17.8089	17.4932	16.9511	16.9732	17.1424	17.1201	16.7075	17.127									Completeproteome;Proteomicsidentification;Referenceproteome	19	18	18	35.1	34	34	76.025	0	84.897	16304000	259	6.00081e-05	0.154419	0.572566	0.526925		E9QBZ4;E9QJJ7	E9QBZ4	fermt1	4494	tr|E9QBZ4|E9QBZ4_DANRE FERM domain-containing kindlin 1 OS=Danio rerio OX=7955 GN=fermt1 PE=1 SV=1;tr|E9QJJ7|E9QJJ7_DANRE FERM domain-containing kindlin 1 (Fragment) OS=Danio rerio OX=7955 GN=fermt1 PE=1 SV=1	E9QBZ4_DANRE;E9QJJ7_DANRE	FERM domain-containing kindlin 1;FERM domain-containing kindlin 1 (Fragment)	fermt1	1	1
		17.7383	17.425	17.6063	17.6049	17.8813	17.5677	17.0038	17.0823	17.2612	17.1111	17.1773	17.2248									Completeproteome;Disulfidebond;Immunoglobulindomain;Referenceproteome	13	13	2	39.9	39.9	7.6	43.151	0	124.68	17501000	218	6.02246e-05	0.190382	0.493844	0.4595		F1QYP0	F1QYP0	cadm2a	5875	tr|F1QYP0|F1QYP0_DANRE Cell adhesion molecule 2a OS=Danio rerio OX=7955 GN=cadm2a PE=1 SV=2	F1QYP0_DANRE	Cell adhesion molecule 2a	cadm2a	1	2
		15.5112	15.4064	15.3808	15.2683	15.282	15.3593	15.6303	15.6128	15.7866	15.7038	15.8064	15.6408						cellular process;anatomical structure development;cell development;cellular developmental process;developmental process;neuron development	binding;cation binding;ion binding;metal ion binding;transition metal ion binding;zinc ion binding		Completeproteome;Leucine-richrepeat;Metal-binding;Proteomicsidentification;Referenceproteome;Repeat;Zinc;Zinc-finger	21	21	21	29.8	29.8	29.8	81.84	0	77.118	9518200	181	6.03299e-05	0.287193	-0.328772	-0.313185		A0A0R4IQU4;A2CF42;A0A2R8QM89	A0A0R4IQU4;A2CF42;A0A2R8QM89	lrsam1	903	tr|A0A0R4IQU4|A0A0R4IQU4_DANRE Leucine-rich repeat and sterile alpha motif-containing 1 OS=Danio rerio OX=7955 GN=lrsam1 PE=1 SV=1;tr|A0A2R8QM89|A0A2R8QM89_DANRE Leucine-rich repeat and sterile alpha motif-containing 1 OS=Danio rerio OX=7955 GN=lrsam1 PE=1 SV=1;tr|A2CF42|A2CF42_DANRE Leucine-rich repeat and sterile alpha motif-containing 1 OS=Danio rerio OX=7955 GN=lrsam1 PE=1 SV=1	A0A0R4IQU4_DANRE;A0A2R8QM89_DANRE;A2CF42_DANRE	Leucine-rich repeat and sterile alpha motif-containing 1	lrsam1	1	1
		18.1578	17.9409	18.1048	18.1796	18.2288	17.8903	17.5787	17.6278	17.5958	17.5616	17.2363	17.6213						cell adhesion;biological adhesion;biological regulation;cell-cell adhesion;cellular process;regulation of biological process;regulation of cell development;regulation of cell differentiation;regulation of cellular process;regulation of developmental process;regulation of multicellular organismal development;regulation of multicellular organismal process;regulation of nervous system development;re…		plasma membrane;cell body;cell junction;cell part;cell projection;cell surface;cell-cell junction;membrane;neuron projection;neuronal cell body		12	12	12	39.8	39.8	39.8	37.479	0	133.58	19490000	131	6.03472e-05	0.16562	0.54679	0.504989		F1R350	F1R350	opcml	6037	tr|F1R350|F1R350_DANRE Opioid-binding protein/cell adhesion molecule-like OS=Danio rerio OX=7955 GN=opcml PE=1 SV=1	F1R350_DANRE	Opioid-binding protein/cell adhesion molecule-like	opcml	1	1
		11.919	10.108	12.5223	9.33762	11.0956	13.2773	14.5296	14.8178	13.7876	14.1192	14.2592	13.6264				+	NI_TBK12	generation of precursor metabolites and energy;aerobic respiration;cellular component assembly;cellular component assembly at cellular level;cellular component biogenesis;cellular component organization;cellular component organization at cellular level;cellular component organization or biogenesis;cellular component organization or biogenesis at cellular level;cellular macromolecular complex asse…		mitochondrial intermembrane space;cell part;cytoplasmic part;intracellular organelle part;intracellular part;membrane-enclosed lumen;mitochondrial part;organelle envelope lumen;organelle part	Completeproteome;Proteomicsidentification;Referenceproteome	1	1	1	19.4	19.4	19.4	10.974	0	5.4067	363130	7	0.00126141	0.00139726	-2.81334	-1.7216		B7ZVA6	B7ZVA6	cox19	3580	tr|B7ZVA6|B7ZVA6_DANRE Cytochrome c oxidase assembly factor COX19 OS=Danio rerio OX=7955 GN=cox19 PE=1 SV=1	B7ZVA6_DANRE	Cytochrome c oxidase assembly factor COX19	cox19	1	1
		15.4937	15.7087	15.7437	15.6999	16.0297	15.764	15.2012	15.209	15.1722	14.9448	15.1608	15.3239							catalytic activity;oxidoreductase activity		Completeproteome;Proteomicsidentification;Referenceproteome	8	8	7	35	35	32.5	35.99	0	38.231	4292800	74	6.08176e-05	0.15461	0.571284	0.525771		Q5TYR4	Q5TYR4	rdh14b	7528	tr|Q5TYR4|Q5TYR4_DANRE Retinol dehydrogenase 14b OS=Danio rerio OX=7955 GN=rdh14b PE=1 SV=1	Q5TYR4_DANRE	Retinol dehydrogenase 14b	rdh14b	1	1
		18.7115	18.6663	18.6809	18.5863	18.6677	18.3563	18.1173	17.9801	18.0752	18.0991	18.1885	18.3343						polysaccharide biosynthetic process;biosynthetic process;carbohydrate biosynthetic process;carbohydrate catabolic process;carbohydrate metabolic process;catabolic process;cellular biosynthetic process;cellular carbohydrate biosynthetic process;cellular carbohydrate catabolic process;cellular carbohydrate metabolic process;cellular glucan metabolic process;cellular macromolecule biosynthetic proce…	catalytic activity;4-alpha-glucanotransferase activity;6-glucosidase activity;acting on glycosyl bonds;alpha-glucosidase activity;amylo-alpha-1;glucosidase activity;glycogen debranching enzyme activity;hydrolase activity;hydrolyzing O-glycosyl compounds;transferase activity;transferring glycosyl groups;transferring hexosyl groups		Completeproteome;Proteomicsidentification;Referenceproteome	77	77	72	58.4	58.4	55.4	173.49	0	323.31	111530000	1125	6.13679e-05	0.197806	0.479083	0.446625		A0A0R4IV67;A0A0R4IA63	A0A0R4IV67		1075	tr|A0A0R4IA63|A0A0R4IA63_DANRE Amylo-alpha-1, 6-glucosidase, 4-alpha-glucanotransferase a (Fragment) OS=Danio rerio OX=7955 GN=agla PE=1 SV=1;tr|A0A0R4IV67|A0A0R4IV67_DANRE Glycogen debranching enzyme OS=Danio rerio OX=7955 GN=agla PE=1 SV=1	A0A0R4IA63_DANRE;A0A0R4IV67_DANRE	Amylo-alpha-1, 6-glucosidase, 4-alpha-glucanotransferase a (Fragment);Glycogen debranching enzyme	agla	1	1
		17.2912	17.2355	17.2561	17.4416	17.3915	17.4362	17.5368	17.7431	17.7638	17.7145	17.618	17.7204						protein targeting;cotranslational protein targeting to membrane;establishment of localization;establishment of localization in cell;establishment of protein localization;establishment of protein localization in endoplasmic reticulum;establishment of protein localization to organelle;intracellular protein transport;intracellular transport;protein targeting to ER;protein targeting to membrane;prote…	nucleic acid binding;7S RNA binding;binding;RNA binding	ribonucleoprotein complex;cell part;cytoplasmic part;intracellular part;macromolecular complex;signal recognition particle	Completeproteome;Proteomicsidentification;Referenceproteome	6	6	6	46.8	46.8	46.8	15.85	0	52.921	10455000	112	6.31275e-05	0.280128	-0.340762	-0.32396		Q7T3C9	Q7T3C9	srp19	8696	tr|Q7T3C9|Q7T3C9_DANRE Signal recognition particle 19 OS=Danio rerio OX=7955 GN=srp19 PE=1 SV=1	Q7T3C9_DANRE	Signal recognition particle 19	srp19	1	1
		15.0087	14.2332	14.6998	13.4298	13.5693	13.1974	12.3435	12.2943	11.2904	10.7286	11.8773	11.0661				+	NI_TBK12	lipid metabolic process;cellular lipid metabolic process;cellular metabolic process;cellular process;ceramide metabolic process;developmental process;membrane lipid metabolic process;metabolic process;multicellular organismal development;multicellular organismal process;primary metabolic process;sphingoid metabolic process;sphingolipid metabolic process	catalytic activity;acting on carbon-nitrogen (but not peptide) bonds;ceramidase activity;hydrolase activity;in linear amides	Golgi membrane;apical plasma membrane;cell part;cytoplasmic part;endoplasmic reticulum membrane;endoplasmic reticulum part;Golgi apparatus part;integral to membrane;integral to plasma membrane;intracellular organelle part;intracellular part;intrinsic to membrane;intrinsic to plasma membrane;membrane;membrane part;organelle membrane;organelle part;plasma membrane;plasma membrane part	Cellmembrane;Completeproteome;Developmentalprotein;Glycoprotein;Hydrolase;Lipidmetabolism;Membrane;Referenceproteome;Signal-anchor;Sphingolipidmetabolism;Transmembrane;Transmembranehelix	5	5	5	8.5	8.5	8.5	82.068	0	9.6437	1312000	23	0.000140138	0.0014069	2.42299	1.72231	Neutral ceramidase	Q5W7F1	Q5W7F1	asah2	7596	sp|Q5W7F1|ASAH2_DANRE Neutral ceramidase OS=Danio rerio OX=7955 GN=asah2 PE=1 SV=1	ASAH2_DANRE	Neutral ceramidase	asah2	1	1
		16.5879	16.6188	16.5747	16.7064	16.566	16.5524	16.7605	16.8946	16.7581	16.7897	16.8722	16.8248						transport;establishment of localization;establishment of localization in cell;intracellular transport;nuclear transport;nucleocytoplasmic transport	transporter activity;nucleocytoplasmic transporter activity	nuclear pore;cell part;intracellular organelle part;intracellular part;macromolecular complex;membrane part;nuclear part;organelle part;pore complex;protein complex		19	19	19	21.2	21.2	21.2	126.95	0	178.52	18889000	271	6.41378e-05	0.384195	-0.215575	-0.208713		X1WEZ6;A0A2R8Q4U1	X1WEZ6;A0A2R8Q4U1	nup160	1760	tr|A0A2R8Q4U1|A0A2R8Q4U1_DANRE Nucleoporin 160 OS=Danio rerio OX=7955 GN=nup160 PE=1 SV=1;tr|X1WEZ6|X1WEZ6_DANRE Nucleoporin 160 (Fragment) OS=Danio rerio OX=7955 GN=nup160 PE=1 SV=1	A0A2R8Q4U1_DANRE;X1WEZ6_DANRE	Nucleoporin 160;Nucleoporin 160 (Fragment)	nup160	1	1
		14.4289	14.5671	14.3236	14.088	14.088	14.606	14.8693	15.2664	15.0454	14.9927	15.0854	15.0359							nucleotide binding;acting on L-amino acid peptides;adenyl nucleotide binding;adenyl ribonucleotide binding;ATP binding;binding;catalytic activity;endopeptidase activity;hydrolase activity;metalloendopeptidase activity;metallopeptidase activity;peptidase activity;purine nucleotide binding;purine ribonucleoside triphosphate binding;purine ribonucleotide binding;ribonucleotide binding	membrane;cell part		5	5	4	9.9	9.9	8.4	79.329	0	12.506	2486000	57	6.43831e-05	0.106299	-0.698908	-0.631562		A0A0R4IJC7	A0A0R4IJC7		638	tr|A0A0R4IJC7|A0A0R4IJC7_DANRE YME1-like 1b OS=Danio rerio OX=7955 GN=yme1l1b PE=1 SV=2	A0A0R4IJC7_DANRE	YME1-like 1b	yme1l1b	1	2
		10.4391	13.1775	10.7362	11.7732	11.2942	13.5546	14.2896	14.2175	14.556	14.5965	14.5933	14.3542				+	NI_TBK12	regulation of cell death;biological regulation;regulation of apoptosis;regulation of biological process;regulation of cellular process;regulation of programmed cell death			Completeproteome;Referenceproteome	3	3	3	14.1	14.1	14.1	26.51	0	11.368	754080	23	0.000589116	0.00141176	-2.60538	-1.70549		E7F8A6	E7F8A6	bcl10	4196	tr|E7F8A6|E7F8A6_DANRE BCL10 immune-signaling adaptor OS=Danio rerio OX=7955 GN=bcl10 PE=4 SV=1	E7F8A6_DANRE	BCL10 immune-signaling adaptor	bcl10	4	1
		9.70871	11.2235	11.7073	11.5142	9.90016	14.5436	14.4005	14.3046	14.6471	14.8388	13.9754	14.1103				+	NI_TBK12				Completeproteome;Proteomicsidentification;Referenceproteome	3	3	3	4.4	4.4	4.4	79.424	0	18.272	664830	16	0.00221507	0.00141333	-2.94656	-1.7109		Q05AJ1	Q05AJ1	larp4b	6773	tr|Q05AJ1|Q05AJ1_DANRE La ribonucleoprotein 4B OS=Danio rerio OX=7955 GN=larp4b PE=1 SV=1	Q05AJ1_DANRE	La ribonucleoprotein 4B	larp4b	1	1
		15.4435	15.334	15.7745	15.2456	15.6458	15.4866	15.9699	16.386	16.4448	16.003	16.2881	16.328						lipid metabolic process;cell growth;cellular process;collateral sprouting;developmental cell growth;developmental growth;developmental growth involved in morphogenesis;developmental process;growth;metabolic process;primary metabolic process	catalytic activity;acting on carbon-nitrogen (but not peptide) bonds;ceramidase activity;hydrolase activity;in linear amides	lytic vacuole;cell part;cytoplasmic part;intracellular membrane-bounded organelle;intracellular organelle;intracellular part;lysosome;membrane-bounded organelle;organelle;vacuole	Completeproteome;Referenceproteome	6	6	6	16.5	16.5	16.5	44.68	0	19.164	3825500	64	6.6234e-05	0.0912805	-0.748315	-0.671397		Q6PH71;A0A2R8QEK0	Q6PH71;A0A2R8QEK0	asah1b	8452	tr|A0A2R8QEK0|A0A2R8QEK0_DANRE N-acylsphingosine amidohydrolase (acid ceramidase) 1b OS=Danio rerio OX=7955 GN=asah1b PE=4 SV=1;tr|Q6PH71|Q6PH71_DANRE Ceramidase OS=Danio rerio OX=7955 GN=asah1b PE=2 SV=1	A0A2R8QEK0_DANRE;Q6PH71_DANRE	Ceramidase;N-acylsphingosine amidohydrolase (acid ceramidase) 1b	asah1b	2;4	1
		16.9485	17.3459	17.1131	16.654	17.0347	17.3807	17.8187	17.6429	17.9088	18.0045	17.9423	18.0133										9	9	9	66	66	66	12.01	0	62.871	15154000	132	6.65065e-05	0.0770669	-0.808945	-0.719761		A0A140LGC3	A0A140LGC3		1286	tr|A0A140LGC3|A0A140LGC3_DANRE Si:ch211-276i12.11 OS=Danio rerio OX=7955 GN=si:ch211-276i12.11 PE=1 SV=1	A0A140LGC3_DANRE	Si:ch211-276i12.11	si:ch211-276i12.11	1	1
		9.31251	11.2572	11.7553	9.53985	9.86693	15.3057	15.3937	13.9816	13.0938	13.9252	15.7187	14.6643				+	NI_TBK12	signal transduction;biological regulation;cellular process;cellular response to stimulus;regulation of biological process;regulation of cellular process;response to stimulus	nucleotide binding;adenyl nucleotide binding;adenyl ribonucleotide binding;alcohol group as acceptor;ATP binding;binding;catalytic activity;kinase activity;phosphotransferase activity;protein kinase activity;purine nucleotide binding;purine ribonucleoside triphosphate binding;purine ribonucleotide binding;ribonucleotide binding;transferase activity;transferring phosphorus-containing groups			2	2	2	5	5	5	73.964	0	19.825	400750	16	0.00825622	0.00176744	-3.28996	-1.64307		A8DZG7	A8DZG7	ripk1l	3091	tr|A8DZG7|A8DZG7_DANRE Receptor (TNFRSF)-interacting serine-threonine kinase 1,-like OS=Danio rerio OX=7955 GN=ripk1l PE=4 SV=1	A8DZG7_DANRE	Receptor (TNFRSF)-interacting serine-threonine kinase 1,-like	ripk1l	4	1
		17.25	17.0246	17.1391	17.2873	17.3102	16.9001	16.6725	16.6038	16.6967	16.6388	16.5077	16.7878										9	9	9	41.8	41.8	41.8	35.239	0	91.559	12559000	200	6.72675e-05	0.187206	0.500676	0.464968		A0A0G2L9C0	A0A0G2L9C0		179	tr|A0A0G2L9C0|A0A0G2L9C0_DANRE Uncharacterized protein OS=Danio rerio OX=7955 PE=1 SV=2	A0A0G2L9C0_DANRE	Uncharacterized protein		1	2
		19.2982	19.3006	19.2504	19.2274	19.401	19.194	18.9863	18.9673	18.9908	19.1445	18.9169	18.9843						porphyrin-containing compound metabolic process;biosynthetic process;cellular biosynthetic process;cellular metabolic process;cellular nitrogen compound biosynthetic process;cellular nitrogen compound metabolic process;cellular process;cofactor biosynthetic process;cofactor metabolic process;heme biosynthetic process;heme metabolic process;heterocycle biosynthetic process;heterocycle metabolic pr…	catalytic activity;ferrochelatase activity;lyase activity		Hemebiosynthesis;Iron;Lyase;Porphyrinbiosynthesis	20	20	19	54.5	54.5	52.3	46.001	0	189.94	42289000	319	6.91275e-05	0.324024	0.280267	0.268678	Ferrochelatase	F1R362	F1R362	fech	6041	tr|F1R362|F1R362_DANRE Ferrochelatase OS=Danio rerio OX=7955 GN=fech PE=1 SV=1	F1R362_DANRE	Ferrochelatase	fech	1	1
		19.9908	19.9124	19.8176	20.1428	20.02	19.763	19.5772	19.4803	19.5859	19.6071	19.5104	19.5346						transport;establishment of localization;establishment of protein localization;protein transport	small GTPase regulator activity;enzyme regulator activity;GDP-dissociation inhibitor activity;GTPase regulator activity;nucleoside-triphosphatase regulator activity;Rab GDP-dissociation inhibitor activity		Completeproteome;Proteomicsidentification;Referenceproteome	41	32	32	80.3	63.8	63.8	50.474	0	323.31	210670000	912	6.91752e-05	0.247265	0.391866	0.369577		A2AR68;A0A0R4IED7	A2AR68	gdi1	2665	tr|A0A0R4IED7|A0A0R4IED7_DANRE Rab GDP dissociation inhibitor OS=Danio rerio OX=7955 GN=zgc:112334 PE=3 SV=1;tr|A2AR68|A2AR68_DANRE Rab GDP dissociation inhibitor OS=Danio rerio OX=7955 GN=gdi1 PE=1 SV=1	A0A0R4IED7_DANRE;A2AR68_DANRE	Rab GDP dissociation inhibitor	gdi1;zgc:112334	1;3	1
		14.872	15.1198	14.9045	14.8877	15.0406	14.8923	15.5438	15.3406	15.3754	15.3658	15.6968	15.3035						organelle organization;actin cytoskeleton organization;actin filament severing;actin filament-based process;cellular component organization;cellular component organization at cellular level;cellular component organization or biogenesis;cellular component organization or biogenesis at cellular level;cellular process;cytoskeleton organization			Leucine-richrepeat;Repeat	25	25	25	24.7	24.7	24.7	143.75	0	111.1	9871700	287	6.94639e-05	0.194007	-0.48485	-0.451167		X1WE86	X1WE86	flii	9366	tr|X1WE86|X1WE86_DANRE FLII actin-remodeling protein OS=Danio rerio OX=7955 GN=flii PE=1 SV=1	X1WE86_DANRE	FLII actin-remodeling protein	flii	1	1
		17.7683	17.8427	17.9414	17.7326	18.0026	17.309	17.0954	16.7757	17.2115	16.9616	16.7415	16.9693						retinoid metabolic process;amine transport;amino acid transport;biological regulation;carboxylic acid transport;cellular hormone metabolic process;cellular lipid metabolic process;cellular metabolic process;cellular process;diterpenoid metabolic process;establishment of localization;fat-soluble vitamin metabolic process;hormone metabolic process;hormone transport;isoprenoid metabolic process;lipi…	binding;hormone binding;thyroid hormone binding	extracellular region	Completeproteome;Hormone;Referenceproteome;Secreted;Signal;Thyroidhormone	6	6	6	49	49	49	16.327	0	50.47	10954000	98	7.1197e-05	0.0774836	0.806933	0.717511	Transthyretin	B8JLL8;B8JLL7	B8JLL8;B8JLL7	ttr	3747	tr|B8JLL7|B8JLL7_DANRE Transthyretin OS=Danio rerio OX=7955 GN=ttr PE=3 SV=1;tr|B8JLL8|B8JLL8_DANRE Transthyretin OS=Danio rerio OX=7955 GN=ttr PE=3 SV=1	B8JLL7_DANRE;B8JLL8_DANRE	Transthyretin	ttr	3	1
		15.4326	15.4445	15.3695	15.1212	15.2383	15.3666	15.639	15.7886	15.9736	15.7549	15.8485	16.0436							catalytic activity	membrane;cell part	Completeproteome;Referenceproteome	6	6	6	24.5	24.5	24.5	35.767	0	31.7	3769200	83	7.1415e-05	0.182228	-0.5126	-0.474982		A0PJR3	A0PJR3	ppap2d	2618	tr|A0PJR3|A0PJR3_DANRE Phosphatidic acid phosphatase type 2D OS=Danio rerio OX=7955 GN=ppap2d PE=2 SV=1	A0PJR3_DANRE	Phosphatidic acid phosphatase type 2D	ppap2d	2	1
		17.0142	16.7016	16.9365	16.9632	16.7865	16.7761	16.4053	16.4991	16.4042	16.3782	16.473	16.6118							transporter activity;transmembrane transporter activity	integral to membrane;cell part;intrinsic to membrane;membrane part	Completeproteome;Membrane;Referenceproteome;Transmembrane	11	11	11	20.8	20.8	20.8	78.525	0	122.24	10849000	117	7.16466e-05	0.242416	0.401069	0.377657		F1Q9Q1	F1Q9Q1	sv2ba	4933	tr|F1Q9Q1|F1Q9Q1_DANRE Synaptic vesicle glycoprotein 2Ba OS=Danio rerio OX=7955 GN=sv2ba PE=3 SV=1	F1Q9Q1_DANRE	Synaptic vesicle glycoprotein 2Ba	sv2ba	3	1
		12.1215	13.2072	13.2511	11.5848	13.126	13.6749	15.6186	15.9895	14.357	14.2251	16.6269	15.519				+	NI_TBK12	nucleobase-containing compound metabolic process;biosynthetic process;cellular biosynthetic process;cellular macromolecule biosynthetic process;cellular macromolecule metabolic process;cellular metabolic process;cellular nitrogen compound metabolic process;cellular process;DNA-dependent;macromolecule biosynthetic process;macromolecule metabolic process;metabolic process;nitrogen compound metaboli…		nucleus;cell part;intracellular membrane-bounded organelle;intracellular organelle;intracellular part;membrane-bounded organelle;organelle	Completeproteome;Proteomicsidentification;Referenceproteome	2	2	2	1.8	1.8	1.8	155.56	0.00012832	4.5676	1036200	16	0.000460959	0.00142105	-2.56175	-1.70572		E7FGQ5;A0A2R8QPS2	E7FGQ5;A0A2R8QPS2	rpap1	2300	tr|A0A2R8QPS2|A0A2R8QPS2_DANRE RNA polymerase II-associated protein 1 OS=Danio rerio OX=7955 GN=rpap1 PE=1 SV=1;tr|E7FGQ5|E7FGQ5_DANRE RNA polymerase II-associated protein 1 OS=Danio rerio OX=7955 GN=rpap1 PE=1 SV=1	A0A2R8QPS2_DANRE;E7FGQ5_DANRE	RNA polymerase II-associated protein 1	rpap1	1	1
		16.4394	16.158	16.3005	16.3497	16.407	16.2171	16.5484	16.6609	16.7067	16.6207	16.6102	16.7012						regulation of alternative nuclear mRNA splicing;biological regulation;cellular macromolecule metabolic process;cellular metabolic process;cellular nitrogen compound metabolic process;cellular process;macromolecule metabolic process;metabolic process;mRNA metabolic process;mRNA processing;nitrogen compound metabolic process;nucleic acid metabolic process;nucleobase-containing compound metabolic pr…	nucleic acid binding;nucleotide binding;binding";mRNA binding;nucleic acid binding;RNA binding	spliceosomal complex;cell part;intracellular organelle part;intracellular part;macromolecular complex;nuclear part;organelle part;ribonucleoprotein complex	Completeproteome;Proteomicsidentification;Referenceproteome	32	32	30	36	36	33	96.992	0	280.9	25012000	366	7.18017e-05	0.287108	-0.329412	-0.313448		A8DZA0;F1QGH5;A0A2R8QMA2;F1R4H4;F1RE74;A0A2R8Q379	A8DZA0;F1QGH5	rbm25b	3085	tr|A0A2R8Q379|A0A2R8Q379_DANRE RNA-binding motif protein 25a OS=Danio rerio OX=7955 GN=rbm25a PE=4 SV=1;tr|A0A2R8QMA2|A0A2R8QMA2_DANRE RNA-binding motif protein 25a OS=Danio rerio OX=7955 GN=rbm25a PE=4 SV=1;tr|A8DZA0|A8DZA0_DANRE RNA-binding motif protein 25b OS=Danio rerio OX=7955 GN=rbm25b PE=1 SV=1;tr|F1QGH5|F1QGH5_DANRE RNA-binding motif protein 25b OS=Danio rerio OX=7955 GN=rbm25b PE=1 SV=1…	A0A2R8Q379_DANRE;A0A2R8QMA2_DANRE;A8DZA0_DANRE;F1QGH5_DANRE;F1R4H4_DANRE;F1RE74_DANRE	RNA-binding motif protein 25a;RNA-binding motif protein 25a (Fragment);RNA-binding motif protein 25b	rbm25a;rbm25b	1;4	1
		18.5547	18.5284	18.5257	18.4018	18.603	18.2115	17.8183	17.8809	18.0026	18.159	17.7082	17.9105							catalytic activity;oxidoreductase activity		Completeproteome;Proteomicsidentification;Referenceproteome	20	20	20	68.4	68.4	68.4	33.89	0	225.68	35342000	277	7.22847e-05	0.160688	0.557616	0.513326		Q6GQN9	Q6GQN9	dhrs1	7950	tr|Q6GQN9|Q6GQN9_DANRE Dehydrogenase/reductase (SDR family) member 1 OS=Danio rerio OX=7955 GN=dhrs1 PE=1 SV=1	Q6GQN9_DANRE	Dehydrogenase/reductase (SDR family) member 1	dhrs1	1	1
		14.8221	15.17	15.0434	14.8924	15.0507	14.8148	15.429	15.4575	15.371	15.3143	15.5142	15.3131									Completeproteome;Proteomicsidentification;Referenceproteome	7	7	4	31.5	31.5	18.2	35.14	0	45.036	2615300	71	7.50837e-05	0.223415	-0.434285	-0.406821		E7FGL4;A0A2R8PY04;A0A2R8Q9A5;A0A2R8QA88	E7FGL4;A0A2R8PY04;A0A2R8Q9A5	abhd17ab	4456	tr|A0A2R8PY04|A0A2R8PY04_DANRE Abhydrolase domain-containing 17A, depalmitoylase b OS=Danio rerio OX=7955 GN=abhd17ab PE=1 SV=1;tr|A0A2R8Q9A5|A0A2R8Q9A5_DANRE Abhydrolase domain-containing 17A, depalmitoylase b OS=Danio rerio OX=7955 GN=abhd17ab PE=1 SV=1;tr|A0A2R8QA88|A0A2R8QA88_DANRE Abhydrolase domain-containing 17A, depalmitoylase b OS=Danio rerio OX=7955 GN=abhd17ab PE=1 SV=1;tr|E7FGL4|E7FGL…	A0A2R8PY04_DANRE;A0A2R8Q9A5_DANRE;A0A2R8QA88_DANRE;E7FGL4_DANRE	Abhydrolase domain-containing 17A, depalmitoylase b	abhd17ab	1	1
		16.682	16.4753	16.4775	16.629	16.6941	16.4413	16.8894	16.8358	16.8893	16.8468	16.897	16.9555									Completeproteome;Referenceproteome	16	16	16	56.5	56.5	56.5	33.62	0	130.92	18909000	202	7.77737e-05	0.294037	-0.319102	-0.30396		X1WCY9	X1WCY9	si:ch73-44m9.3	9339	tr|X1WCY9|X1WCY9_DANRE Si:ch73-44m9.3 OS=Danio rerio OX=7955 GN=si:ch73-44m9.3 PE=4 SV=3	X1WCY9_DANRE	Si:ch73-44m9.3	si:ch73-44m9.3	4	3
		14.8517	14.8175	14.7792	14.5559	14.6038	14.492	14.9728	15.182	15.2081	15.1539	15.147	15.1449						ribosomal small subunit assembly;cellular component assembly;cellular component assembly at cellular level;cellular component organization;cellular component organization at cellular level;cellular component organization or biogenesis;cellular component organization or biogenesis at cellular level;cellular macromolecular complex assembly;cellular macromolecular complex subunit organization;cellul…	nucleotide binding;binding;nucleic acid binding	CURI complex;cell part;intracellular organelle part;intracellular part;macromolecular complex;nuclear part;nucleolar part;organelle part;protein complex;UTP-C complex		6	6	6	27.1	27.1	27.1	31.788	0	36.045	2452800	72	7.80924e-05	0.214094	-0.451441	-0.421706		A0A0R4IGH7	A0A0R4IGH7		519	tr|A0A0R4IGH7|A0A0R4IGH7_DANRE Ribosomal RNA-processing 7 homolog A OS=Danio rerio OX=7955 GN=rrp7a PE=1 SV=1	A0A0R4IGH7_DANRE	Ribosomal RNA-processing 7 homolog A	rrp7a	1	1
		15.8827	16.0958	16	16.0709	16.2928	16.0016	15.3368	15.4126	15.6698	15.6677	15.4813	15.646						organic acid metabolic process;amine catabolic process;amine metabolic process;asparagine catabolic process;asparagine catabolic process via L-aspartate;asparagine metabolic process;aspartate family amino acid catabolic process;aspartate family amino acid metabolic process;carboxylic acid catabolic process;carboxylic acid metabolic process;catabolic process;cellular amine metabolic process;cellul…	catalytic activity;acting on carbon-nitrogen (but not peptide) bonds;acting on L-amino acid peptides;asparaginase activity;beta-aspartyl-peptidase activity;exopeptidase activity;hydrolase activity;in linear amides;omega peptidase activity;peptidase activity	cytoplasm;cell part;intracellular part	Autocatalyticcleavage;Completeproteome;Cytoplasm;Hydrolase;Protease;Referenceproteome	10	10	10	46.8	46.8	46.8	32.928	0	17.97	4436400	84	7.83361e-05	0.17768	0.521607	0.482299	Isoaspartyl peptidase/L-asparaginase;Isoaspartyl peptidase/L-asparaginase alpha chain;Isoaspartyl peptidase/L-asparaginase beta chain	Q5BKW9	Q5BKW9	asrgl1	7368	sp|Q5BKW9|ASGL1_DANRE Isoaspartyl peptidase/L-asparaginase OS=Danio rerio OX=7955 GN=asrgl1 PE=2 SV=1	ASGL1_DANRE	Isoaspartyl peptidase/L-asparaginase	asrgl1	2	1
		11.1031	11.2234	9.90829	11.6895	10.863	11.8688	13.7734	13.0668	13.1112	13.3682	14.0941	12.9809				+	NI_TBK12		catalytic activity;acting on L-amino acid peptides;binding;cation binding;hydrolase activity;ion binding;metal ion binding;metallopeptidase activity;peptidase activity;transition metal ion binding;zinc ion binding			4	4	4	5.3	5.3	5.3	107.09	0.0054712	1.9814	330310	8	4.85982e-05	0.00142282	-2.28977	-1.71168		A0A0R4INQ5	A0A0R4INQ5		817	tr|A0A0R4INQ5|A0A0R4INQ5_DANRE Aminopeptidase OS=Danio rerio OX=7955 GN=erap2 PE=3 SV=2	A0A0R4INQ5_DANRE	Aminopeptidase	erap2	3	2
		19.4615	19.651	19.4044	19.4412	19.532	19.2201	19.0354	19.1151	19.105	19.0762	19.015	19.032							catalytic activity;oxidoreductase activity			11	11	10	38.4	38.4	35.3	26.827	0	124.39	68545000	210	7.92008e-05	0.248511	0.388591	0.366319		F1RAM4	F1RAM4	zgc:110339	6305	tr|F1RAM4|F1RAM4_DANRE Zgc:110339 OS=Danio rerio OX=7955 GN=zgc:110339 PE=1 SV=1	F1RAM4_DANRE	Zgc:110339	zgc:110339	1	1
		19.8512	19.7598	19.8402	19.9616	19.8867	19.6539	19.4652	19.4005	19.4548	19.4927	19.5717	19.5776						carbohydrate metabolic process;alcohol catabolic process;alcohol metabolic process;carbohydrate catabolic process;catabolic process;cellular carbohydrate catabolic process;cellular carbohydrate metabolic process;cellular metabolic process;cellular process;generation of precursor metabolites and energy;glucose catabolic process;glucose metabolic process;glycolysis;hexose catabolic process;hexose m…	catalytic activity;acting on the aldehyde or oxo group of donors;acting on the aldehyde or oxo group of donors;disulfide as acceptor;oxidoreductase activity;pyruvate dehydrogenase (acetyl-transferring) activity;pyruvate dehydrogenase activity	organelle;cell part;intracellular membrane-bounded organelle;intracellular organelle;intracellular part;membrane-bounded organelle	Completeproteome;Oxidoreductase;Proteomicsidentification;Pyruvate;Referenceproteome;Thiaminepyrophosphate	38	38	27	67.7	67.7	48.3	43.741	0	323.31	193100000	818	7.98313e-05	0.285801	0.331815	0.315424	Pyruvate dehydrogenase E1 component subunit alpha	Q6P948;A0A0R4IT09;A0A2R8QAA8	Q6P948;A0A0R4IT09;A0A2R8QAA8	pdha1a	991	tr|A0A0R4IT09|A0A0R4IT09_DANRE Pyruvate dehydrogenase E1 component subunit alpha OS=Danio rerio OX=7955 GN=pdha1a PE=1 SV=1;tr|A0A2R8QAA8|A0A2R8QAA8_DANRE Pyruvate dehydrogenase E1 component subunit alpha OS=Danio rerio OX=7955 GN=pdha1a PE=1 SV=1;tr|Q6P948|Q6P948_DANRE Pyruvate dehydrogenase E1 component subunit alpha OS=Danio rerio OX=7955 GN=pdha1a PE=1 SV=1	A0A0R4IT09_DANRE;A0A2R8QAA8_DANRE;Q6P948_DANRE	Pyruvate dehydrogenase E1 component subunit alpha	pdha1a	1	1
		18.9793	18.8457	18.9428	19.0979	18.98	18.8283	18.6313	18.729	18.7019	18.6423	18.662	18.6266						metabolic process;catabolic process;cellular catabolic process;cellular ketone body metabolic process;cellular metabolic process;cellular process;ketone body catabolic process;small molecule catabolic process;small molecule metabolic process	catalytic activity;3-oxoacid CoA-transferase activity;CoA-transferase activity;transferase activity;transferring sulfur-containing groups	mitochondrion;cell part;cytoplasmic part;intracellular membrane-bounded organelle;intracellular organelle;intracellular part;membrane-bounded organelle;organelle	Completeproteome;Mitochondrion;Proteomicsidentification;Referenceproteome;Transferase	20	18	18	44.2	40.4	40.4	57.202	0	323.31	61793000	332	8.05312e-05	0.324126	0.280142	0.268355	Succinyl-CoA:3-ketoacid-coenzyme A transferase	Q6AZB2;A0A0R4IJ61;F1REG7;B0S6X0	Q6AZB2;A0A0R4IJ61	oxct1a	632	tr|A0A0R4IJ61|A0A0R4IJ61_DANRE Succinyl-CoA:3-ketoacid-coenzyme A transferase OS=Danio rerio OX=7955 GN=oxct1a PE=1 SV=2;tr|B0S6X0|B0S6X0_DANRE 3-oxoacid CoA transferase 1a (Fragment) OS=Danio rerio OX=7955 GN=oxct1a PE=1 SV=1;tr|F1REG7|F1REG7_DANRE 3-oxoacid CoA transferase 1a (Fragment) OS=Danio rerio OX=7955 GN=oxct1a PE=1 SV=1;tr|Q6AZB2|Q6AZB2_DANRE Succinyl-CoA:3-ketoacid-coenzyme A transfer…	A0A0R4IJ61_DANRE;B0S6X0_DANRE;F1REG7_DANRE;Q6AZB2_DANRE	3-oxoacid CoA transferase 1a (Fragment);Succinyl-CoA:3-ketoacid-coenzyme A transferase	oxct1a	1	1;2
		13.7176	13.8056	13.863	13.1507	13.5296	13.6055	14.2059	14.6418	14.3807	14.7663	14.9251	14.4905									Completeproteome;Referenceproteome	6	6	6	21.7	21.7	21.7	44.465	0	10.238	1696900	32	8.11348e-05	0.05188	-0.95638	-0.831577		Q4V8W8;A0A0R4IBM5	Q4V8W8;A0A0R4IBM5	snip1	7186	tr|A0A0R4IBM5|A0A0R4IBM5_DANRE Smad nuclear-interacting protein (Fragment) OS=Danio rerio OX=7955 GN=snip1 PE=4 SV=1;tr|Q4V8W8|Q4V8W8_DANRE Smad nuclear-interacting protein OS=Danio rerio OX=7955 GN=snip1 PE=1 SV=1	A0A0R4IBM5_DANRE;Q4V8W8_DANRE	Smad nuclear-interacting protein;Smad nuclear-interacting protein (Fragment)	snip1	1;4	1
		16.9687	16.6492	16.3146	16.5866	16.2782	16.6513	17.1912	17.2314	17.4867	17.3328	17.1954	17.4049						transport;cellular process;establishment of localization;vesicle-mediated transport		Golgi apparatus;cell part;cytoplasmic part;intracellular membrane-bounded organelle;intracellular organelle;intracellular part;membrane;membrane-bounded organelle;organelle	Completeproteome;Referenceproteome	20	20	18	35.2	35.2	31.4	68.686	0	225.27	15572000	249	8.14164e-05	0.0960658	-0.732293	-0.656787		Q5U3J4;A0A2R8QJD2;A7MCG0;R4GDU4;E7FAP9	Q5U3J4;A0A2R8QJD2	clint1a	7581	tr|A0A2R8QJD2|A0A2R8QJD2_DANRE Clathrin interactor 1a OS=Danio rerio OX=7955 GN=clint1a PE=1 SV=1;tr|A7MCG0|A7MCG0_DANRE Clathrin interactor 1a OS=Danio rerio OX=7955 GN=clint1a PE=1 SV=1;tr|E7FAP9|E7FAP9_DANRE Epsin 3b OS=Danio rerio OX=7955 GN=epn3b PE=3 SV=3;tr|Q5U3J4|Q5U3J4_DANRE Clathrin interactor 1 OS=Danio rerio OX=7955 GN=clint1a PE=1 SV=1;tr|R4GDU4|R4GDU4_DANRE Epsin 3b (Fragment) OS=Da…	A0A2R8QJD2_DANRE;A7MCG0_DANRE;E7FAP9_DANRE;Q5U3J4_DANRE;R4GDU4_DANRE	Clathrin interactor 1;Clathrin interactor 1a;Epsin 3b;Epsin 3b (Fragment)	clint1a;epn3b	1;3	1;3
		14.9963	15.5229	14.9844	14.7745	14.6323	15.4153	16.062	15.9659	16.0478	15.8659	16.0145	15.9517						nucleobase-containing compound metabolic process;base-excision repair;biological regulation;cellular macromolecule metabolic process;cellular metabolic process;cellular nitrogen compound metabolic process;cellular process;cellular response to stimulus;cellular response to stress;DNA metabolic process;DNA repair;DNA-dependent;macromolecule metabolic process;metabolic process;nitrogen compound meta…	nucleic acid binding transcription factor activity;binding;carbon-oxygen lyase activity;catalytic activity;DNA binding;DNA-(apurinic or apyrimidinic site) lyase activity;lyase activity;nucleic acid binding;sequence-specific DNA binding transcription factor activity	chromatin;cell part;chromosomal part;intracellular membrane-bounded organelle;intracellular organelle;intracellular organelle part;intracellular part;membrane-bounded organelle;nucleus;organelle;organelle part	Completeproteome;Referenceproteome	2	2	2	27.9	27.9	27.9	12.609	0	26.486	2563800	19	8.18936e-05	0.0550361	-0.930377	-0.81173		E7FGN5	E7FGN5	si:ch211-161c3.6	4458	tr|E7FGN5|E7FGN5_DANRE Si:ch211-161c3.6 OS=Danio rerio OX=7955 GN=si:ch211-161c3.6 PE=3 SV=1	E7FGN5_DANRE	Si:ch211-161c3.6	si:ch211-161c3.6	3	1
		20.0651	20.1071	20.0207	20.0203	20.0902	20.0011	19.9114	19.9062	19.9268	19.9399	19.8864	19.9569						cell morphogenesis;actin cytoskeleton organization;actin filament capping;actin filament-based process;anatomical structure morphogenesis;barbed-end actin filament capping;biological regulation;cellular component morphogenesis;cellular component organization;cellular component organization at cellular level;cellular component organization or biogenesis;cellular component organization or biogenesi…	actin binding;actin filament binding;binding;cytoskeletal protein binding;protein binding	cytoplasm;actin filament;cell part;cytoskeletal part;F-actin capping protein complex;intracellular organelle part;intracellular part;macromolecular complex;organelle part;protein complex	Completeproteome;Proteomicsidentification;Referenceproteome	26	26	26	70.7	70.7	70.7	30.742	0	323.31	218470000	785	8.21944e-05	0.522952	0.129473	0.126891		Q7SXP1	Q7SXP1	capzb	8580	tr|Q7SXP1|Q7SXP1_DANRE F-actin-capping protein subunit beta OS=Danio rerio OX=7955 GN=capzb PE=1 SV=1	Q7SXP1_DANRE	F-actin-capping protein subunit beta	capzb	1	1
		18.9887	18.6034	18.8394	18.9001	19.0174	18.7078	18.4	18.511	18.374	18.3231	18.3635	18.3779							catalytic activity		Completeproteome;Referenceproteome	9	9	9	32.2	32.2	32.2	31.325	0	67.109	27128000	200	8.23054e-05	0.214314	0.451215	0.42133	Isochorismatase domain-containing protein 1	Q08C33	Q08C33	isoc1	6803	sp|Q08C33|ISOC1_DANRE Isochorismatase domain-containing protein 1 OS=Danio rerio OX=7955 GN=isoc1 PE=2 SV=1	ISOC1_DANRE	Isochorismatase domain-containing protein 1	isoc1	2	1
		16.0965	16.1931	16.0035	16.1493	15.9492	16.1434	16.3113	16.4668	16.4036	16.4309	16.5337	16.3374										44	44	44	28.9	28.9	28.9	206.04	0	311.77	31322000	637	8.25797e-05	0.290255	-0.324765	-0.308984		B8A5L1;A0A2R8Q4B1;A0A0R4IFP3	B8A5L1;A0A2R8Q4B1;A0A0R4IFP3	si:dkey-245p14.7	3649	tr|A0A0R4IFP3|A0A0R4IFP3_DANRE Ecm29 proteasome adaptor and scaffold OS=Danio rerio OX=7955 GN=ecpas PE=1 SV=2;tr|A0A2R8Q4B1|A0A2R8Q4B1_DANRE Ecm29 proteasome adaptor and scaffold OS=Danio rerio OX=7955 GN=ecpas PE=1 SV=1;tr|B8A5L1|B8A5L1_DANRE Ecm29 proteasome adaptor and scaffold OS=Danio rerio OX=7955 GN=ecpas PE=1 SV=1	A0A0R4IFP3_DANRE;A0A2R8Q4B1_DANRE;B8A5L1_DANRE	Ecm29 proteasome adaptor and scaffold	ecpas	1	1;2
		18.7951	18.6275	18.9157	19.2303	19.1172	18.668	18.2021	18.0078	18.0712	18.2116	17.6387	18.1608							catalytic activity;acting on L-amino acid peptides;binding;carboxypeptidase activity;cation binding;exopeptidase activity;hydrolase activity;ion binding;metal ion binding;metallopeptidase activity;peptidase activity;peptidyl-dipeptidase activity	membrane;cell part	Carboxypeptidase;Completeproteome;Glycoprotein;Hydrolase;Metal-binding;Metalloprotease;Protease;Proteomicsidentification;Referenceproteome;Zinc	33	33	33	29.8	29.8	29.8	152.78	0	143.87	29905000	349	8.26445e-05	0.0703556	0.843621	0.744799		E7FFA5	E7FFA5	ace	4415	tr|E7FFA5|E7FFA5_DANRE Angiotensin-converting enzyme OS=Danio rerio OX=7955 GN=ace PE=1 SV=1	E7FFA5_DANRE	Angiotensin-converting enzyme	ace	1	1
		19.0429	19.0022	18.9337	19.081	19.0249	18.846	18.797	18.679	18.7459	18.7109	18.7038	18.7817						transport;cellular process;establishment of localization;establishment of localization in cell;establishment of protein localization;intracellular protein transport;intracellular transport;protein transport;vesicle-mediated transport	structural molecule activity	membrane coat;cell part;clathrin coat;clathrin coat of coated pit;clathrin coat of trans-Golgi network vesicle;clathrin vesicle coat;cytoplasmic part;cytoplasmic vesicle part;Golgi apparatus part;intracellular organelle part;intracellular part;macromolecular complex;membrane part;organelle part;plasma membrane part;protein complex;vesicle coat	Coatedpit;Completeproteome;Cytoplasmicvesicle;Membrane;Proteomicsidentification;Referenceproteome	98	30	22	58.6	20.8	15.7	191.63	0	323.31	119250000	694	8.29204e-05	0.344416	0.252062	0.242447	Clathrin heavy chain	E9QBV1;Q5EAQ7	E9QBV1	cltcb	4491	tr|E9QBV1|E9QBV1_DANRE Clathrin heavy chain OS=Danio rerio OX=7955 GN=cltcb PE=1 SV=1;tr|Q5EAQ7|Q5EAQ7_DANRE Clathrin, heavy chain b (Hc) OS=Danio rerio OX=7955 GN=cltcb PE=1 SV=1	E9QBV1_DANRE;Q5EAQ7_DANRE	Clathrin heavy chain;Clathrin, heavy chain b (Hc)	cltcb	1	1
		21.0336	20.8806	20.9007	21.0337	20.9225	20.8057	20.494	20.4842	20.6763	20.6661	20.3569	20.555							nucleotide binding;acting on acid anhydrides;adenyl nucleotide binding;adenyl ribonucleotide binding;ATP binding;binding;catalytic activity;hydrolase activity;in phosphorus-containing anhydrides;motor activity;nucleoside-triphosphatase activity;purine nucleotide binding;purine ribonucleoside triphosphate binding;purine ribonucleotide binding;pyrophosphatase activity;ribonucleotide binding	myosin complex;cell part;cytoskeletal part;intracellular organelle part;intracellular part;macromolecular complex;organelle part;protein complex	Actin-binding;ATP-binding;Coiledcoil;Completeproteome;Motorprotein;Myosin;Nucleotide-binding;Proteomicsidentification;Referenceproteome	244	90	77	74.9	41.2	35.9	222.6	0	323.31	417870000	2024	8.40394e-05	0.248024	0.390682	0.368022		F1QVX3	F1QVX3	myhb	5772	tr|F1QVX3|F1QVX3_DANRE Myosin, heavy chain b OS=Danio rerio OX=7955 GN=myhb PE=1 SV=2	F1QVX3_DANRE	Myosin, heavy chain b	myhb	1	2
		16.9377	16.8025	16.706	16.7418	16.7961	16.6026	16.3719	16.1984	16.3004	16.4474	16.2129	16.494									Completeproteome;Referenceproteome	14	14	7	40.8	40.8	21.9	42.127	0	54.175	14417000	202	8.59417e-05	0.226962	0.426941	0.399955		A1A5X6;A8E4Z3	A1A5X6	phyhipla	2627	tr|A1A5X6|A1A5X6_DANRE Phytanoyl-CoA 2-hydroxylase-interacting protein-like a OS=Danio rerio OX=7955 GN=phyhipla PE=2 SV=1;tr|A8E4Z3|A8E4Z3_DANRE Phytanoyl-CoA 2-hydroxylase-interacting protein-like a OS=Danio rerio OX=7955 GN=phyhipla PE=2 SV=1	A1A5X6_DANRE;A8E4Z3_DANRE	Phytanoyl-CoA 2-hydroxylase-interacting protein-like a	phyhipla	2	1
		20.7794	20.6037	20.5567	20.7948	20.5163	20.6792	20.1734	20.1035	20.31	20.4247	20.1772	20.1443						polysaccharide catabolic process;carbohydrate catabolic process;carbohydrate metabolic process;catabolic process;cellular carbohydrate catabolic process;cellular carbohydrate metabolic process;cellular glucan metabolic process;cellular macromolecule metabolic process;cellular metabolic process;cellular polysaccharide catabolic process;cellular polysaccharide metabolic process;cellular process;ene…	catalytic activity;binding;cofactor binding;glycogen phosphorylase activity;phosphorylase activity;pyridoxal phosphate binding;transferase activity;transferring glycosyl groups;transferring hexosyl groups;vitamin B6 binding;vitamin binding	cytoplasm;cell part;intracellular part	Carbohydratemetabolism;Completeproteome;Glycosyltransferase;Proteomicsidentification;Pyridoxalphosphate;Referenceproteome;Transferase	71	71	48	68.8	68.8	47.3	96.931	0	323.31	329900000	1459	8.60528e-05	0.224491	0.432817	0.405104	Alpha-1,4 glucan phosphorylase	Q503C7	Q503C7	pygma	7243	tr|Q503C7|Q503C7_DANRE Alpha-1,4 glucan phosphorylase OS=Danio rerio OX=7955 GN=pygma PE=1 SV=1	Q503C7_DANRE	Alpha-1,4 glucan phosphorylase	pygma	1	1
		13.4041	13.3894	12.9538	13.8917	13.5124	13.2218	15.6602	15.2381	15.5688	14.9899	15.3432	15.6756				+	NI_TBK12	carbohydrate metabolic process;metabolic process;primary metabolic process	catalytic activity;transferase activity;transferring glycosyl groups;transferring hexosyl groups	membrane;cell part	Completeproteome;Proteomicsidentification;Referenceproteome;Transferase	6	6	3	26.6	26.6	12	39.256	0	49.891	3024300	59	3.02601e-07	0.00142657	-2.01712	-1.72592		A2CED5;A2CED6;A2CED4;F1QT08;A0A2R8Q6M0;B0S7I1;A0A0R4IP41;A2CED1;A2BIR9	A2CED5;A2CED6;A2CED4	gbgt1l4	2772	tr|A0A0R4IP41|A0A0R4IP41_DANRE Globoside alpha-1,3-N-acetylgalactosaminyltransferase 1,-like 3 OS=Danio rerio OX=7955 GN=gbgt1l3 PE=3 SV=2;tr|A0A2R8Q6M0|A0A2R8Q6M0_DANRE Si:ch211-135f11.5 OS=Danio rerio OX=7955 GN=gbgt1l7 PE=3 SV=1;tr|A2BIR9|A2BIR9_DANRE Si:ch211-287c22.1 OS=Danio rerio OX=7955 GN=gbgt1l8 PE=3 SV=1;tr|A2CED1|A2CED1_DANRE Globoside alpha-1,3-N-acetylgalactosaminyltransferase 1,-li…	A0A0R4IP41_DANRE;A0A2R8Q6M0_DANRE;A2BIR9_DANRE;A2CED1_DANRE;A2CED4_DANRE;A2CED5_DANRE;A2CED6_DANRE;B0S7I1_DANRE;F1QT08_DANRE	Globoside alpha-1,3-N-acetylgalactosaminyltransferase 1,-like 3;Globoside alpha-1,3-N-acetylgalactosaminyltransferase 1,-like 3 (Fragment);Globoside alpha-1,3-N-acetylgalactosaminyltransferase 1,-like 4;Globoside alpha-1,3-N-acetylgalactosaminyltransferase 1,-like 4 (Fragment);Si:ch211-135f11.5;Si:ch211-287c22.1;Uncharacterized protein	abo;gbgt1l3;gbgt1l4;gbgt1l7;gbgt1l8	1;3	1;2
		18.1614	18.0465	18.0583	18.2638	18.2855	17.7243	17.6378	17.5835	17.3825	17.3996	17.5344	17.433							catalytic activity;oxidoreductase activity			21	21	21	62.2	62.2	62.2	36.767	0	288.38	82722000	355	8.65344e-05	0.145768	0.59482	0.543671		F1RCW4;Q1LXG1	F1RCW4;Q1LXG1	rdh5	6398	tr|F1RCW4|F1RCW4_DANRE Retinol dehydrogenase 5 (11-cis/9-cis) OS=Danio rerio OX=7955 GN=rdh5 PE=1 SV=1;tr|Q1LXG1|Q1LXG1_DANRE Retinol dehydrogenase 5 (11-cis/9-cis) (Fragment) OS=Danio rerio OX=7955 GN=rdh5 PE=1 SV=1	F1RCW4_DANRE;Q1LXG1_DANRE	Retinol dehydrogenase 5 (11-cis/9-cis);Retinol dehydrogenase 5 (11-cis/9-cis) (Fragment)	rdh5	1	1
		18.3383	18.4628	18.2941	18.3952	18.5133	18.3396	18.0507	17.8341	18.1326	18.0977	17.8717	18.0512										13	13	13	37.3	37.3	37.3	27.621	0	110.92	43345000	291	8.72096e-05	0.251489	0.384213	0.362182	Galectin	F1QSL3	F1QSL3	lgals3l	5646	tr|F1QSL3|F1QSL3_DANRE Galectin (Fragment) OS=Danio rerio OX=7955 GN=lgals3b PE=1 SV=2	F1QSL3_DANRE	Galectin (Fragment)	lgals3b	1	2
		14.7579	15.5124	10.8139	10.5605	11.2787	13.6768	14.7335	15.5083	17.2921	15.9971	16.9401	16.1008				+	NI_TBK12					10	10	10	8	8	8	193.46	0	15.203	1605800	33	0.00600631	0.00142857	-3.32862	-1.69927		F1Q6R2	F1Q6R2	si:dkey-8k3.2	4778	tr|F1Q6R2|F1Q6R2_DANRE Complement 4B (Chido blood group) (Fragment) OS=Danio rerio OX=7955 GN=c4b PE=4 SV=2	F1Q6R2_DANRE	Complement 4B (Chido blood group) (Fragment)	c4b	4	2
		17.5832	17.5696	17.606	17.7014	17.7594	17.4553	17.2516	17.1636	17.3464	17.3436	17.2082	17.3256						transport;anatomical structure development;anatomical structure morphogenesis;cell part morphogenesis;cell projection morphogenesis;cell projection organization;cellular component morphogenesis;cellular component organization;cellular component organization at cellular level;cellular component organization or biogenesis;cellular component organization or biogenesis at cellular level;cellular deve…	binding;lipid binding	cilium;cell part;cell projection	Cellprojection;Cilium;Ciliumbiogenesis/degradation;Completeproteome;Lipid-binding;Proteintransport;Referenceproteome;Transport	7	7	5	40.9	40.9	29.9	29.631	0	119.86	15224000	144	8.76105e-05	0.281368	0.339329	0.32202		Q1RM42	Q1RM42	unc119b	7086	tr|Q1RM42|Q1RM42_DANRE Protein unc-119 homolog A OS=Danio rerio OX=7955 GN=unc119b PE=2 SV=1	Q1RM42_DANRE	Protein unc-119 homolog A	unc119b	2	1
		20.0307	20.1288	19.9373	19.8864	19.8806	20.1509	19.4086	19.3899	19.5955	19.6786	19.1456	19.3487							catalytic activity;transferase activity;transferring glycosyl groups			15	15	14	45.6	45.6	42.6	36.966	0	323.31	125530000	388	8.97927e-05	0.154377	0.57463	0.526555		Q6NV37	Q6NV37	gyg1a	8037	tr|Q6NV37|Q6NV37_DANRE Glycogenin 1 OS=Danio rerio OX=7955 GN=gyg1a PE=1 SV=1	Q6NV37_DANRE	Glycogenin 1	gyg1a	1	1
		11.2416	11.2464	9.75825	11.2289	11.7143	12.7768	13.5777	13.8424	14.1489	13.6324	13.8189	13.3923				+	NI_TBK12				Alternativesplicing;Completeproteome;Referenceproteome;Repeat	2	2	2	1	1	1	216.11	0.001867	2.5778	308390	5	0.000161256	0.00143046	-2.40771	-1.70583	HEAT repeat-containing protein 5A	E9QH09;G1K2J2;A0A2R8S021;E7F1I7;Q8JFV4	E9QH09;G1K2J2;A0A2R8S021;E7F1I7;Q8JFV4	heatr5a	2556	sp|Q8JFV4|HTR5A_DANRE HEAT repeat-containing protein 5A OS=Danio rerio OX=7955 GN=heatr5a PE=2 SV=1;tr|A0A2R8S021|A0A2R8S021_DANRE HEAT repeat-containing protein 5A OS=Danio rerio OX=7955 GN=heatr5a PE=3 SV=1;tr|E7F1I7|E7F1I7_DANRE HEAT repeat-containing protein 5A OS=Danio rerio OX=7955 GN=heatr5a PE=1 SV=1;tr|E9QH09|E9QH09_DANRE HEAT repeat-containing protein 5A OS=Danio rerio OX=7955 GN=heatr5…	A0A2R8S021_DANRE;E7F1I7_DANRE;E9QH09_DANRE;G1K2J2_DANRE;HTR5A_DANRE	HEAT repeat-containing protein 5A	heatr5a	1;2;3	1
		17.813	17.5865	17.5135	17.724	17.7126	17.2418	16.932	16.7558	17.1957	16.8389	16.9971	16.9654										5	4	4	25.8	19.6	19.6	24.183	0	10.557	6304700	31	9.15016e-05	0.124813	0.651097	0.589928		E7EY00;A0A2R8QDE6;A0A2R8RIU7	E7EY00;A0A2R8QDE6;A0A2R8RIU7	BX571714.2	3881	tr|A0A2R8QDE6|A0A2R8QDE6_DANRE Si:dkey-16l2.16 OS=Danio rerio OX=7955 GN=si:dkey-16l2.16 PE=4 SV=1;tr|A0A2R8RIU7|A0A2R8RIU7_DANRE Si:dkey-16l2.16 OS=Danio rerio OX=7955 GN=si:dkey-16l2.16 PE=4 SV=1;tr|E7EY00|E7EY00_DANRE Si:dkey-16l2.16 OS=Danio rerio OX=7955 GN=si:dkey-16l2.16 PE=4 SV=3	A0A2R8QDE6_DANRE;A0A2R8RIU7_DANRE;E7EY00_DANRE	Si:dkey-16l2.16	si:dkey-16l2.16	4	1;3
		18.1713	18.1726	18.201	18.4509	18.3401	18.1199	17.769	17.8642	17.9327	17.8469	17.9697	17.8535						signal transduction;biological regulation;cellular process;cellular response to stimulus;regulation of biological process;regulation of cellular process;response to stimulus		intracellular;cell part	Completeproteome;Proteomicsidentification;Referenceproteome	17	17	17	46.1	46.1	46.1	49.571	0	186.73	31354000	272	9.29419e-05	0.260582	0.369969	0.349346		F1R2J2	F1R2J2	arhgap1	6017	tr|F1R2J2|F1R2J2_DANRE Rho GTPase-activating protein 1 OS=Danio rerio OX=7955 GN=arhgap1 PE=1 SV=1	F1R2J2_DANRE	Rho GTPase-activating protein 1	arhgap1	1	1
		17.3402	17.386	17.575	17.581	17.655	17.3103	16.9377	16.8003	16.9799	17.0552	16.6076	17.0293						negative regulation of peptidase activity;biological regulation;negative regulation of catalytic activity;negative regulation of endopeptidase activity;negative regulation of hydrolase activity;negative regulation of molecular function;regulation of biological process;regulation of catalytic activity;regulation of endopeptidase activity;regulation of hydrolase activity;regulation of metabolic pro…	enzyme inhibitor activity;endopeptidase inhibitor activity;endopeptidase regulator activity;enzyme regulator activity;peptidase inhibitor activity;peptidase regulator activity;serine-type endopeptidase inhibitor activity	extracellular space;extracellular region part	Completeproteome;Proteomicsidentification;Referenceproteome	17	17	15	38.9	38.9	33.7	42.885	0	85.543	26927000	252	9.31895e-05	0.154898	0.572912	0.524913		Q6DG30	Q6DG30	serpinb1	7754	tr|Q6DG30|Q6DG30_DANRE Serpin peptidase inhibitor, clade B (Ovalbumin), member 1 OS=Danio rerio OX=7955 GN=serpinb1 PE=1 SV=1	Q6DG30_DANRE	Serpin peptidase inhibitor, clade B (Ovalbumin), member 1	serpinb1	1	1
		22.5145	22.657	22.8881	22.754	22.7616	22.3955	21.9006	21.8182	22.064	22.1413	22.1147	22.2444						nucleobase-containing compound metabolic process;biological regulation;biosynthetic process;cellular biosynthetic process;cellular metabolic process;cellular nitrogen compound biosynthetic process;cellular nitrogen compound metabolic process;cellular process;CTP biosynthetic process;CTP metabolic process;GTP biosynthetic process;GTP metabolic process;heterocycle biosynthetic process;heterocycle m…	nucleotide binding;adenyl nucleotide binding;adenyl ribonucleotide binding;ATP binding;binding;catalytic activity;kinase activity;nucleobase-containing compound kinase activity;nucleoside diphosphate kinase activity;phosphate group as acceptor;phosphotransferase activity;purine nucleotide binding;purine ribonucleoside triphosphate binding;purine ribonucleotide binding;ribonucleotide binding;trans…	mitochondrion;cell part;cytoplasmic part;cytosol;intracellular membrane-bounded organelle;intracellular organelle;intracellular part;membrane-bounded organelle;organelle	ATP-binding;Completeproteome;Kinase;Nucleotide-binding;Proteomicsidentification;Referenceproteome;Transferase	16	16	11	80.4	80.4	66	17.123	0	323.31	675700000	561	9.34086e-05	0.13864	0.61456	0.559648	Nucleoside diphosphate kinase	Q7SXL4	Q7SXL4	nme2b.2	8572	tr|Q7SXL4|Q7SXL4_DANRE Nucleoside diphosphate kinase OS=Danio rerio OX=7955 GN=nme2b.2 PE=1 SV=1	Q7SXL4_DANRE	Nucleoside diphosphate kinase	nme2b.2	1	1
		13.4367	12.5884	12.7783	12.3517	13.294	14.3249	15.0871	15.3151	15.8167	15.9148	15.1585	15.146				+	NI_TBK12				Completeproteome;Referenceproteome	7	7	7	15.6	15.6	15.6	69.251	0	15.064	2289000	46	4.03374e-05	0.00143243	-2.27736	-1.71421		X1WHC5	X1WHC5	swap70a	9415	tr|X1WHC5|X1WHC5_DANRE Switching B cell complex subunit SWAP70a OS=Danio rerio OX=7955 GN=swap70a PE=4 SV=1	X1WHC5_DANRE	Switching B cell complex subunit SWAP70a	swap70a	4	1
		15.8097	16.3297	15.8918	15.9703	15.8694	16.3453	16.6811	16.7419	16.7965	16.5677	16.7446	16.6001						transport;cellular component organization;cellular component organization or biogenesis;cellular membrane organization;cellular process;endocytosis;establishment of localization;membrane invagination;membrane organization;vesicle-mediated transport		membrane coat;cell part;clathrin coat;clathrin coat of endocytic vesicle;clathrin vesicle coat;cytoplasmic part;cytoplasmic vesicle part;intracellular organelle part;intracellular part;macromolecular complex;membrane part;organelle part;protein complex;vesicle coat	Completeproteome;Proteomicsidentification;Referenceproteome	15	15	9	33.1	33.1	21.4	62.622	0	71.584	9343100	161	9.38342e-05	0.124408	-0.652666	-0.591043		E7EYW2;A0A2R8QSC4;A0A2R8QE79;A0A2R8PZF5;A0A2R8QHR8	E7EYW2;A0A2R8QSC4;A0A2R8QE79;A0A2R8PZF5;A0A2R8QHR8	epn2	3910	tr|A0A2R8PZF5|A0A2R8PZF5_DANRE Epsin 2 OS=Danio rerio OX=7955 GN=epn2 PE=1 SV=1;tr|A0A2R8QE79|A0A2R8QE79_DANRE Epsin 2 OS=Danio rerio OX=7955 GN=epn2 PE=1 SV=1;tr|A0A2R8QHR8|A0A2R8QHR8_DANRE Epsin 2 OS=Danio rerio OX=7955 GN=epn2 PE=1 SV=1;tr|A0A2R8QSC4|A0A2R8QSC4_DANRE Epsin 2 OS=Danio rerio OX=7955 GN=epn2 PE=1 SV=1;tr|E7EYW2|E7EYW2_DANRE Epsin 2 OS=Danio rerio OX=7955 GN=epn2 PE=1 SV=1	A0A2R8PZF5_DANRE;A0A2R8QE79_DANRE;A0A2R8QHR8_DANRE;A0A2R8QSC4_DANRE;E7EYW2_DANRE	Epsin 2	epn2	1	1
		16.2286	16.1975	16.2374	16.1062	16.2909	16.5384	16.587	16.8226	16.7055	16.8045	16.7424	16.6197						transport;biological regulation;cellular component organization;cellular component organization at cellular level;cellular component organization or biogenesis;cellular component organization or biogenesis at cellular level;cellular process;cellular response to stimulus;establishment of localization;establishment of localization in cell;establishment of protein localization;intracellular protein …	nucleotide binding;acting on acid anhydrides;binding;catalytic activity;GTP binding;GTPase activity;guanyl nucleotide binding;guanyl ribonucleotide binding;hydrolase activity;in phosphorus-containing anhydrides;nucleoside-triphosphatase activity;purine nucleotide binding;purine ribonucleoside triphosphate binding;purine ribonucleotide binding;pyrophosphatase activity;ribonucleotide binding	trans-Golgi network;cell part;cytoplasmic part;Golgi apparatus part;intracellular organelle part;intracellular part;organelle part	Completeproteome;GTP-binding;Nucleotide-binding;Referenceproteome	2	1	1	14.9	8.5	8.5	22.818	0	22.182	3666600	20	9.42056e-05	0.216408	-0.447108	-0.417289		Q6DGB3	Q6DGB3	rab30	7769	tr|Q6DGB3|Q6DGB3_DANRE RAB30, member RAS oncogene family OS=Danio rerio OX=7955 GN=rab30 PE=2 SV=1	Q6DGB3_DANRE	RAB30, member RAS oncogene family	rab30	2	1
		15.431	15.5677	15.1928	15.5483	15.1748	15.5643	16.079	15.8037	16.2161	16.0915	15.9062	16.2381						regulation of phosphatase activity;biological regulation;regulation of biological process;regulation of catalytic activity;regulation of cell adhesion;regulation of cellular metabolic process;regulation of cellular process;regulation of dephosphorylation;regulation of hydrolase activity;regulation of metabolic process;regulation of molecular function;regulation of myosin-light-chain-phosphatase a…	binding;14-3-3 protein binding;enzyme regulator activity;phosphatase regulator activity;protein binding	cytoplasm;cell part;intracellular part;macromolecular complex;protein complex;protein serine/threonine phosphatase complex;PTW/PP1 phosphatase complex	Alternativesplicing;ANKrepeat;Completeproteome;Cytoplasm;Referenceproteome;Repeat	22	22	21	21	21	20.1	124.81	0	75.476	10566000	165	9.53669e-05	0.128044	-0.642602	-0.582669	Protein phosphatase 1 regulatory subunit 12A	Z4YIS0;Q6DRG7	Z4YIS0;Q6DRG7	ppp1r12a	7914	sp|Q6DRG7|MYPT1_DANRE Protein phosphatase 1 regulatory subunit 12A OS=Danio rerio OX=7955 GN=ppp1r12a PE=2 SV=2;tr|Z4YIS0|Z4YIS0_DANRE Protein phosphatase 1 regulatory subunit OS=Danio rerio OX=7955 GN=ppp1r12a PE=1 SV=1	MYPT1_DANRE;Z4YIS0_DANRE	Protein phosphatase 1 regulatory subunit;Protein phosphatase 1 regulatory subunit 12A	ppp1r12a	1;2	1;2
		14.8732	14.4846	14.644	15.0252	14.5342	14.1953	15.6085	15.3083	15.8573	15.5391	15.3469	15.835								Golgi apparatus;cell part;cytoplasmic part;intracellular membrane-bounded organelle;intracellular organelle;intracellular part;membrane-bounded organelle;organelle		32	32	32	12.7	12.7	12.7	386.92	0	67.458	6143400	114	9.76932e-05	0.0520594	-0.956436	-0.829126		F1QMB4;A0A2R8QI69	F1QMB4;A0A2R8QI69	golgb1	5467	tr|A0A2R8QI69|A0A2R8QI69_DANRE Golgin B1 OS=Danio rerio OX=7955 GN=golgb1 PE=1 SV=1;tr|F1QMB4|F1QMB4_DANRE Golgin B1 OS=Danio rerio OX=7955 GN=golgb1 PE=1 SV=1	A0A2R8QI69_DANRE;F1QMB4_DANRE	Golgin B1	golgb1	1	1
		14.3104	15.4317	14.73	13.4155	14.815	16.2201	17.0181	17.1454	17.5841	17.4706	16.9037	17.3616				+	NI_TBK12	nucleobase-containing compound metabolic process;catabolic process;cellular catabolic process;cellular macromolecule catabolic process;cellular macromolecule metabolic process;cellular metabolic process;cellular nitrogen compound metabolic process;cellular process;cellular response to stimulus;cellular response to stress;DNA metabolic process;DNA repair;macromolecule catabolic process;macromolecu…	nucleic acid binding;binding;damaged DNA binding;DNA binding	nucleus;cell part;intracellular membrane-bounded organelle;intracellular organelle;intracellular part;membrane-bounded organelle;organelle		10	6	6	28.2	24.5	24.5	43.895	0	40.16	5706000	67	0.000134752	0.00143662	-2.4268	-1.72668		Q1L8N2	Q1L8N2	rad23ab	6886	tr|Q1L8N2|Q1L8N2_DANRE UV excision repair protein RAD23 OS=Danio rerio OX=7955 GN=rad23ab PE=1 SV=1	Q1L8N2_DANRE	UV excision repair protein RAD23	rad23ab	1	1
		10.8388	12.9683	10.4211	11.9259	10.0539	13.1964	13.9093	14.3902	14.4605	15.0441	13.8113	14.0331				+	NI_TBK12					3	3	1	43	43	15.9	12.027	0	34.586	511590	17	0.000833345	0.00144218	-2.70732	-1.71868		A0A0R4IEV6	A0A0R4IEV6		456	tr|A0A0R4IEV6|A0A0R4IEV6_DANRE Si:ch211-202f5.3 OS=Danio rerio OX=7955 GN=si:ch211-202f5.3 PE=1 SV=1	A0A0R4IEV6_DANRE	Si:ch211-202f5.3	si:ch211-202f5.3	1	1
		19.3053	18.9665	19.0976	19.4382	19.3494	18.9143	18.7132	18.6323	18.6305	18.5564	18.5146	18.5522						organic acid metabolic process;amine biosynthetic process;amine metabolic process;biosynthetic process;branched chain family amino acid biosynthetic process;branched chain family amino acid metabolic process;carboxylic acid biosynthetic process;carboxylic acid metabolic process;cellular amine metabolic process;cellular amino acid biosynthetic process;cellular amino acid metabolic process;cellular…	catalytic activity;branched-chain-amino-acid transaminase activity;L-isoleucine transaminase activity;L-leucine transaminase activity;L-valine transaminase activity;transaminase activity;transferase activity;transferring nitrogenous groups		Amino-acidbiosynthesis;Aminotransferase;Branched-chainaminoacidbiosynthesis;Completeproteome;Proteomicsidentification;Pyridoxalphosphate;Referenceproteome;Transferase	19	19	18	44.2	44.2	44.2	43.515	0	323.31	73234000	350	9.97933e-05	0.152568	0.578685	0.529376	Branched-chain-amino-acid aminotransferase	E9QFU8;E9QCQ6	E9QFU8;E9QCQ6	bcat2	4581	tr|E9QCQ6|E9QCQ6_DANRE Branched-chain-amino-acid aminotransferase OS=Danio rerio OX=7955 GN=bcat2 PE=1 SV=1;tr|E9QFU8|E9QFU8_DANRE Branched-chain-amino-acid aminotransferase OS=Danio rerio OX=7955 GN=bcat2 PE=1 SV=1	E9QCQ6_DANRE;E9QFU8_DANRE	Branched-chain-amino-acid aminotransferase	bcat2	1	1
		17.5053	17.3778	17.0942	17.3703	17.3025	17.337	17.9888	17.6233	17.9022	17.7419	17.8992	18.0795						urea cycle;amide biosynthetic process;amine biosynthetic process;amine metabolic process;arginine biosynthetic process;arginine metabolic process;biosynthetic process;carboxylic acid biosynthetic process;carboxylic acid metabolic process;cellular amide metabolic process;cellular amine metabolic process;cellular amino acid biosynthetic process;cellular amino acid metabolic process;cellular biosynt…	nucleotide binding;adenyl nucleotide binding;adenyl ribonucleotide binding;argininosuccinate synthase activity;ATP binding;binding;catalytic activity;forming carbon-nitrogen bonds;ligase activity;purine nucleotide binding;purine ribonucleoside triphosphate binding;purine ribonucleotide binding;ribonucleotide binding		Amino-acidbiosynthesis;Argininebiosynthesis;ATP-binding;Completeproteome;Ligase;Nucleotide-binding;Referenceproteome;Ureacycle	19	19	19	45.2	45.2	45.2	47.128	0	156.9	30379000	268	0.000100514	0.16922	-0.541301	-0.497883	Argininosuccinate synthase	Q66I24;A0A0R4IYV7	Q66I24;A0A0R4IYV7	ass1	7662	sp|Q66I24|ASSY_DANRE Argininosuccinate synthase OS=Danio rerio OX=7955 GN=ass1 PE=2 SV=1;tr|A0A0R4IYV7|A0A0R4IYV7_DANRE Argininosuccinate synthase OS=Danio rerio OX=7955 PE=4 SV=2	A0A0R4IYV7_DANRE;ASSY_DANRE	Argininosuccinate synthase	ass1	2;4	1;2
		10.8206	10.5759	11.4426	11.0942	11.7132	11.2838	12.912	12.9331	14.1996	13.3635	13.0149	13.2724				+	NI_TBK12					3	3	2	2.8	2.8	1.8	146.46	0.00024972	3.7879	160060	4	9.9197e-06	0.00149367	-2.12753	-1.68745		A0A140LGI3;A0A2R8Q7Y3;A0A0G2KFZ1	A0A140LGI3		1292	tr|A0A0G2KFZ1|A0A0G2KFZ1_DANRE Poly [ADP-ribose] polymerase OS=Danio rerio OX=7955 GN=parp14rs2.1 PE=3 SV=2;tr|A0A140LGI3|A0A140LGI3_DANRE Poly [ADP-ribose] polymerase (Fragment) OS=Danio rerio OX=7955 GN=parp14rs2.1 PE=3 SV=1;tr|A0A2R8Q7Y3|A0A2R8Q7Y3_DANRE Poly [ADP-ribose] polymerase OS=Danio rerio OX=7955 GN=parp14rs2.1 PE=3 SV=1	A0A0G2KFZ1_DANRE;A0A140LGI3_DANRE;A0A2R8Q7Y3_DANRE	Poly [ADP-ribose] polymerase;Poly [ADP-ribose] polymerase (Fragment)	parp14rs2.1	3	1;2
		16.6174	16.0348	15.6697	16.4792	14.9771	14.3562	14.5027	13.8882	10.6404	11.8279	9.55179	14.2543				+	NI_TBK12			cytoplasm;cell part;cytoskeleton;extrinsic to membrane;intracellular non-membrane-bounded organelle;intracellular organelle;intracellular part;membrane part;non-membrane-bounded organelle;organelle	Completeproteome;Referenceproteome	2	2	2	3.9	3.9	3.9	69.564	0	14.524	978380	15	0.005535	0.00150318	3.24487	1.68851		B3DGL5	B3DGL5	nf2a	3496	tr|B3DGL5|B3DGL5_DANRE NF2, moesin-ezrin-radixin-like (MERLIN) tumor suppressor a OS=Danio rerio OX=7955 GN=nf2a PE=2 SV=1	B3DGL5_DANRE	NF2, moesin-ezrin-radixin-like (MERLIN) tumor suppressor a	nf2a	2	1
		17.4679	17.4823	17.4103	17.4584	17.4552	17.3791	17.2671	17.2238	17.3717	17.2884	17.2261	17.2492							nucleotide binding;binding;nucleic acid binding;RNA binding	cytoplasm;cell part;intracellular part	Completeproteome;Cytoplasm;Referenceproteome;Repeat;RNA-binding	39	23	23	51.6	34.7	34.7	70.669	0	114.37	32849000	398	0.000101811	0.4444	0.171119	0.166521	Polyadenylate-binding protein	Q7T3G5;F1QUU2	Q7T3G5;F1QUU2	pabpc4	8708	tr|F1QUU2|F1QUU2_DANRE Polyadenylate-binding protein (Fragment) OS=Danio rerio OX=7955 GN=pabpc4 PE=1 SV=2;tr|Q7T3G5|Q7T3G5_DANRE Polyadenylate-binding protein OS=Danio rerio OX=7955 GN=pabpc4 PE=1 SV=1	F1QUU2_DANRE;Q7T3G5_DANRE	Polyadenylate-binding protein;Polyadenylate-binding protein (Fragment)	pabpc4	1	1;2
		14.3857	14.4664	14.1403	13.9155	14.3945	13.6322	15.725	15.8641	16.1083	16.3923	16.328	16.6029				+	NI_TBK12					2	2	2	15	15	15	16.191	0	10.775	2048200	41	9.79124e-07	0.00151282	-2.01437	-1.69117		Q1LWZ1	Q1LWZ1	grn1	7005	tr|Q1LWZ1|Q1LWZ1_DANRE Granulin 1 OS=Danio rerio OX=7955 GN=grna.1 PE=1 SV=1	Q1LWZ1_DANRE	Granulin 1	grna.1	1	1
		10.734	11.0625	9.12966	10.4303	9.46688	14.2316	14.0965	14.6553	14.4007	14.5806	15.3333	11.5231				+	NI_TBK12	nucleobase-containing compound metabolic process;anatomical structure development;biological regulation;cardiac muscle fiber development;cell development;cellular developmental process;cellular macromolecule metabolic process;cellular metabolic process;cellular nitrogen compound metabolic process;cellular process;developmental process;macromolecule metabolic process;metabolic process;mRNA metabol…	nucleotide binding;binding;nucleic acid binding;RNA binding	nucleus;cell part;intracellular membrane-bounded organelle;intracellular organelle;intracellular part;membrane-bounded organelle;organelle	Completeproteome;mRNAprocessing;mRNAsplicing;Nucleus;Referenceproteome;RNA-binding	7	2	2	21.4	9.2	9.2	38.912	0	25.452	422400	5	0.00533069	0.00152258	-3.25572	-1.69663	RNA binding protein fox-1 homolog 1-like	A0A2R8Q4D1;Q7ZT82	A0A2R8Q4D1;Q7ZT82	rbfox1l	1743	sp|Q7ZT82|RFX1L_DANRE RNA binding protein fox-1 homolog 1-like OS=Danio rerio OX=7955 GN=rbfox1l PE=1 SV=1;tr|A0A2R8Q4D1|A0A2R8Q4D1_DANRE RNA binding protein fox-1 homolog OS=Danio rerio OX=7955 GN=rbfox1l PE=4 SV=1	A0A2R8Q4D1_DANRE;RFX1L_DANRE	RNA binding protein fox-1 homolog;RNA binding protein fox-1 homolog 1-like	rbfox1l	1;4	1
		17.5996	17.3346	17.4918	17.3869	17.5485	17.2493	17.0689	17.0111	17.075	17.1375	16.9417	17.0928						nuclear division;biological regulation;cell cycle phase;cell cycle process;cell division;cellular component organization;cellular component organization at cellular level;cellular component organization or biogenesis;cellular component organization or biogenesis at cellular level;cellular process;cellular response to stimulus;exit from mitosis;mitosis;organelle fission;organelle organization;regu…	protein phosphatase type 2A regulator activity;enzyme regulator activity;phosphatase regulator activity;protein phosphatase regulator activity	protein phosphatase type 2A complex;cell part;cytoplasm;intracellular part;macromolecular complex;protein complex;protein serine/threonine phosphatase complex	Cellcycle;Celldivision;Completeproteome;Cytoplasm;Mitosis;Referenceproteome;Repeat;WDrepeat	14	14	7	37.8	37.8	18.8	51.716	0	96.831	15747000	169	0.000103653	0.253958	0.380617	0.358547	Serine/threonine-protein phosphatase 2A 55 kDa regulatory subunit B delta isoform	Q6NY64;A0A0R4IAE3;A0A2R8QR40;A0A2R8Q7X1;E7F3A9;A0A2R8QH25	Q6NY64;A0A0R4IAE3	ppp2r2d	8098	sp|Q6NY64|2ABD_DANRE Serine/threonine-protein phosphatase 2A 55 kDa regulatory subunit B delta isoform OS=Danio rerio OX=7955 GN=ppp2r2d PE=2 SV=1;tr|A0A0R4IAE3|A0A0R4IAE3_DANRE Serine/threonine-protein phosphatase 2A 55 kDa regulatory subunit B OS=Danio rerio OX=7955 GN=ppp2r2d PE=1 SV=2;tr|A0A2R8Q7X1|A0A2R8Q7X1_DANRE Serine/threonine-protein phosphatase 2A 55 kDa regulatory subunit B OS=Danio r…	2ABD_DANRE;A0A0R4IAE3_DANRE;A0A2R8Q7X1_DANRE;A0A2R8QH25_DANRE;A0A2R8QR40_DANRE;E7F3A9_DANRE	Serine/threonine-protein phosphatase 2A 55 kDa regulatory subunit B;Serine/threonine-protein phosphatase 2A 55 kDa regulatory subunit B delta isoform	ppp2r2cb;ppp2r2d	1;2;3	1;2
		10.1146	10.9303	10.2838	10.5163	12.2117	11.3014	13.055	14.4189	13.1099	13.9662	13.3449	12.1047				+	NI_TBK12				Completeproteome;Referenceproteome	1	1	1	8.5	8.5	8.5	20.525	0.00073403	3.361	209620	2	0.000323738	0.00158491	-2.44025	-1.67583		A0A2R8PW55;A0A2R8QBA7;F1RA86	A0A2R8PW55;A0A2R8QBA7;F1RA86	si:ch73-27e22.1	1545	tr|A0A2R8PW55|A0A2R8PW55_DANRE Si:ch73-27e22.1 OS=Danio rerio OX=7955 GN=si:ch73-27e22.1 PE=4 SV=1;tr|A0A2R8QBA7|A0A2R8QBA7_DANRE Si:ch73-27e22.1 OS=Danio rerio OX=7955 GN=si:ch73-27e22.1 PE=4 SV=1;tr|F1RA86|F1RA86_DANRE Si:ch73-27e22.1 OS=Danio rerio OX=7955 GN=si:ch73-27e22.1 PE=4 SV=1	A0A2R8PW55_DANRE;A0A2R8QBA7_DANRE;F1RA86_DANRE	Si:ch73-27e22.1	si:ch73-27e22.1	4	1
		10.3623	12.5886	11.6247	10.5053	11.3337	12.128	13.8425	14.2296	13.8427	12.9222	14.2902	13.5121				+	NI_TBK12				Completeproteome;Proteomicsidentification;Referenceproteome	3	3	3	9.3	9.3	9.3	52.355	0.0021981	2.4509	275430	3	0.000206381	0.00172121	-2.34946	-1.66123		F1RCU0;B8A5N0;F1QGM6	F1RCU0;B8A5N0;F1QGM6	bag5	3653	tr|B8A5N0|B8A5N0_DANRE BCL2-associated athanogene 5 OS=Danio rerio OX=7955 GN=bag5 PE=1 SV=1;tr|F1QGM6|F1QGM6_DANRE BCL2-associated athanogene 5 OS=Danio rerio OX=7955 GN=bag5 PE=1 SV=1;tr|F1RCU0|F1RCU0_DANRE BCL2-associated athanogene 5 OS=Danio rerio OX=7955 GN=bag5 PE=1 SV=1	B8A5N0_DANRE;F1QGM6_DANRE;F1RCU0_DANRE	BCL2-associated athanogene 5	bag5	1	1
		18.4298	18.4479	18.3941	18.4445	18.1441	18.4146	18.6197	18.7472	18.7692	18.672	18.6909	18.7312						adenosine receptor signaling pathway;biological regulation;cAMP-mediated signaling;cell surface receptor linked signaling pathway;cellular process;cellular response to stimulus;coupled to cAMP nucleotide second messenger;coupled to cyclic nucleotide second messenger;cyclic-nucleotide-mediated signaling;gamma-aminobutyric acid signaling pathway;G-protein coupled purinergic receptor signaling pathw…	nucleotide binding;acting on acid anhydrides;binding;catalytic activity;G-protein beta/gamma-subunit complex binding;G-protein-coupled receptor binding;GTP binding;GTPase activity;guanyl nucleotide binding;guanyl ribonucleotide binding;hydrolase activity;in phosphorus-containing anhydrides;molecular transducer activity;nucleoside-triphosphatase activity;protein binding;protein complex binding;pur…	heterotrimeric G-protein complex;cell part;extrinsic to internal side of plasma membrane;extrinsic to membrane;extrinsic to plasma membrane;intracellular part;macromolecular complex;membrane part;plasma membrane part;protein complex	Completeproteome;GTP-binding;Nucleotide-binding;Proteomicsidentification;Referenceproteome;Transducer	23	18	16	59.7	48.7	42	40.836	0	323.31	58045000	371	0.000104102	0.289902	-0.325899	-0.309574		Q6TNT8	Q6TNT8	gnai2a	8522	tr|Q6TNT8|Q6TNT8_DANRE Guanine nucleotide binding protein (G protein), alpha inhibiting activity polypeptide 2 OS=Danio rerio OX=7955 GN=gnai2a PE=1 SV=1	Q6TNT8_DANRE	Guanine nucleotide binding protein (G protein), alpha inhibiting activity polypeptide 2	gnai2a	1	1
		11.3529	10.4508	10.891	11.4002	11.4616	10.6971	14.5124	13.4422	13.1924	12.9281	11.84	14.3054				+	NI_TBK12					2	2	2	5.3	5.3	5.3	45.763	0.00073439	3.3716	234650	7	0.00031622	0.00172376	-2.32783	-1.62355		F1R8X0;A0A2R8QAC6;A0A2R8PYG3	F1R8X0;A0A2R8QAC6;A0A2R8PYG3		6239	tr|A0A2R8PYG3|A0A2R8PYG3_DANRE WAS/WASL-interacting protein family, member 2a OS=Danio rerio OX=7955 GN=wipf2a PE=4 SV=1;tr|A0A2R8QAC6|A0A2R8QAC6_DANRE WAS/WASL-interacting protein family, member 2a OS=Danio rerio OX=7955 GN=wipf2a PE=4 SV=1;tr|F1R8X0|F1R8X0_DANRE WAS/WASL-interacting protein family, member 2a OS=Danio rerio OX=7955 GN=wipf2a PE=4 SV=2	A0A2R8PYG3_DANRE;A0A2R8QAC6_DANRE;F1R8X0_DANRE	WAS/WASL-interacting protein family, member 2a	wipf2a	4	1;2
		15.2488	13.9248	15.0762	14.1562	15.3355	14.5369	13.3222	12.9215	11.1459	13.3394	10.4548	11.4647				+	NI_TBK12		catalytic activity;acting on L-amino acid peptides;endopeptidase activity;hydrolase activity;peptidase activity;serine hydrolase activity;serine-type endopeptidase activity;serine-type peptidase activity		Completeproteome;Disulfidebond;Hydrolase;Protease;Referenceproteome;Serineprotease	4	4	4	10.2	10.2	10.2	57.135	0	14.362	1117800	29	0.000935231	0.0017284	2.60499	1.66714		F1Q9Z9	F1Q9Z9	zgc:165423	4945	tr|F1Q9Z9|F1Q9Z9_DANRE Zgc:165423 OS=Danio rerio OX=7955 GN=zgc:165423 PE=4 SV=1	F1Q9Z9_DANRE	Zgc:165423	zgc:165423	4	1
		19.5429	19.6122	19.621	19.4653	19.6445	19.8059	19.9538	19.9113	20.0678	19.9905	19.9647	19.8504							catalytic activity;oxidoreductase activity			10	10	10	75.9	75.9	75.9	17.109	0	293.47	112390000	327	0.000106464	0.280454	-0.341106	-0.323218		Q502C8;F1QCE3	Q502C8;F1QCE3	prdx5	5046	tr|F1QCE3|F1QCE3_DANRE Peroxiredoxin-5 OS=Danio rerio OX=7955 GN=prdx5 PE=1 SV=1;tr|Q502C8|Q502C8_DANRE Peroxiredoxin-5 OS=Danio rerio OX=7955 GN=prdx5 PE=1 SV=1	F1QCE3_DANRE;Q502C8_DANRE	Peroxiredoxin-5	prdx5	1	1
		15.4699	15.8574	15.6544	15.4605	15.6289	15.9601	16.2559	16.1819	16.2878	16.3417	16.1205	16.1569							nucleic acid binding;binding;RNA binding		Repeat	20	20	17	21.8	21.8	19.2	123.09	0	72.538	10005000	207	0.000106823	0.16475	-0.552233	-0.506803		A0A0R4IWL6;A0A0R4IE22;A0A2R8Q5R2	A0A0R4IWL6;A0A0R4IE22		1133	tr|A0A0R4IE22|A0A0R4IE22_DANRE Pumilio RNA-binding family member 1 (Fragment) OS=Danio rerio OX=7955 GN=pum1 PE=1 SV=1;tr|A0A0R4IWL6|A0A0R4IWL6_DANRE Pumilio RNA-binding family member 1 OS=Danio rerio OX=7955 GN=pum1 PE=1 SV=2;tr|A0A2R8Q5R2|A0A2R8Q5R2_DANRE Pumilio RNA-binding family member 1 OS=Danio rerio OX=7955 GN=pum1 PE=1 SV=1	A0A0R4IE22_DANRE;A0A0R4IWL6_DANRE;A0A2R8Q5R2_DANRE	Pumilio RNA-binding family member 1;Pumilio RNA-binding family member 1 (Fragment)	pum1	1	1;2
		18.884	18.7512	18.9155	19.0428	19.1599	18.5136	18.267	18.0399	18.0559	18.2291	17.5535	17.9728						alcohol metabolic process;cellular aldehyde metabolic process;cellular metabolic process;cellular process;formaldehyde metabolic process;metabolic process;octanol metabolic process;primary alcohol metabolic process;small molecule metabolic process	catalytic activity;acting on CH-OH group of donors;acting on the aldehyde or oxo group of donors;acting on the CH-OH group of donors;alcohol dehydrogenase (NAD) activity;binding;cation binding;formaldehyde dehydrogenase activity;ion binding;metal ion binding;NAD or NADP as acceptor;oxidoreductase activity;transition metal ion binding;zinc ion binding		Completeproteome;Metal-binding;Proteomicsidentification;Referenceproteome;Zinc	18	18	18	50.3	50.3	50.3	40.824	0	146.75	79331000	396	0.000107592	0.0681916	0.858155	0.75315		Q7T2J4;Q6P0S5	Q7T2J4	adh8b	8654	tr|Q6P0S5|Q6P0S5_DANRE Alcohol dehydrogenase 8a OS=Danio rerio OX=7955 GN=adh8a PE=1 SV=1;tr|Q7T2J4|Q7T2J4_DANRE Alcohol dehydrogenase 8b OS=Danio rerio OX=7955 GN=adh8b PE=1 SV=1	Q6P0S5_DANRE;Q7T2J4_DANRE	Alcohol dehydrogenase 8a;Alcohol dehydrogenase 8b	adh8a;adh8b	1	1
		15.2261	15.6876	15.7438	15.8143	15.841	15.7125	14.9082	14.4589	15.0377	14.7542	14.6746	15.1357							catalytic activity;oxidoreductase activity		Completeproteome;Referenceproteome	10	6	6	41.6	30	30	27.36	0	8.3525	2123900	30	0.000109643	0.0712949	0.842697	0.741008		A0A0R4IQ77	A0A0R4IQ77		880	tr|A0A0R4IQ77|A0A0R4IQ77_DANRE Zgc:163083 OS=Danio rerio OX=7955 GN=zgc:163083 PE=3 SV=2	A0A0R4IQ77_DANRE	Zgc:163083	zgc:163083	3	2
		18.1775	18.096	18.0728	18.1444	18.2415	17.6637	18.5393	18.5026	18.8812	18.8806	18.7904	18.8539							enzyme inhibitor activity;endopeptidase inhibitor activity;endopeptidase regulator activity;enzyme regulator activity;peptidase inhibitor activity;peptidase regulator activity	extracellular space;extracellular region part	Completeproteome;Disulfidebond;Proteomicsidentification;Referenceproteome;Secreted	88	88	82	46.8	46.8	44.3	183.23	0	323.31	172350000	1505	0.000111088	0.116801	-0.67535	-0.608338		B8JKW4;F1QYN0	B8JKW4	c3a.1	3730	tr|B8JKW4|B8JKW4_DANRE Complement C3a, tandem duplicate 1 OS=Danio rerio OX=7955 GN=c3a.1 PE=1 SV=1;tr|F1QYN0|F1QYN0_DANRE Complement C3a, tandem duplicate 4 OS=Danio rerio OX=7955 GN=c3a.4 PE=1 SV=2	B8JKW4_DANRE;F1QYN0_DANRE	Complement C3a, tandem duplicate 1;Complement C3a, tandem duplicate 4	c3a.1;c3a.4	1	1;2
		21.3909	21.3692	21.2721	21.2917	21.3458	21.0917	21.0878	20.8062	20.9813	20.8471	20.9232	20.8589						translation;biosynthetic process;cellular biosynthetic process;cellular macromolecule biosynthetic process;cellular macromolecule metabolic process;cellular metabolic process;cellular process;cellular protein metabolic process;macromolecule biosynthetic process;macromolecule metabolic process;metabolic process;primary metabolic process;protein metabolic process	structural constituent of ribosome;structural molecule activity	ribosome;cell part;cytoplasmic part;intracellular non-membrane-bounded organelle;intracellular organelle;intracellular part;macromolecular complex;non-membrane-bounded organelle;organelle;ribonucleoprotein complex	Completeproteome;Proteomicsidentification;Referenceproteome;Ribonucleoprotein;Ribosomalprotein	12	12	12	74.5	74.5	74.5	17.685	0	323.31	258450000	388	0.000111511	0.256788	0.376152	0.354398		Q6DRE6;A0A2R8RYC9;A0A2R8QFL0;A0A2R8Q7N4	Q6DRE6;A0A2R8RYC9;A0A2R8QFL0;A0A2R8Q7N4	rpl12	7907	tr|A0A2R8Q7N4|A0A2R8Q7N4_DANRE 60S ribosomal protein L12 OS=Danio rerio OX=7955 GN=rpl12 PE=1 SV=1;tr|A0A2R8QFL0|A0A2R8QFL0_DANRE 60S ribosomal protein L12 OS=Danio rerio OX=7955 GN=rpl12 PE=1 SV=1;tr|A0A2R8RYC9|A0A2R8RYC9_DANRE 60S ribosomal protein L12 OS=Danio rerio OX=7955 GN=rpl12 PE=1 SV=1;tr|Q6DRE6|Q6DRE6_DANRE 60S ribosomal protein L12 OS=Danio rerio OX=7955 GN=rpl12 PE=1 SV=1	A0A2R8Q7N4_DANRE;A0A2R8QFL0_DANRE;A0A2R8RYC9_DANRE;Q6DRE6_DANRE	60S ribosomal protein L12	rpl12	1	1
		10.0264	10.9468	12.5123	10.4622	12.6248	10.406	13.6692	13.5119	13.7952	13.5339	13.3784	13.7157				+	NI_TBK12				Completeproteome;Proteomicsidentification;Referenceproteome	2	2	2	6.5	6.5	6.5	44.485	0.0050347	2.0036	218310	5	0.000375592	0.00173171	-2.43764	-1.66429		Q7ZWB6	Q7ZWB6	txnipa	8880	tr|Q7ZWB6|Q7ZWB6_DANRE Thioredoxin interacting protein OS=Danio rerio OX=7955 GN=txnipa PE=1 SV=1	Q7ZWB6_DANRE	Thioredoxin interacting protein	txnipa	1	1
		20.0718	19.7784	20.065	20.0442	20.1763	19.7712	19.5953	19.5321	19.5586	19.5542	19.508	19.5828						carbohydrate metabolic process;alcohol biosynthetic process;alcohol catabolic process;alcohol metabolic process;biosynthetic process;carbohydrate biosynthetic process;carbohydrate catabolic process;catabolic process;cellular biosynthetic process;cellular carbohydrate biosynthetic process;cellular carbohydrate catabolic process;cellular carbohydrate metabolic process;cellular metabolic process;cel…	catalytic activity;glucose-6-phosphate isomerase activity;interconverting aldoses and ketoses;intramolecular oxidoreductase activity;isomerase activity		Gluconeogenesis;Glycolysis;Isomerase	37	37	31	63.8	63.8	55	62.084	0	323.31	277970000	846	0.000112598	0.226937	0.429331	0.40119	Glucose-6-phosphate isomerase	F1QZL6	F1QZL6	gpia	5910	tr|F1QZL6|F1QZL6_DANRE Glucose-6-phosphate isomerase OS=Danio rerio OX=7955 GN=gpia PE=1 SV=1	F1QZL6_DANRE	Glucose-6-phosphate isomerase	gpia	1	1
		17.4439	16.9936	17.3342	17.3211	17.3645	17.0683	17.8755	17.7666	17.8703	17.6219	18.114	17.9728								extracellular region		87	87	81	48.7	48.7	45.6	275.77	0	323.31	112260000	1288	0.000112782	0.138643	-0.61588	-0.559563		A2CEW3;A0A0R4IDI3;A0A0R4IXY1	A2CEW3;A0A0R4IDI3	fn1b	2780	tr|A0A0R4IDI3|A0A0R4IDI3_DANRE Fibronectin (Fragment) OS=Danio rerio OX=7955 GN=fn1b PE=1 SV=1;tr|A0A0R4IXY1|A0A0R4IXY1_DANRE Fibronectin 1b (Fragment) OS=Danio rerio OX=7955 GN=fn1b PE=1 SV=1;tr|A2CEW3|A2CEW3_DANRE Fibronectin OS=Danio rerio OX=7955 GN=fn1b PE=1 SV=2	A0A0R4IDI3_DANRE;A0A0R4IXY1_DANRE;A2CEW3_DANRE	Fibronectin;Fibronectin (Fragment);Fibronectin 1b (Fragment)	fn1b	1	1;2
		19.8789	19.6084	19.5928	19.8156	19.6405	19.5743	19.3853	19.3306	19.2405	19.3901	19.1762	19.2752									Completeproteome;Proteomicsidentification;Referenceproteome;Repeat	104	100	100	65.5	63.5	63.5	166.32	0	323.31	479580000	2332	0.000112882	0.251301	0.385434	0.362593		E7EYD0;F8W488	E7EYD0	myom1a	3895	tr|E7EYD0|E7EYD0_DANRE Myomesin 1a (skelemin) OS=Danio rerio OX=7955 GN=myom1a PE=1 SV=1;tr|F8W488|F8W488_DANRE Myomesin 1a (skelemin) (Fragment) OS=Danio rerio OX=7955 GN=myom1a PE=1 SV=1	E7EYD0_DANRE;F8W488_DANRE	Myomesin 1a (skelemin);Myomesin 1a (skelemin) (Fragment)	myom1a	1	1
		16.9934	16.7209	16.7512	16.8109	16.923	16.608	16.4509	16.4021	16.3831	16.4443	16.4636	16.488						transport;cellular process;establishment of localization;establishment of localization in cell;establishment of protein localization;intracellular protein transport;intracellular transport;protein transport;vesicle-mediated transport		AP-type membrane coat adaptor complex;cell part;clathrin adaptor complex;cytoplasmic part;intracellular part;macromolecular complex;membrane part;protein complex	Completeproteome;Membrane;Proteintransport;Proteomicsidentification;Referenceproteome;Transport	18	18	15	55.8	55.8	48.5	48.561	0	92.301	19565000	278	0.000114873	0.266065	0.362563	0.34224		A0A0R4IRS1	A0A0R4IRS1		938	tr|A0A0R4IRS1|A0A0R4IRS1_DANRE AP-1 complex subunit mu-1 OS=Danio rerio OX=7955 GN=ap1m1 PE=1 SV=1	A0A0R4IRS1_DANRE	AP-1 complex subunit mu-1	ap1m1	1	1
		19.0031	18.6431	18.7705	18.9421	18.9368	18.4152	18.1615	18.3063	18.2069	18.166	18.1117	18.2453						signal transduction;biological regulation;cell surface receptor linked signaling pathway;cellular process;cellular response to stimulus;regulation of biological process;regulation of cellular process;response to stimulus;Wnt receptor signaling pathway	binding;cation binding;enzyme regulator activity;ion binding;kinase regulator activity;metal ion binding;protein kinase regulator activity	protein kinase CK2 complex;cell part;intracellular part;macromolecular complex;protein complex	Completeproteome;Metal-binding;Phosphoprotein;Referenceproteome;Wntsignalingpathway;Zinc	9	9	9	49.3	49.3	49.3	24.885	0	92.286	28280000	189	0.000115469	0.150252	0.585485	0.534222	Casein kinase II subunit beta	Q91398	Q91398	csnk2b	9055	sp|Q91398|CSK2B_DANRE Casein kinase II subunit beta OS=Danio rerio OX=7955 GN=csnk2b PE=2 SV=1	CSK2B_DANRE	Casein kinase II subunit beta	csnk2b	2	1
		18.7653	18.6112	18.6823	18.7764	18.8434	18.5103	18.429	18.3567	18.4072	18.3032	18.3974	18.3165						cellular process;biological regulation;cell redox homeostasis;cellular homeostasis;homeostatic process;regulation of biological process;regulation of biological quality;regulation of cellular process	catalytic activity;binding;coenzyme binding;cofactor binding;flavin adenine dinucleotide binding;oxidoreductase activity			35	35	35	55.1	55.1	55.1	66.976	0	287.15	99797000	608	0.000116875	0.287091	0.329817	0.312879		F1RBU6;F1RBU0;A2BGE5;A2BGE4	F1RBU6;F1RBU0;A2BGE5	aifm1	2712	tr|A2BGE4|A2BGE4_DANRE Apoptosis-inducing factor mitochondrion-associated 1 (Fragment) OS=Danio rerio OX=7955 GN=aifm1 PE=1 SV=1;tr|A2BGE5|A2BGE5_DANRE Apoptosis-inducing factor mitochondrion-associated 1 OS=Danio rerio OX=7955 GN=aifm1 PE=1 SV=1;tr|F1RBU0|F1RBU0_DANRE Apoptosis-inducing factor mitochondrion-associated 1 OS=Danio rerio OX=7955 GN=aifm1 PE=1 SV=3;tr|F1RBU6|F1RBU6_DANRE Apoptosis-i…	A2BGE4_DANRE;A2BGE5_DANRE;F1RBU0_DANRE;F1RBU6_DANRE	Apoptosis-inducing factor mitochondrion-associated 1;Apoptosis-inducing factor mitochondrion-associated 1 (Fragment)	aifm1	1	1;3
		17.0588	16.6276	16.6066	17.0293	16.9589	16.4096	15.5908	15.8565	15.9831	15.9081	15.9006	16.2726										12	12	12	29.7	29.7	29.7	52.675	0	39.36	13122000	148	0.00011794	0.0675232	0.863151	0.755931		F1QPB0;F1R2E4	F1QPB0;F1R2E4	nt5dc1	5531	tr|F1QPB0|F1QPB0_DANRE 5'-nucleotidase domain-containing 1 OS=Danio rerio OX=7955 GN=nt5dc1 PE=3 SV=1;tr|F1R2E4|F1R2E4_DANRE 5'-nucleotidase domain-containing 1 (Fragment) OS=Danio rerio OX=7955 GN=nt5dc1 PE=3 SV=2	F1QPB0_DANRE;F1R2E4_DANRE	5'-nucleotidase domain-containing 1;5'-nucleotidase domain-containing 1 (Fragment)	nt5dc1	3	1;2
		16.6251	16.5183	16.5101	17.1463	16.65	16.4938	17.4325	17.2152	17.3202	17.2068	17.4398	17.5518						carbohydrate metabolic process;cellular carbohydrate metabolic process;cellular macromolecule metabolic process;cellular metabolic process;cellular process;cellular protein metabolic process;glycosylation;macromolecule glycosylation;macromolecule metabolic process;macromolecule modification;metabolic process;primary metabolic process;protein glycosylation;protein metabolic process;protein modific…	catalytic activity;binding;carbohydrate binding;cation binding;ion binding;metal ion binding;transferase activity;transferring glycosyl groups	Golgi membrane;cell part;cytoplasmic part;Golgi apparatus part;integral to membrane;intracellular organelle part;intracellular part;intrinsic to membrane;membrane;membrane part;organelle membrane;organelle part	Disulfidebond;Glycosyltransferase;Golgiapparatus;Lectin;Manganese;Membrane;Metal-binding;Transferase;Transmembrane;Transmembranehelix	17	17	2	35.1	35.1	4.8	74.248	0	146.07	13848000	203	0.000119275	0.106552	-0.703775	-0.63073		A0A286YBK3;F1QLU6	A0A286YBK3		1510	tr|A0A286YBK3|A0A286YBK3_DANRE Polypeptide N-acetylgalactosaminyltransferase OS=Danio rerio OX=7955 GN=galnt7 PE=1 SV=1;tr|F1QLU6|F1QLU6_DANRE UDP-N-acetyl-alpha-D-galactosamine: polypeptide N-acetylgalactosaminyltransferase 7 (Fragment) OS=Danio rerio OX=7955 GN=galnt7 PE=1 SV=1	A0A286YBK3_DANRE;F1QLU6_DANRE	Polypeptide N-acetylgalactosaminyltransferase;UDP-N-acetyl-alpha-D-galactosamine: polypeptide N-acetylgalactosaminyltransferase 7 (Fragment)	galnt7	1	1
		15.5639	15.6819	15.6098	15.4714	15.4996	15.7892	16.0693	16.0167	15.9734	15.9812	16.0408	15.8002						regulation of lipid metabolic process;biological regulation;regulation of biological process;regulation of catalytic activity;regulation of cellular metabolic process;regulation of cellular process;regulation of kinase activity;regulation of lipid kinase activity;regulation of metabolic process;regulation of molecular function;regulation of phosphate metabolic process;regulation of phosphorus met…		endosome membrane;cell part;cytoplasmic part;endosomal part;intracellular organelle part;intracellular part;macromolecular complex;membrane;membrane part;organelle membrane;organelle part;PAS complex;protein complex;vacuolar part	Completeproteome;Endosome;Membrane;Referenceproteome;Repeat	21	21	21	30.8	30.8	30.8	88.62	0	60.851	11530000	265	0.000119343	0.256471	-0.377658	-0.35556	Protein VAC14 homolog	A0A0R4ITZ2;Q66L58	A0A0R4ITZ2;Q66L58	vac14	1025	sp|Q66L58|VAC14_DANRE Protein VAC14 homolog OS=Danio rerio OX=7955 GN=vac14 PE=2 SV=1;tr|A0A0R4ITZ2|A0A0R4ITZ2_DANRE Protein VAC14 homolog OS=Danio rerio OX=7955 GN=vac14 PE=1 SV=1	A0A0R4ITZ2_DANRE;VAC14_DANRE	Protein VAC14 homolog	vac14	1;2	1
		10.787	11.1994	10.9243	10.5489	11.4042	11.9367	13.847	14.0946	13.5453	13.5774	13.8436	11.6802				+	NI_TBK12		lipid kinase activity;alcohol group as acceptor;catalytic activity;inositol or phosphatidylinositol kinase activity;kinase activity;phosphatidylinositol phosphate kinase activity;phosphotransferase activity;transferase activity;transferring phosphorus-containing groups		Completeproteome;Kinase;Referenceproteome;Transferase	4	3	3	8.1	6.3	6.3	61.552	0	6.387	225300	10	0.000238437	0.00173333	-2.29794	-1.62653		Q503I3	Q503I3	pip5k1aa	7255	tr|Q503I3|Q503I3_DANRE Phosphatidylinositol-4-phosphate 5-kinase, type I, alpha OS=Danio rerio OX=7955 GN=pip5k1aa PE=1 SV=1	Q503I3_DANRE	Phosphatidylinositol-4-phosphate 5-kinase, type I, alpha	pip5k1aa	1	1
		18.6703	18.8295	18.8667	18.781	18.8079	18.1819	18.0775	17.5995	17.9384	17.969	17.8141	18.0665						organic acid metabolic process;amine biosynthetic process;amine metabolic process;biosynthetic process;carboxylic acid biosynthetic process;carboxylic acid metabolic process;cellular amine metabolic process;cellular amino acid biosynthetic process;cellular amino acid metabolic process;cellular biosynthetic process;cellular ketone metabolic process;cellular metabolic process;cellular modified amin…	catalytic activity;acting on carbon-nitrogen (but not peptide) bonds;amidinotransferase activity;glycine amidinotransferase activity;hydrolase activity;in linear amidines;transferase activity;transferring nitrogenous groups;transferring one-carbon groups	mitochondrial inner membrane;cell part;cytoplasmic part;intracellular organelle part;intracellular part;membrane;mitochondrial membrane;mitochondrial part;organelle inner membrane;organelle membrane;organelle part	Completeproteome;Membrane;Mitochondrion;Mitochondrioninnermembrane;Referenceproteome;Transferase;Transitpeptide	21	21	21	58.5	58.5	58.5	48.045	0	323.31	57605000	417	0.000120531	0.0849196	0.778711	0.690157	Glycine amidinotransferase, mitochondrial	F1QX52;Q6PH19;F8W4N8;F8W3L4	F1QX52;Q6PH19	gatm	5817	sp|Q6PH19|GATM_DANRE Glycine amidinotransferase, mitochondrial OS=Danio rerio OX=7955 GN=gatm PE=2 SV=1;tr|F1QX52|F1QX52_DANRE Glycine amidinotransferase OS=Danio rerio OX=7955 GN=gatm PE=1 SV=1;tr|F8W3L4|F8W3L4_DANRE Glycine amidinotransferase (Fragment) OS=Danio rerio OX=7955 GN=gatm PE=1 SV=1;tr|F8W4N8|F8W4N8_DANRE Glycine amidinotransferase (Fragment) OS=Danio rerio OX=7955 GN=gatm PE=1 SV=1	F1QX52_DANRE;F8W3L4_DANRE;F8W4N8_DANRE;GATM_DANRE	Glycine amidinotransferase;Glycine amidinotransferase (Fragment);Glycine amidinotransferase, mitochondrial	gatm	1;2	1
		10.7938	10.4291	11.1702	11.47	11.6924	10.6844	12.9729	12.7386	12.627	13.4476	13.2883	13.7236				+	NI_TBK12	nucleobase-containing compound metabolic process;biological regulation;biosynthetic process;cellular biosynthetic process;cellular macromolecule biosynthetic process;cellular macromolecule metabolic process;cellular metabolic process;cellular nitrogen compound metabolic process;cellular process;cellular response to stimulus;DNA-dependent;intracellular signal transduction;macromolecule biosyntheti…	nucleotide binding;adenyl nucleotide binding;adenyl ribonucleotide binding;alcohol group as acceptor;ATP binding;binding;catalytic activity;kinase activity;MAP kinase activity;molecular transducer activity;phosphotransferase activity;protein kinase activity;protein serine/threonine kinase activity;purine nucleotide binding;purine ribonucleoside triphosphate binding;purine ribonucleotide binding;r…	nucleus;cell part;cytoplasm;intracellular membrane-bounded organelle;intracellular organelle;intracellular part;membrane-bounded organelle;organelle	ATP-binding;Completeproteome;Cytoplasm;Kinase;Nucleotide-binding;Nucleus;Phosphoprotein;Referenceproteome;Serine/threonine-proteinkinase;Stressresponse;Transcription;Transcriptionregulation;Transferase	9	1	0	26.3	4.7	0	41.445	0.00084859	3.1952	381110	10	1.29001e-05	0.0017381	-2.09302	-1.65538	Mitogen-activated protein kinase;Mitogen-activated protein kinase 14B	F1QQ40;F1R202;Q9DGE1	F1QQ40;F1R202;Q9DGE1	mapk14b	5570	sp|Q9DGE1|MK14B_DANRE Mitogen-activated protein kinase 14B OS=Danio rerio OX=7955 GN=mapk14b PE=1 SV=1;tr|F1QQ40|F1QQ40_DANRE Mitogen-activated protein kinase OS=Danio rerio OX=7955 GN=mapk14b PE=1 SV=1;tr|F1R202|F1R202_DANRE Mitogen-activated protein kinase OS=Danio rerio OX=7955 GN=mapk14b PE=1 SV=1	F1QQ40_DANRE;F1R202_DANRE;MK14B_DANRE	Mitogen-activated protein kinase;Mitogen-activated protein kinase 14B	mapk14b	1	1
		15.0896	15.4303	15.1128	15.1384	14.7298	15.516	15.9643	15.9307	16.0455	15.9951	15.685	15.9378										6	6	6	31.2	31.2	31.2	23.625	0	34.605	3793900	78	0.000124815	0.090784	-0.756899	-0.672645		B8A454	B8A454	bag2	3588	tr|B8A454|B8A454_DANRE BCL2-associated athanogene 2 OS=Danio rerio OX=7955 GN=bag2 PE=4 SV=1	B8A454_DANRE	BCL2-associated athanogene 2	bag2	4	1
		11.1213	15.6186	11.86	10.5503	10.1575	15.9241	16.0421	16.035	16.3384	16.3639	15.1758	15.9631				+	NI_TBK12	transport;anatomical structure morphogenesis;cell part morphogenesis;cell projection morphogenesis;cell projection organization;cellular component assembly;cellular component assembly at cellular level;cellular component morphogenesis;cellular component organization;cellular component organization at cellular level;cellular component organization or biogenesis;cellular component organization or b…		intracellular;cell part	Completeproteome;Proteomicsidentification;Referenceproteome	22	1	1	56.4	6.7	6.7	47.667	0.00085117	3.2451	1019300	13	0.00886853	0.00173913	-3.44775	-1.67034		E7EXG2	E7EXG2	dbnlb	3863	tr|E7EXG2|E7EXG2_DANRE Drebrin-like b OS=Danio rerio OX=7955 GN=dbnlb PE=1 SV=2	E7EXG2_DANRE	Drebrin-like b	dbnlb	1	2
		16.913	16.3273	16.249	16.1228	16.3708	16.3254	17.2208	17.1047	16.9647	17.0789	17.3077	17.467						transition metal ion transport;biological regulation;cation homeostasis;cation transport;cellular cation homeostasis;cellular chemical homeostasis;cellular homeostasis;cellular ion homeostasis;cellular iron ion homeostasis;cellular metal ion homeostasis;cellular process;chemical homeostasis;copper ion transport;establishment of localization;homeostatic process;ion homeostasis;ion transport;iron i…	catalytic activity;binding;cation binding;copper ion binding;ferroxidase activity;ion binding;metal ion binding;oxidizing metal ions;oxidoreductase activity;oxygen as acceptor;transition metal ion binding		Completeproteome;Proteomicsidentification;Referenceproteome	32	32	32	33.1	33.1	33.1	124.38	0	320.97	25951000	414	0.000126098	0.0793197	-0.805915	-0.710971		Q6P3G1;F1RBQ0;F1Q8N4	Q6P3G1	cp	8250	tr|F1Q8N4|F1Q8N4_DANRE Ceruloplasmin (Fragment) OS=Danio rerio OX=7955 GN=cp PE=1 SV=1;tr|F1RBQ0|F1RBQ0_DANRE Ceruloplasmin (Fragment) OS=Danio rerio OX=7955 GN=cp PE=1 SV=1;tr|Q6P3G1|Q6P3G1_DANRE Ceruloplasmin OS=Danio rerio OX=7955 GN=cp PE=1 SV=1	F1Q8N4_DANRE;F1RBQ0_DANRE;Q6P3G1_DANRE	Ceruloplasmin;Ceruloplasmin (Fragment)	cp	1	1
		18.971	18.7231	18.9322	19.0013	19.0309	18.6292	18.0963	18.4302	18.484	18.4165	18.1192	18.1488						cell adhesion;biological adhesion;cell-matrix adhesion;cell-substrate adhesion;cellular process	binding;calcium ion binding;cation binding;ion binding;metal ion binding	extracellular region	Calcium;Completeproteome;Disulfidebond;Glycoprotein;Referenceproteome;Secreted;Signal	8	8	8	35.9	35.9	35.9	23.37	0	179.68	59915000	225	0.000126615	0.145217	0.598766	0.544696	Ependymin	A0A2R8Q2Z0;P17561	A0A2R8Q2Z0;P17561	epd	1705	sp|P17561|EPD_DANRE Ependymin OS=Danio rerio OX=7955 GN=epd PE=2 SV=2;tr|A0A2R8Q2Z0|A0A2R8Q2Z0_DANRE Ependymin OS=Danio rerio OX=7955 GN=epd PE=1 SV=1	A0A2R8Q2Z0_DANRE;EPD_DANRE	Ependymin	epd	1;2	1;2
		10.818	10.7181	11.1478	11.1961	10.3075	11.191	12.7605	13.2773	13.3722	13.1637	13.7469	11.9627				+	NI_TBK12		binding;cation binding;ion binding;metal ion binding		Metal-binding	1	1	1	3.2	3.2	3.2	52.24	0.0047324	2.0871	198930	6	2.35572e-05	0.00174233	-2.15079	-1.66568		Q503H5;Q1LVS6	Q503H5;Q1LVS6	parp12b	6981	tr|Q1LVS6|Q1LVS6_DANRE Poly (ADP-ribose) polymerase family, member 12b OS=Danio rerio OX=7955 GN=parp12b PE=3 SV=2;tr|Q503H5|Q503H5_DANRE Parp12b protein OS=Danio rerio OX=7955 GN=parp12b PE=2 SV=1	Q1LVS6_DANRE;Q503H5_DANRE	Parp12b protein;Poly (ADP-ribose) polymerase family, member 12b	parp12b	2;3	1;2
		19.746	19.3862	19.4202	19.4285	19.3103	19.2081	18.9507	18.8337	18.8967	18.8664	18.8914	19.0835						nucleobase-containing compound metabolic process;biosynthetic process;cellular biosynthetic process;cellular metabolic compound salvage;cellular metabolic process;cellular nitrogen compound biosynthetic process;cellular nitrogen compound metabolic process;cellular process;heterocycle biosynthetic process;heterocycle metabolic process;IMP biosynthetic process;IMP metabolic process;IMP salvage;meta…	catalytic activity;acting on carbon-nitrogen (but not peptide) bonds;AMP deaminase activity;deaminase activity;hydrolase activity;in cyclic amidines		Completeproteome;Proteomicsidentification;Referenceproteome	44	44	36	57.5	57.5	52.6	82.936	0	323.31	204340000	920	0.000128544	0.190854	0.496137	0.458365		Q6P3G5	Q6P3G5	ampd1	8253	tr|Q6P3G5|Q6P3G5_DANRE AMP deaminase OS=Danio rerio OX=7955 GN=ampd1 PE=1 SV=1	Q6P3G5_DANRE	AMP deaminase	ampd1	1	1
		19.0776	18.953	18.8983	18.6432	18.7932	18.9556	18.2316	18.1932	18.2827	18.5163	17.8645	18.3504							structural molecule activity	intermediate filament;cell part;cytoskeletal part;intracellular organelle part;intracellular part;macromolecular complex;organelle part;protein complex	Coiledcoil;Completeproteome;Intermediatefilament;Proteomicsidentification;Referenceproteome	41	28	26	67.8	58.3	58.3	48.878	0	323.31	58654000	444	0.000129749	0.127589	0.64704	0.584183		B0UYS0	B0UYS0	krt15	3426	tr|B0UYS0|B0UYS0_DANRE Keratin 15 OS=Danio rerio OX=7955 GN=krt15 PE=1 SV=1	B0UYS0_DANRE	Keratin 15	krt15	1	1
		10.7309	14.9111	10.4952	10.3314	10.5545	14.8787	15.5478	15.6219	15.0314	15.1304	14.7272	14.751				+	NI_TBK12	organelle organization;actin cytoskeleton organization;actin filament organization;actin filament-based process;actin polymerization or depolymerization;cellular component organization;cellular component organization at cellular level;cellular component organization or biogenesis;cellular component organization or biogenesis at cellular level;cellular macromolecular complex subunit organization;c…		cytoplasm;cell part;intracellular part	Completeproteome;Proteomicsidentification;Referenceproteome	16	1	0	24.6	3.5	0	62.246	0.0089902	1.7375	560840	4	0.00712742	0.00174302	-3.15133	-1.62838		I3ITI8;Q1JPU9;I3IRV8	I3ITI8;Q1JPU9;I3IRV8	abi2b	6719	tr|I3IRV8|I3IRV8_DANRE Abl-interactor 2b OS=Danio rerio OX=7955 GN=abi2b PE=1 SV=1;tr|I3ITI8|I3ITI8_DANRE Abl-interactor 2b OS=Danio rerio OX=7955 GN=abi2b PE=1 SV=1;tr|Q1JPU9|Q1JPU9_DANRE Abl-interactor 2b OS=Danio rerio OX=7955 GN=abi2b PE=1 SV=1	I3IRV8_DANRE;I3ITI8_DANRE;Q1JPU9_DANRE	Abl-interactor 2b	abi2b	1	1
		20.5033	20.3151	20.2966	20.3308	20.2514	20.3635	19.9755	19.9812	20.1225	20.0864	19.8137	20.0334							nucleotide binding;acting on acid anhydrides;adenyl nucleotide binding;adenyl ribonucleotide binding;ATP binding;binding;catalytic activity;hydrolase activity;in phosphorus-containing anhydrides;motor activity;nucleoside-triphosphatase activity;purine nucleotide binding;purine ribonucleoside triphosphate binding;purine ribonucleotide binding;pyrophosphatase activity;ribonucleotide binding	myosin complex;cell part;cytoskeletal part;intracellular organelle part;intracellular part;macromolecular complex;organelle part;protein complex	Actin-binding;ATP-binding;Coiledcoil;Motorprotein;Myosin;Nucleotide-binding	264	75	51	79.2	34.8	26.1	187.32	0	323.31	428130000	1750	0.000130631	0.280544	0.341338	0.322989		E7FAD0	E7FAD0	myhz1.1	4255	tr|E7FAD0|E7FAD0_DANRE Myosin, heavy polypeptide 1.1, skeletal muscle OS=Danio rerio OX=7955 GN=myhz1.1 PE=1 SV=3	E7FAD0_DANRE	Myosin, heavy polypeptide 1.1, skeletal muscle	myhz1.1	1	3
		12.1225	11.6504	9.21415	11.5544	11.5243	10.4203	13.4218	13.194	13.5189	13.2842	13.8269	13.6392				+	NI_TBK12	signal transduction;biological regulation;cellular process;cellular response to stimulus;intracellular signal transduction;regulation of biological process;regulation of cellular process;response to stimulus	nucleotide binding;adenyl nucleotide binding;adenyl ribonucleotide binding;alcohol group as acceptor;ATP binding;binding;catalytic activity;kinase activity;non-membrane spanning protein tyrosine kinase activity;phosphotransferase activity;protein kinase activity;protein tyrosine kinase activity;purine nucleotide binding;purine ribonucleoside triphosphate binding;purine ribonucleotide binding;ribo…	cytoplasm;cell part;intracellular part	ATP-binding;Completeproteome;Kinase;Nucleotide-binding;Referenceproteome;Transferase;Tyrosine-proteinkinase	4	4	4	8	8	8	67.516	0	5.0424	745240	12	0.000320684	0.0017485	-2.39982	-1.6573	Tyrosine-protein kinase	E9QFU7;F1QFN4;M9MMB1;M9MM92	E9QFU7;F1QFN4	syk	4580	tr|E9QFU7|E9QFU7_DANRE Tyrosine-protein kinase OS=Danio rerio OX=7955 GN=syk PE=3 SV=3;tr|F1QFN4|F1QFN4_DANRE Tyrosine-protein kinase OS=Danio rerio OX=7955 GN=syk PE=3 SV=2;tr|M9MM92|M9MM92_DANRE Tyrosine-protein kinase OS=Danio rerio OX=7955 GN=zap70 PE=3 SV=1;tr|M9MMB1|M9MMB1_DANRE Zeta chain of T cell receptor-associated protein kinase 70 (Fragment) OS=Danio rerio OX=7955 GN=zap70 PE=4 SV=1	E9QFU7_DANRE;F1QFN4_DANRE;M9MM92_DANRE;M9MMB1_DANRE	Tyrosine-protein kinase;Zeta chain of T cell receptor-associated protein kinase 70 (Fragment)	syk;zap70	3;4	1;2;3
		16.6351	16.5363	16.7167	16.9649	17.055	16.5978	15.8545	15.7381	16.1583	16.1574	15.3649	15.8894										23	23	23	37.8	37.8	37.8	93.048	0	161.95	16549000	316	0.00013192	0.0626752	0.890538	0.775462		H9GXL1	H9GXL1	LOC557248	6692	tr|H9GXL1|H9GXL1_DANRE Zmp:0000001114 OS=Danio rerio OX=7955 GN=zmp:0000001114 PE=1 SV=1	H9GXL1_DANRE	Zmp:0000001114	zmp:0000001114	1	1
		16.2132	16.1182	16.1624	16.4868	15.9551	15.8957	15.6169	15.5549	15.596	15.6052	15.3305	15.6278							nucleic acid binding;acting on ester bonds;binding;catalytic activity;DNA binding;endonuclease activity;endoribonuclease activity;hydrolase activity;nuclease activity;ribonuclease activity;sequence-specific DNA binding;single-stranded DNA binding;structure-specific DNA binding	nucleus;cell part;cytoplasm;intracellular membrane-bounded organelle;intracellular organelle;intracellular part;membrane-bounded organelle;organelle		11	11	11	47	47	47	31.814	0	40.002	6523600	119	0.000133299	0.151456	0.583341	0.531599		A0A2R8QG76	A0A2R8QG76		2081	tr|A0A2R8QG76|A0A2R8QG76_DANRE Translin-associated factor X OS=Danio rerio OX=7955 GN=tsnax PE=1 SV=1	A0A2R8QG76_DANRE	Translin-associated factor X	tsnax	1	1
		13.1128	14.3931	10.2159	10.28	11.0346	14.6408	15.4165	15.4071	15.398	15.3209	14.836	15.1184				+	NI_TBK12		binding;calcium ion binding;cation binding;ion binding;metal ion binding		Calcium	2	2	2	8.7	8.7	8.7	37.397	0	5.9851	894660	24	0.00513152	0.00174863	-2.96995	-1.62035		A0A2R8Q3H4;A0A2R8QSA2;F1Q7B2	A0A2R8Q3H4;A0A2R8QSA2;F1Q7B2	rcn2	1719	tr|A0A2R8Q3H4|A0A2R8Q3H4_DANRE Reticulocalbin 2 OS=Danio rerio OX=7955 GN=rcn2 PE=4 SV=1;tr|A0A2R8QSA2|A0A2R8QSA2_DANRE Reticulocalbin 2 OS=Danio rerio OX=7955 GN=rcn2 PE=4 SV=1;tr|F1Q7B2|F1Q7B2_DANRE Reticulocalbin 2 OS=Danio rerio OX=7955 GN=rcn2 PE=4 SV=2	A0A2R8Q3H4_DANRE;A0A2R8QSA2_DANRE;F1Q7B2_DANRE	Reticulocalbin 2	rcn2	4	1;2
		15.2733	15.4883	15.2509	14.8434	15.1727	15.6342	15.8538	15.8481	16.098	16.0781	16.0476	16.1186						autophagic vacuole assembly;apoptotic mitochondrial changes;autophagy;catabolic process;cellular catabolic process;cellular component assembly;cellular component assembly at cellular level;cellular component organization;cellular component organization at cellular level;cellular component organization or biogenesis;cellular component organization or biogenesis at cellular level;cellular metabolic…	catalytic activity;acid-amino acid ligase activity;Atg12 ligase activity;Atg8 ligase activity;forming carbon-nitrogen bonds;ligase activity;small conjugating protein ligase activity	ubiquitin ligase complex;cell part;cytoplasmic part;cytoplasmic ubiquitin ligase complex;cytosol;intracellular part;macromolecular complex;protein complex	Autophagy;Completeproteome;Cytoplasm;Isopeptidebond;Ligase;Proteintransport;Referenceproteome;Transport;Ublconjugation;Ublconjugationpathway	8	8	8	25.9	25.9	25.9	35.699	0	42.472	6819200	129	0.00013638	0.0983405	-0.730221	-0.650711	Ubiquitin-like-conjugating enzyme ATG3	Q6PFS7	Q6PFS7	atg3	8429	sp|Q6PFS7|ATG3_DANRE Ubiquitin-like-conjugating enzyme ATG3 OS=Danio rerio OX=7955 GN=atg3 PE=2 SV=1	ATG3_DANRE	Ubiquitin-like-conjugating enzyme ATG3	atg3	2	1
		15.1749	15.0652	15.2152	14.9704	15.0544	15.2021	14.6723	14.9578	14.7891	14.6789	14.7163	14.7533							nucleotide binding;adenyl nucleotide binding;adenyl ribonucleotide binding;alcohol group as acceptor;ATP binding;binding;catalytic activity;kinase activity;MAP kinase activity;molecular transducer activity;phosphotransferase activity;protein kinase activity;protein serine/threonine kinase activity;purine nucleotide binding;purine ribonucleoside triphosphate binding;purine ribonucleotide binding;r…		ATP-binding;Completeproteome;Kinase;Nucleotide-binding;Phosphoprotein;Proteomicsidentification;Referenceproteome;Serine/threonine-proteinkinase;Transferase	6	6	6	17.8	17.8	17.8	41.082	0	8.0559	2955000	39	0.000137042	0.273821	0.352419	0.332783	Mitogen-activated protein kinase	F1QHF2;A0A2R8QEM3;E9QBD3	F1QHF2;A0A2R8QEM3	zgc:171775	5267	tr|A0A2R8QEM3|A0A2R8QEM3_DANRE Mitogen-activated protein kinase OS=Danio rerio OX=7955 GN=zgc:171775 PE=1 SV=1;tr|E9QBD3|E9QBD3_DANRE Zgc:171775 (Fragment) OS=Danio rerio OX=7955 GN=zgc:171775 PE=4 SV=1;tr|F1QHF2|F1QHF2_DANRE Mitogen-activated protein kinase OS=Danio rerio OX=7955 GN=zgc:171775 PE=1 SV=1	A0A2R8QEM3_DANRE;E9QBD3_DANRE;F1QHF2_DANRE	Mitogen-activated protein kinase;Zgc:171775 (Fragment)	zgc:171775	1;4	1
		16.7124	15.7077	17.1833	15.3719	15.7372	14.0757	10.5951	14.5026	10.5692	12.9774	13.6789	14.0367				+	NI_TBK12	system process;absorption of visible light;biological regulation;cellular macromolecule metabolic process;cellular metabolic process;cellular process;cellular protein metabolic process;cellular response to stimulus;circadian regulation of gene expression;circadian rhythm;detection of abiotic stimulus;detection of external stimulus;detection of light stimulus;detection of stimulus;detection of vis…	signal transducer activity;G-protein coupled photoreceptor activity;G-protein coupled receptor activity;molecular transducer activity;photoreceptor activity;receptor activity;signaling receptor activity;transmembrane signaling receptor activity	integral to membrane;cell part;intrinsic to membrane;membrane part	Chromophore;Disulfidebond;G-proteincoupledreceptor;Membrane;Phosphoprotein;Photoreceptorprotein;Receptor;Retinalprotein;Sensorytransduction;Transducer;Transmembrane;Transmembranehelix;Vision	1	1	1	12.3	12.3	12.3	13.314	0.0026406	2.3546	491170	3	0.00428074	0.00175	3.07137	1.67312		A0A2R8RUU3	A0A2R8RUU3		2496	tr|A0A2R8RUU3|A0A2R8RUU3_DANRE Extra-ocular rhodopsin OS=Danio rerio OX=7955 GN=exorh PE=4 SV=1	A0A2R8RUU3_DANRE	Extra-ocular rhodopsin	exorh	4	1
		14.5698	14.9379	14.7609	14.8899	14.0479	14.9098	15.5561	15.4655	15.8442	15.5782	15.604	15.456										6	6	6	24.5	24.5	24.5	33.538	0	25.083	3876200	67	0.000139152	0.0616201	-0.897969	-0.78041		E7FGM1	E7FGM1	si:dkey-27b3.2	4457	tr|E7FGM1|E7FGM1_DANRE Si:dkey-27b3.2 OS=Danio rerio OX=7955 GN=golph3b PE=1 SV=1	E7FGM1_DANRE	Si:dkey-27b3.2	golph3b	1	1
		16.0937	16.2245	16.1693	16.1107	16.5338	16.0573	16.4899	16.8111	16.7794	16.7046	16.6986	16.809						chromatin organization;biological regulation;cellular component assembly;cellular component assembly at cellular level;cellular component organization;cellular component organization at cellular level;cellular component organization or biogenesis;cellular component organization or biogenesis at cellular level;cellular macromolecular complex assembly;cellular macromolecular complex subunit organiz…	binding;nucleic acid binding;acetyltransferase activity;binding;catalytic activity;cation binding;DNA binding;histone acetyltransferase activity;ion binding;lysine N-acetyltransferase activity;metal ion binding;N-acetyltransferase activity;N-acyltransferase activity;transferase activity;transferring acyl groups;transferring acyl groups other than amino-acyl groups;transition metal ion binding";zi…	nucleosome;cell part;chromosomal part;intracellular membrane-bounded organelle;intracellular organelle;intracellular organelle part;intracellular part;macromolecular complex;membrane-bounded organelle;nucleus;organelle;organelle part;protein-DNA complex	Completeproteome;Metal-binding;Nucleus;Proteomicsidentification;Referenceproteome;Zinc;Zinc-finger	9	9	5	33	33	20.8	45.027	0	135.91	7285500	133	0.000139188	0.181983	-0.517232	-0.475935		A5PF46;F8W348;F8W251;A0A2R8QFJ9;B7ZD47	A5PF46	dpf2	2948	tr|A0A2R8QFJ9|A0A2R8QFJ9_DANRE K(lysine) acetyltransferase 6B OS=Danio rerio OX=7955 GN=kat6b PE=4 SV=1;tr|A5PF46|A5PF46_DANRE D4, zinc and double PHD fingers family 2 OS=Danio rerio OX=7955 GN=dpf2 PE=3 SV=1;tr|B7ZD47|B7ZD47_DANRE K(lysine) acetyltransferase 6B (Fragment) OS=Danio rerio OX=7955 GN=kat6b PE=4 SV=1;tr|F8W251|F8W251_DANRE D4, zinc and double PHD fingers family 2 (Fragment) OS=Danio…	A0A2R8QFJ9_DANRE;A5PF46_DANRE;B7ZD47_DANRE;F8W251_DANRE;F8W348_DANRE	D4, zinc and double PHD fingers family 2;D4, zinc and double PHD fingers family 2 (Fragment);K(lysine) acetyltransferase 6B;K(lysine) acetyltransferase 6B (Fragment)	dpf2;kat6b	3;4	1
		17.839	17.4716	17.7706	17.9242	17.9168	17.1499	18.8404	18.7074	18.5184	18.3092	18.4718	18.9562										5	5	5	14.3	14.3	14.3	31.962	0	51.21	16522000	73	0.000139406	0.0531613	-0.955206	-0.823258		E7F3A5;A0A2R8QGA4;A0A1D5NS89	E7F3A5;A0A2R8QGA4;A0A1D5NS89	wu:fb66f03	1330	tr|A0A1D5NS89|A0A1D5NS89_DANRE Si:ch211-212k18.7 (Fragment) OS=Danio rerio OX=7955 GN=cd68 PE=3 SV=1;tr|A0A2R8QGA4|A0A2R8QGA4_DANRE Si:ch211-212k18.7 OS=Danio rerio OX=7955 GN=si:ch211-212k18.7 PE=3 SV=1;tr|E7F3A5|E7F3A5_DANRE Si:ch211-212k18.7 OS=Danio rerio OX=7955 GN=cd68 PE=3 SV=2	A0A1D5NS89_DANRE;A0A2R8QGA4_DANRE;E7F3A5_DANRE	Si:ch211-212k18.7;Si:ch211-212k18.7 (Fragment)	cd68;si:ch211-212k18.7	3	1;2
		19.9202	20.1688	19.8109	19.8509	20.0589	19.6314	19.3876	19.2781	19.3837	19.3049	19.122	19.5378						liver development;multicellular organismal development;anatomical structure development;developmental process;developmental process";digestive system development";multicellular organismal process;organ development;system development		extracellular space;extracellular region;extracellular region part	Completeproteome;Developmentalprotein;Glycoprotein;Referenceproteome;Secreted;Signal	8	8	8	26.1	26.1	26.1	39.932	0	255.19	35571000	170	0.000140096	0.157195	0.571176	0.521195	Protein leg1a	A5PF61;A5PF59;Q4QRF7	A5PF61	leg1a	2951	sp|A5PF61|LEG1A_DANRE Protein leg1a OS=Danio rerio OX=7955 GN=leg1a PE=1 SV=1;sp|Q4QRF7|LEG1B_DANRE Protein leg1b OS=Danio rerio OX=7955 GN=leg1b PE=1 SV=2;tr|A5PF59|A5PF59_DANRE Liver-enriched gene 1, tandem duplicate 2 OS=Danio rerio OX=7955 GN=leg1.2 PE=1 SV=1	A5PF59_DANRE;LEG1A_DANRE;LEG1B_DANRE	Liver-enriched gene 1, tandem duplicate 2;Protein leg1a;Protein leg1b	leg1.2;leg1a;leg1b	1	1;2
		15.6856	15.6578	15.5711	15.0379	15.5823	15.8142	17.3768	17.4019	17.3879	17.2976	17.2716	17.5158				+	NI_TBK12	carbohydrate metabolic process;metabolic process;primary metabolic process	catalytic activity;binding;carbohydrate binding;glutamine-fructose-6-phosphate transaminase (isomerizing) activity;transaminase activity;transferase activity;transferring nitrogenous groups			27	26	26	46	43.6	43.6	76.93	0	323.31	27776000	332	2.21954e-08	0.00175281	-1.81712	-1.62889		F1QKU5	F1QKU5	gfpt2	5408	tr|F1QKU5|F1QKU5_DANRE Glutamine--fructose-6-phosphate transaminase (isomerizing) OS=Danio rerio OX=7955 GN=gfpt2 PE=1 SV=1	F1QKU5_DANRE	Glutamine--fructose-6-phosphate transaminase (isomerizing)	gfpt2	1	1
		15.9308	15.6552	16.0667	15.9135	16.1426	16.3126	16.5064	16.5988	16.565	16.5597	16.7753	16.5684								nuclear envelope;cell part;cytoplasmic part;endoplasmic reticulum membrane;endoplasmic reticulum part;envelope;integral to membrane;intracellular organelle part;intracellular part;intrinsic to membrane;membrane;membrane part;nuclear part;organelle envelope;organelle membrane;organelle part	Coiledcoil;Completeproteome;Endoplasmicreticulum;Leucine-richrepeat;Membrane;Microsome;Nucleus;Referenceproteome;Repeat;Signal-anchor;Transmembrane;Transmembranehelix	9	9	9	25.8	25.8	25.8	35.89	0	193.97	12638000	232	0.000140892	0.147919	-0.592036	-0.538473	Leucine-rich repeat-containing protein 59	F1R8Q3;Q6NWG1	F1R8Q3;Q6NWG1	lrrc59	6228	sp|Q6NWG1|LRC59_DANRE Leucine-rich repeat-containing protein 59 OS=Danio rerio OX=7955 GN=lrrc59 PE=2 SV=1;tr|F1R8Q3|F1R8Q3_DANRE Leucine-rich repeat-containing protein 59 OS=Danio rerio OX=7955 GN=lrrc59 PE=1 SV=1	F1R8Q3_DANRE;LRC59_DANRE	Leucine-rich repeat-containing protein 59	lrrc59	1;2	1
		18.3828	18.1545	18.4218	18.42	18.7026	18.2487	17.837	18.0244	17.9584	17.8185	17.8773	17.8486										9	9	9	39	39	39	30.837	0	155.74	22161000	163	0.000142391	0.191039	0.494353	0.456395		F1QWR0	F1QWR0	nipsnap3a	5799	tr|F1QWR0|F1QWR0_DANRE Nipsnap homolog 3A (C. elegans) OS=Danio rerio OX=7955 GN=nipsnap3a PE=1 SV=1	F1QWR0_DANRE	Nipsnap homolog 3A (C. elegans)	nipsnap3a	1	1
		10.7238	10.482	10.9073	9.25446	11.7127	13.5491	13.6676	13.5775	13.7255	13.675	13.8496	13.5836				+	NI_TBK12	eye development;anatomical structure development;camera-type eye development;developmental process;embryonic camera-type eye development;embryonic organ development;forebrain development;organ development;sensory organ development	binding;cation binding;ion binding;metal ion binding;transition metal ion binding;zinc ion binding		Completeproteome;LIMdomain;LIMdomain;Metal-binding;Proteomicsidentification;Referenceproteome;Zinc"	2	2	2	16.4	16.4	16.4	17.904	0.00025294	4.1176	367730	14	0.00138778	0.00175824	-2.57489	-1.62093		Q6DHC2;A0A2R8RQK7;A0A0R4IMV0;A0A0R4IVV2;A0A2R8RLI6;Q8QG63	Q6DHC2;A0A2R8RQK7;A0A0R4IMV0;A0A0R4IVV2;A0A2R8RLI6;Q8QG63	lmo4b;lmo4a	2456	tr|A0A0R4IMV0|A0A0R4IMV0_DANRE Si:dkey-90l8.3 (Fragment) OS=Danio rerio OX=7955 GN=si:dkey-90l8.3 PE=4 SV=1;tr|A0A0R4IVV2|A0A0R4IVV2_DANRE Si:dkey-90l8.3 OS=Danio rerio OX=7955 GN=si:dkey-90l8.3 PE=4 SV=2;tr|A0A2R8RLI6|A0A2R8RLI6_DANRE LIM domain only 4a OS=Danio rerio OX=7955 GN=lmo4a PE=1 SV=1;tr|A0A2R8RQK7|A0A2R8RQK7_DANRE LIM domain only 4b OS=Danio rerio OX=7955 GN=lmo4b PE=4 SV=1;tr|Q6DHC2|…	A0A0R4IMV0_DANRE;A0A0R4IVV2_DANRE;A0A2R8RLI6_DANRE;A0A2R8RQK7_DANRE;Q6DHC2_DANRE;Q8QG63_DANRE	LIM domain only 4;LIM domain only 4, like;LIM domain only 4a;LIM domain only 4b;Si:dkey-90l8.3;Si:dkey-90l8.3 (Fragment)	lmo4a;lmo4b;si:dkey-90l8.3	1;2;4	1;2
		17.5228	17.115	17.2705	17.3381	17.3393	17.3819	17.7628	17.6569	17.8381	17.6241	17.6595	17.8594										17	17	17	19.8	19.8	19.8	132.72	0	114.92	13660000	175	0.00014678	0.241464	-0.405528	-0.379536		A0A140LGL5	A0A140LGL5		1295	tr|A0A140LGL5|A0A140LGL5_DANRE Fibronectin type III domain-containing 3A OS=Danio rerio OX=7955 GN=fndc3a PE=1 SV=2	A0A140LGL5_DANRE	Fibronectin type III domain-containing 3A	fndc3a	1	2
		17.309	17.5029	17.4648	17.5763	17.5433	17.091	16.8715	16.8721	16.9813	16.9791	16.6955	16.9741										9	9	6	40	40	31	27.816	0	170.23	21452000	178	0.000146984	0.181069	0.518968	0.477142		F1R5X7	F1R5X7	dhrs11b	6144	tr|F1R5X7|F1R5X7_DANRE Dehydrogenase/reductase (SDR family) member 11b OS=Danio rerio OX=7955 GN=dhrs11b.1 PE=1 SV=2	F1R5X7_DANRE	Dehydrogenase/reductase (SDR family) member 11b	dhrs11b.1	1	2
		17.182	16.8345	17.2142	17.1688	17.2075	16.9983	16.606	16.7496	16.6227	16.4133	16.678	16.7191								membrane;mitochondrial outer membrane;cell part";cytoplasmic part;integral to membrane;intracellular organelle part;intracellular part;intrinsic to membrane;membrane;membrane part;mitochondrial membrane;mitochondrial part;organelle membrane;organelle outer membrane;organelle part;outer membrane	Completeproteome;Membrane;Mitochondrion;Mitochondrionoutermembrane;Proteomicsidentification;Referenceproteome;Referenceproteome;Transmembrane;Transmembranebetastrand"	18	13	12	45.8	36.7	34.7	51.378	0	77.013	10313000	140	0.000148026	0.205328	0.469449	0.43493	Sorting and assembly machinery component 50 homolog B	A0A2R8QLD4;F1R2U1;Q5U3I0	A0A2R8QLD4;F1R2U1;Q5U3I0	samm50l;samm50b	2211	sp|Q5U3I0|SAM5B_DANRE Sorting and assembly machinery component 50 homolog B OS=Danio rerio OX=7955 GN=samm50b PE=2 SV=1;tr|A0A2R8QLD4|A0A2R8QLD4_DANRE Sorting and assembly machinery component 50 homolog,-like OS=Danio rerio OX=7955 GN=samm50l PE=1 SV=1;tr|F1R2U1|F1R2U1_DANRE Sorting and assembly machinery component 50 homolog,-like OS=Danio rerio OX=7955 GN=samm50l PE=1 SV=1	A0A2R8QLD4_DANRE;F1R2U1_DANRE;SAM5B_DANRE	Sorting and assembly machinery component 50 homolog B;Sorting and assembly machinery component 50 homolog,-like	samm50b;samm50l	1;2	1
		17.0337	16.9369	17.1457	17.1362	17.1391	16.8958	16.7611	16.8521	16.7452	16.6898	16.6978	16.7232							catalytic activity;acting on ether bonds;cis-stilbene-oxide hydrolase activity;ether hydrolase activity;hydrolase activity			19	19	19	43.6	43.6	43.6	51.967	0	222.16	20335000	250	0.00014864	0.306934	0.303047	0.28827		F1QC05	F1QC05	ephx1	5029	tr|F1QC05|F1QC05_DANRE Epoxide hydrolase OS=Danio rerio OX=7955 GN=ephx1 PE=1 SV=1	F1QC05_DANRE	Epoxide hydrolase	ephx1	1	1
		13.4924	13.1711	12.7334	13.0871	13.1244	13.5309	14.0481	13.8498	14.2237	14.0161	13.7772	14.164						lipid metabolic process;ovarian follicle development;catabolic process;cellular catabolic process;cellular lipid catabolic process;cellular lipid metabolic process;cellular lipid metabolic process";cellular metabolic process;cellular process;lipid catabolic process;lipid metabolic process;metabolic process;organophosphate metabolic process;ovulation cycle process;phospholipid catabolic process;ph…	catalytic activity;acting on ester bonds;acting on ester bonds;binding;carboxylic ester hydrolase activity";cation binding;hydrolase activity;ion binding;lipase activity;lysophospholipase activity;metal ion binding;phospholipase A2 activity;phospholipase activity	cytoplasmic membrane-bounded vesicle;cell part;cytoplasmic part;cytoplasmic vesicle;intracellular membrane-bounded organelle;intracellular organelle;intracellular part;membrane-bounded organelle;membrane-bounded vesicle;organelle;vesicle	Calcium;Completeproteome;Cytoplasm;Cytoplasmicvesicle;Hydrolase;Lipiddegradation;Lipidmetabolism;Metal-binding;Phosphoprotein;Referenceproteome	5	5	5	7.8	7.8	7.8	83.809	0	6.4967	1198500	22	0.000148941	0.0762498	-0.823271	-0.722618	Cytosolic phospholipase A2;Phospholipase A2;Lysophospholipase	F1QWF8;P50392	F1QWF8;P50392	pla2g4aa;pla2g4a	5790	sp|P50392|PA24A_DANRE Cytosolic phospholipase A2 OS=Danio rerio OX=7955 GN=pla2g4a PE=2 SV=1;tr|F1QWF8|F1QWF8_DANRE Phospholipase A2 OS=Danio rerio OX=7955 GN=pla2g4aa PE=1 SV=1	F1QWF8_DANRE;PA24A_DANRE	Cytosolic phospholipase A2;Phospholipase A2	pla2g4a;pla2g4aa	1;2	1
		13.4715	13.4152	11.6616	10.5817	13.4173	13.3722	15.0882	14.9996	15.2438	14.9774	15.2712	15.3619				+	NI_TBK12	cellular glucose homeostasis;alcohol catabolic process;alcohol metabolic process;biological regulation;carbohydrate catabolic process;carbohydrate homeostasis;carbohydrate metabolic process;carbohydrate phosphorylation;catabolic process;cellular carbohydrate catabolic process;cellular carbohydrate metabolic process;cellular chemical homeostasis;cellular homeostasis;cellular metabolic process;cell…	nucleotide binding;adenyl nucleotide binding;adenyl ribonucleotide binding;alcohol group as acceptor;ATP binding;binding;carbohydrate kinase activity;catalytic activity;fructokinase activity;glucokinase activity;hexokinase activity;kinase activity;mannokinase activity;phosphotransferase activity;purine nucleotide binding;purine ribonucleoside triphosphate binding;purine ribonucleotide binding;rib…	cytosol;cell part;cytoplasmic part;intracellular part	ATP-binding;Completeproteome;Glycolysis;Kinase;Nucleotide-binding;Proteomicsidentification;Referenceproteome;Transferase	18	16	16	24.7	22.1	22.1	98.684	0	65.418	4645100	109	0.000599401	0.00175904	-2.50375	-1.66003	Hexokinase	A0A2R8PXN0;A0A2R8QIG3;B8JKC9	A0A2R8PXN0;A0A2R8QIG3;B8JKC9	hk2	1574	tr|A0A2R8PXN0|A0A2R8PXN0_DANRE Hexokinase OS=Danio rerio OX=7955 GN=hk2 PE=1 SV=1;tr|A0A2R8QIG3|A0A2R8QIG3_DANRE Hexokinase OS=Danio rerio OX=7955 GN=hk2 PE=1 SV=1;tr|B8JKC9|B8JKC9_DANRE Hexokinase OS=Danio rerio OX=7955 GN=hk2 PE=1 SV=1	A0A2R8PXN0_DANRE;A0A2R8QIG3_DANRE;B8JKC9_DANRE	Hexokinase	hk2	1	1
		18.6663	18.6457	18.5706	18.603	18.3887	18.6795	18.965	18.8693	18.8868	18.8296	18.8257	18.9054							catalytic activity;4 iron;4 sulfur cluster binding;acting on NADH or NADPH;binding;iron-sulfur cluster binding;metal cluster binding;oxidoreductase activity	membrane;cell part	Completeproteome;Proteomicsidentification;Referenceproteome;Referenceproteome;Ubiquinone"	12	12	12	41.9	41.9	41.9	23.703	0	70.181	52549000	194	0.000151074	0.319396	-0.287983	-0.274581		Q6P0T0;K7DYG6;A0A0R4ISC4	Q6P0T0	ndufs8a	8208	tr|A0A0R4ISC4|A0A0R4ISC4_DANRE NADH:ubiquinone oxidoreductase core subunit S8b OS=Danio rerio OX=7955 GN=ndufs8b PE=4 SV=1;tr|K7DYG6|K7DYG6_DANRE NADH dehydrogenase [ubiquinone] iron-sulfur protein 8, mitochondrial OS=Danio rerio OX=7955 GN=ndufs8b PE=3 SV=2;tr|Q6P0T0|Q6P0T0_DANRE NADH dehydrogenase [ubiquinone] iron-sulfur protein 8, mitochondrial OS=Danio rerio OX=7955 GN=ndufs8a PE=1 SV=1	A0A0R4ISC4_DANRE;K7DYG6_DANRE;Q6P0T0_DANRE	NADH dehydrogenase [ubiquinone] iron-sulfur protein 8, mitochondrial;NADH:ubiquinone oxidoreductase core subunit S8b	ndufs8a;ndufs8b	1;3;4	1;2
		19.1495	19.1254	19.3366	18.9283	19.1105	19.2851	19.4957	19.4723	19.6734	19.5981	19.516	19.5285						signal transduction;biological regulation;cell division;cellular process;cellular response to stimulus;intracellular signal transduction;regulation of biological process;regulation of cellular process;response to stimulus;small GTPase mediated signal transduction	nucleotide binding;binding;GTP binding;guanyl nucleotide binding;guanyl ribonucleotide binding;purine nucleotide binding;purine ribonucleoside triphosphate binding;purine ribonucleotide binding;ribonucleotide binding	intracellular;cell part;membrane	Cellcycle;Celldivision;Completeproteome;GTP-binding;Membrane;Nucleotide-binding;Proteomicsidentification;Referenceproteome	10	9	6	53.9	48.2	35.6	21.305	0	81.906	44060000	208	0.000152312	0.248369	-0.39142	-0.367044		Q7ZUQ1	Q7ZUQ1	cdc42l	8779	tr|Q7ZUQ1|Q7ZUQ1_DANRE Cell division control protein 42 homolog OS=Danio rerio OX=7955 GN=cdc42l PE=1 SV=1	Q7ZUQ1_DANRE	Cell division control protein 42 homolog	cdc42l	1	1
		17.5393	17.6002	17.4876	17.6983	17.7175	17.4079	17.3485	17.0277	17.1603	17.1663	17.2593	17.1301						RNA splicing;cellular macromolecule metabolic process;cellular metabolic process;cellular nitrogen compound metabolic process;cellular process;macromolecule metabolic process;metabolic process;mRNA metabolic process;mRNA processing;nitrogen compound metabolic process;nuclear mRNA splicing;nucleic acid metabolic process;nucleobase-containing compound metabolic process;primary metabolic process;RNA…	nucleic acid binding;binding;RNA binding	small nucleolar ribonucleoprotein complex;cell part;intracellular part;macromolecular complex;ribonucleoprotein complex		4	4	4	42.7	42.7	42.7	11.63	0	11.971	6369800	83	0.000154299	0.247845	0.393092	0.368476		A4FVI7;Q7SXE2	A4FVI7;Q7SXE2	lsm7	2895	tr|A4FVI7|A4FVI7_DANRE LSM7 homolog, U6 small nuclear RNA and mRNA degradation-associated OS=Danio rerio OX=7955 GN=lsm7 PE=1 SV=1;tr|Q7SXE2|Q7SXE2_DANRE LSM7 homolog, U6 small nuclear RNA and mRNA degradation-associated OS=Danio rerio OX=7955 GN=lsm7 PE=1 SV=1	A4FVI7_DANRE;Q7SXE2_DANRE	LSM7 homolog, U6 small nuclear RNA and mRNA degradation-associated	lsm7	1	1
		14.8833	14.8917	15.0769	15.3315	15.0626	15.1532	15.476	15.4061	15.5622	15.531	15.4583	15.535									Completeproteome;Proteomicsidentification;Referenceproteome	20	18	18	21.3	19.7	19.7	118.89	0	61.958	8305700	174	0.000154608	0.227021	-0.428276	-0.399212		A0A0R4IV33;A0A0R4IF46;A0A0R4ITT5	A0A0R4IV33;A0A0R4IF46;A0A0R4ITT5		465	tr|A0A0R4IF46|A0A0R4IF46_DANRE Transcription elongation regulator 1a (CA150) (Fragment) OS=Danio rerio OX=7955 GN=tcerg1a PE=1 SV=1;tr|A0A0R4ITT5|A0A0R4ITT5_DANRE Transcription elongation regulator 1a (CA150) (Fragment) OS=Danio rerio OX=7955 GN=tcerg1a PE=1 SV=1;tr|A0A0R4IV33|A0A0R4IV33_DANRE Transcription elongation regulator 1a (CA150) (Fragment) OS=Danio rerio OX=7955 GN=tcerg1a PE=1 SV=1	A0A0R4IF46_DANRE;A0A0R4ITT5_DANRE;A0A0R4IV33_DANRE	Transcription elongation regulator 1a (CA150) (Fragment)	tcerg1a	1	1
		13.9989	13.8478	13.6564	13.31	13.7124	13.789	14.5741	14.7477	14.3327	14.4592	14.6068	14.1463							catalytic activity;transferase activity;transferring phosphorus-containing groups		Completeproteome;Referenceproteome	4	4	4	15	15	15	34.884	0	8.5101	1201300	31	0.00015721	0.0911337	-0.75871	-0.671875		A2CEW6	A2CEW6	stk16	2782	tr|A2CEW6|A2CEW6_DANRE Serine/threonine kinase 16 OS=Danio rerio OX=7955 GN=stk16 PE=4 SV=1	A2CEW6_DANRE	Serine/threonine kinase 16	stk16	4	1
		10.5902	10.8698	11.8085	14.0391	11.7922	9.97746	15.2674	10.9521	15.4049	15.3399	16.0631	15.1894				+	NI_TBK12		binding;lipid binding;phospholipid binding		Completeproteome;Referenceproteome	2	2	2	8.1	8.1	8.1	33.495	0	26.336	2365600	22	0.00762792	0.00176271	-3.18992	-1.62904		E7F9P8	E7F9P8	LOC101886286	4233	tr|E7F9P8|E7F9P8_DANRE PH and SEC7 domain-containing protein 1-like OS=Danio rerio OX=7955 GN=LOC101886286 PE=4 SV=1	E7F9P8_DANRE	PH and SEC7 domain-containing protein 1-like	LOC101886286	4	1
		17.381	17.4288	17.6167	17.5147	17.7512	17.4547	17.1811	17.188	17.1262	17.2544	17.037	17.0939						cell morphogenesis;alcohol biosynthetic process;alcohol metabolic process;anatomical structure development;anatomical structure morphogenesis;biosynthetic process;carbohydrate biosynthetic process;carbohydrate metabolic process;cell morphogenesis involved in differentiation;cellular biosynthetic process;cellular carbohydrate biosynthetic process;cellular carbohydrate metabolic process;cellular co…	catalytic activity;binding;cation binding;interconverting aldoses and ketoses;intramolecular oxidoreductase activity;ion binding;isomerase activity;mannose-6-phosphate isomerase activity;metal ion binding;transition metal ion binding;zinc ion binding		Completeproteome;Isomerase;Metal-binding;Proteomicsidentification;Referenceproteome;Zinc	14	14	14	37.7	37.7	37.7	46.26	0	160.62	21711000	310	0.000157644	0.256838	0.377766	0.354918	Mannose-6-phosphate isomerase	Q3ZB95;A0A2R8QRD7	Q3ZB95;A0A2R8QRD7	mpi	7147	tr|A0A2R8QRD7|A0A2R8QRD7_DANRE Mannose-6-phosphate isomerase OS=Danio rerio OX=7955 GN=mpi PE=1 SV=1;tr|Q3ZB95|Q3ZB95_DANRE Mannose-6-phosphate isomerase OS=Danio rerio OX=7955 GN=mpi PE=1 SV=1	A0A2R8QRD7_DANRE;Q3ZB95_DANRE	Mannose-6-phosphate isomerase	mpi	1	1
		16.4836	16.5405	16.2408	15.9496	15.8925	16.3839	17.1668	17.036	17.0192	16.9384	16.8075	16.8706							catalytic activity;oxidoreductase activity		Completeproteome;Referenceproteome	17	17	15	54.7	54.7	50.9	34.742	0	119.68	26390000	276	0.000158124	0.10077	-0.724619	-0.644951		Q6P001	Q6P001	dhrs13l1	8170	tr|Q6P001|Q6P001_DANRE Dehydrogenase/reductase (SDR family) member 13-like 1 OS=Danio rerio OX=7955 GN=dhrs13l1 PE=1 SV=1	Q6P001_DANRE	Dehydrogenase/reductase (SDR family) member 13-like 1	dhrs13l1	1	1
		13.6353	14.0023	14.1427	14.1362	14.1116	14.3021	14.4791	14.6762	14.8234	14.8608	15.1096	14.8096										11	9	9	19.1	17.1	17.1	76.721	0	33.8	2021300	67	0.000159209	0.0964781	-0.738091	-0.655538		A0A0R4IET1;A0A2R8QLD7	A0A0R4IET1		453	tr|A0A0R4IET1|A0A0R4IET1_DANRE Golgi-associated, gamma adaptin ear-containing, ARF-binding protein 3a (Fragment) OS=Danio rerio OX=7955 GN=gga3a PE=3 SV=1;tr|A0A2R8QLD7|A0A2R8QLD7_DANRE VHS domain-containing protein OS=Danio rerio OX=7955 PE=4 SV=1	A0A0R4IET1_DANRE;A0A2R8QLD7_DANRE	Golgi-associated, gamma adaptin ear-containing, ARF-binding protein 3a (Fragment);VHS domain-containing protein	gga3a	3;4	1
		10.8507	11.748	12.9715	10.179	10.2691	12.933	13.1014	12.5929	15.7884	19.4157	13.2262	15.3233				+	NI_TBK12	apoptosis;biological regulation;cell death;cellular process;death;positive regulation of apoptosis;positive regulation of biological process;positive regulation of cell communication;positive regulation of cell death;positive regulation of cellular process;positive regulation of I-kappaB kinase/NF-kappaB cascade;positive regulation of intracellular protein kinase cascade;positive regulation of pr…	signal transducer activity;molecular transducer activity	nucleus;cell part;cytoplasm;cytoskeleton;intracellular membrane-bounded organelle;intracellular non-membrane-bounded organelle;intracellular organelle;intracellular part;membrane-bounded organelle;non-membrane-bounded organelle;organelle	Apoptosis;Completeproteome;Cytoplasm;Cytoskeleton;Nucleus;Referenceproteome	2	2	2	7.5	7.5	7.5	33.15	0	8.5703	1356400	2	0.0149486	0.00217617	-3.41609	-1.57825	Tumor necrosis factor receptor type 1-associated DEATH domain protein	Q9I9N5	Q9I9N5	tradd	9093	sp|Q9I9N5|TRADD_DANRE Tumor necrosis factor receptor type 1-associated DEATH domain protein OS=Danio rerio OX=7955 GN=tradd PE=2 SV=1	TRADD_DANRE	Tumor necrosis factor receptor type 1-associated DEATH domain protein	tradd	2	1
		17.4813	17.1658	17.3073	17.3803	17.1932	17.0932	16.6291	16.3905	16.6623	16.7195	16.3093	16.9573									Completeproteome;Proteomicsidentification;Referenceproteome	12	12	12	38	38	38	28.072	0	184.8	21050000	234	0.000161631	0.124086	0.658874	0.592177		F1R826;A0A2R8RKA3	F1R826;A0A2R8RKA3	gstt1b	2415	tr|A0A2R8RKA3|A0A2R8RKA3_DANRE Glutathione transferase OS=Danio rerio OX=7955 GN=gstt1b PE=1 SV=1;tr|F1R826|F1R826_DANRE Glutathione transferase OS=Danio rerio OX=7955 GN=gstt1b PE=1 SV=1	A0A2R8RKA3_DANRE;F1R826_DANRE	Glutathione transferase	gstt1b	1	1
		11.232	9.92049	11.435	10.2427	12.529	10.6762	13.1849	13.4621	13.0273	13.3211	13.3512	13.3371				+	NI_TBK12	cell adhesion;biological adhesion;biological regulation;cell surface receptor linked signaling pathway;cellular process;cellular response to stimulus;integrin-mediated signaling pathway;regulation of biological process;regulation of cellular process;response to stimulus;signal transduction		integral to membrane;cell part;intrinsic to membrane;membrane part	Celladhesion;Completeproteome;Integrin;Membrane;Receptor;Referenceproteome;Repeat;Transmembrane;Transmembranehelix	4	4	4	4.6	4.6	4.6	114.78	0.00187	2.6041	414020	6	0.000162246	0.00177273	-2.27472	-1.63763		F1Q8T4	F1Q8T4	itga9	4889	tr|F1Q8T4|F1Q8T4_DANRE Integrin, alpha 9 OS=Danio rerio OX=7955 GN=itga9 PE=3 SV=2	F1Q8T4_DANRE	Integrin, alpha 9	itga9	3	2
		9.8474	11.921	10.4334	11.8623	10.5179	15.9552	16.4169	16.7269	16.234	16.4362	10.8784	16.5772				+	NI_TBK12	regulation of cell shape;biological regulation;regulation of anatomical structure morphogenesis;regulation of biological process;regulation of biological quality;regulation of cell morphogenesis;regulation of cellular component organization;regulation of cellular process;regulation of developmental process		membrane;cell part	Completeproteome;Referenceproteome	2	2	1	9.3	9.3	4.4	51.245	0.0060147	1.948	3014300	7	0.0155732	0.00177778	-3.78876	-1.64577		F6P3X3;F1Q5W4	F6P3X3;F1Q5W4	palmda	4740	tr|F1Q5W4|F1Q5W4_DANRE Palmdelphin a OS=Danio rerio OX=7955 GN=palmda PE=3 SV=1;tr|F6P3X3|F6P3X3_DANRE Palmdelphin a OS=Danio rerio OX=7955 GN=palmda PE=3 SV=2	F1Q5W4_DANRE;F6P3X3_DANRE	Palmdelphin a	palmda	3	1;2
		10.6979	14.7036	14.0326	11.6466	10.9166	11.1578	14.8288	14.8081	15.195	15.0255	14.9878	14.8922				+	NI_TBK12	transport;establishment of localization	nucleotide binding;binding;nucleic acid binding	intracellular;cell part	Completeproteome;Proteomicsidentification;Referenceproteome	13	1	1	39.8	4.5	4.5	39.129	0	14.417	640560	20	0.00293724	0.00178261	-2.76371	-1.61834		F1QJB8;F1QX72	F1QJB8;F1QX72	g3bp1	5339	tr|F1QJB8|F1QJB8_DANRE GTPase-activating protein (SH3 domain)-binding protein 1 (Fragment) OS=Danio rerio OX=7955 GN=g3bp1 PE=1 SV=1;tr|F1QX72|F1QX72_DANRE GTPase-activating protein (SH3 domain)-binding protein 1 (Fragment) OS=Danio rerio OX=7955 GN=g3bp1 PE=1 SV=1	F1QJB8_DANRE;F1QX72_DANRE	GTPase-activating protein (SH3 domain)-binding protein 1 (Fragment)	g3bp1	1	1
		13.416	11.3268	10.6047	9.88227	11.7566	11.0289	14.3624	13.9816	14.3438	14.001	12.6007	14.0624				+	NI_TBK12		transporter activity;anion channel activity;anion transmembrane transporter activity;channel activity;chloride channel activity;gated channel activity;ion channel activity;ion transmembrane transporter activity;passive transmembrane transporter activity;substrate-specific channel activity;substrate-specific transmembrane transporter activity;substrate-specific transporter activity;transmembrane t…	integral to membrane;cell part;intrinsic to membrane;membrane part	Chloride;Iontransport;Membrane;Transmembrane;Transmembranehelix;Transport	2	2	2	3.3	3.3	3.3	98.239	0	6.731	499060	17	0.0010272	0.00178286	-2.55608	-1.63915	Chloride channel protein	A0A286YA28;A0A098DN12;F1Q5F4	A0A286YA28;A0A098DN12;F1Q5F4	clcn2b;clcn2	3	tr|A0A098DN12|A0A098DN12_DANRE Chloride channel protein 2 OS=Danio rerio OX=7955 GN=clcn2b PE=2 SV=1;tr|A0A286YA28|A0A286YA28_DANRE Chloride channel protein 2 OS=Danio rerio OX=7955 GN=clcn2b PE=3 SV=1;tr|F1Q5F4|F1Q5F4_DANRE Chloride channel protein 2 OS=Danio rerio OX=7955 GN=clcn2a PE=2 SV=3	A0A098DN12_DANRE;A0A286YA28_DANRE;F1Q5F4_DANRE	Chloride channel protein 2	clcn2a;clcn2b	2;3	1;3
		17.2989	17.1977	17.6058	17.7041	17.6862	17.4556	16.8817	17.0036	16.9513	16.9785	16.6163	16.8998						system process;multicellular organismal process;neurological system process;sensory perception;sensory perception of light stimulus;visual perception		integral to membrane;cell part;intrinsic to membrane;membrane part	Membrane;Transmembrane;Transmembranehelix	11	10	10	29	26.1	26.1	39.265	0	121.84	15166000	160	0.00016534	0.144627	0.602883	0.546409		Q66HW7	Q66HW7	prph2a	7648	tr|Q66HW7|Q66HW7_DANRE Peripherin 2a (retinal degeneration, slow) OS=Danio rerio OX=7955 GN=prph2a PE=1 SV=1	Q66HW7_DANRE	Peripherin 2a (retinal degeneration, slow)	prph2a	1	1
		17.7658	17.5584	17.6579	17.7817	17.7688	17.6833	17.3203	17.3595	17.4838	17.456	17.164	17.3834									SH3domain	34	34	22	40.5	40.5	29	94.306	0	258.01	32788000	534	0.000165746	0.280758	0.34148	0.32259		A0A2R8QP28;A0A2R8S051;F1QS98;A5PKT0;A0A0R4INR9;A0A0R4IIR7	A0A2R8QP28;A0A2R8S051;F1QS98;A5PKT0;A0A0R4INR9	dlg3	2284	tr|A0A0R4IIR7|A0A0R4IIR7_DANRE Discs, large homolog 3 (Drosophila) (Fragment) OS=Danio rerio OX=7955 GN=dlg3 PE=4 SV=1;tr|A0A0R4INR9|A0A0R4INR9_DANRE Discs, large homolog 3 (Drosophila) (Fragment) OS=Danio rerio OX=7955 GN=dlg3 PE=1 SV=1;tr|A0A2R8QP28|A0A2R8QP28_DANRE Discs, large homolog 3 (Drosophila) OS=Danio rerio OX=7955 GN=dlg3 PE=1 SV=1;tr|A0A2R8S051|A0A2R8S051_DANRE Discs, large homolog 3…	A0A0R4IIR7_DANRE;A0A0R4INR9_DANRE;A0A2R8QP28_DANRE;A0A2R8S051_DANRE;A5PKT0_DANRE;F1QS98_DANRE	Discs, large homolog 3 (Drosophila);Discs, large homolog 3 (Drosophila) (Fragment)	dlg3	1;4	1;3
		14.834	15.2602	15.2471	14.8581	15.4297	15.4569	15.7178	16.0153	15.9575	15.9708	16.1416	15.7785						nucleobase-containing compound metabolic process;biological regulation;biosynthetic process;cellular biosynthetic process;cellular macromolecule biosynthetic process;cellular macromolecule metabolic process;cellular metabolic process;cellular nitrogen compound metabolic process;cellular process;DNA-dependent;macromolecule biosynthetic process;macromolecule metabolic process;metabolic process;nitr…	regulatory region DNA binding;binding;cation binding;core promoter proximal region DNA binding;core promoter proximal region sequence-specific DNA binding;DNA binding;ion binding;metal ion binding;nucleic acid binding;nucleic acid binding transcription factor activity;regulatory region nucleic acid binding;sequence-specific DNA binding;sequence-specific DNA binding RNA polymerase II transcription…	nucleus;cell part;intracellular membrane-bounded organelle;intracellular organelle;intracellular part;membrane-bounded organelle;organelle	Completeproteome;Proteomicsidentification;Referenceproteome	8	8	6	5.8	5.8	4.2	66.521	0	10.281	3904300	68	0.000166351	0.0938612	-0.74926	-0.663915		E7FDR8;I3ITM2;A0A2R8QPP1	E7FDR8;I3ITM2;A0A2R8QPP1	sp3b	2298	tr|A0A2R8QPP1|A0A2R8QPP1_DANRE Sp3b transcription factor OS=Danio rerio OX=7955 GN=sp3b PE=4 SV=1;tr|E7FDR8|E7FDR8_DANRE Sp3b transcription factor OS=Danio rerio OX=7955 GN=sp3b PE=4 SV=2;tr|I3ITM2|I3ITM2_DANRE Sp3b transcription factor OS=Danio rerio OX=7955 GN=sp3b PE=4 SV=1	A0A2R8QPP1_DANRE;E7FDR8_DANRE;I3ITM2_DANRE	Sp3b transcription factor	sp3b	4	1;2
		10.1039	11.0367	9.45639	13.6448	13.545	10.3969	14.2643	14.5402	14.1662	14.0423	14.4276	14.0035				+	NI_TBK12		transporter activity;cation channel activity;cation transmembrane transporter activity;channel activity;gated channel activity;ion channel activity;ion transmembrane transporter activity;ligand-gated channel activity;ligand-gated ion channel activity;ligand-gated sodium channel activity;passive transmembrane transporter activity;sodium channel activity;substrate-specific channel activity;substrat…	integral to membrane;cell part;intrinsic to membrane;membrane part	Ionchannel;Iontransport;Membrane;Sodium;Sodiumchannel;Sodiumtransport;Transmembrane;Transmembranehelix;Transport	3	3	2	8.2	8.2	6.5	61.062	0	4.6854	561320	20	0.00303704	0.00178824	-2.87674	-1.65274	Acid-sensing ion channel 1	A0A0R4ID46;Q708S8	A0A0R4ID46;Q708S8	asic1	391	sp|Q708S8|ASI1B_DANRE Acid-sensing ion channel 1B OS=Danio rerio OX=7955 GN=asic1b PE=2 SV=1;tr|A0A0R4ID46|A0A0R4ID46_DANRE Acid-sensing ion channel 1B OS=Danio rerio OX=7955 GN=asic1b PE=4 SV=1	A0A0R4ID46_DANRE;ASI1B_DANRE	Acid-sensing ion channel 1B	asic1b	2;4	1
		10.7437	14.5075	15.1578	11.1673	11.1762	11.0003	15.2629	15.015	16.2188	15.1359	15.1848	14.9601				+	NI_TBK12	regulation of phosphatase activity;biological regulation;negative regulation of catalytic activity;negative regulation of hydrolase activity;negative regulation of molecular function;negative regulation of phosphatase activity;regulation of biological process;regulation of catalytic activity;regulation of cellular metabolic process;regulation of cellular process;regulation of dephosphorylation;re…	enzyme inhibitor activity;binding;enzyme binding;enzyme regulator activity;phosphatase binding;phosphatase inhibitor activity;phosphatase regulator activity;protein binding;protein phosphatase inhibitor activity;protein phosphatase regulator activity		Coiledcoil;Completeproteome;Leucine-richrepeat;Proteinphosphataseinhibitor;Referenceproteome;Repeat	6	6	6	9.8	9.8	9.8	100.29	0	8.7593	1393700	9	0.00477147	0.0017931	-3.00413	-1.63957	Protein phosphatase 1 regulatory subunit 37	E7FCE5;Q1L994	E7FCE5;Q1L994	ppp1r37	4327	sp|Q1L994|PPR37_DANRE Protein phosphatase 1 regulatory subunit 37 OS=Danio rerio OX=7955 GN=ppp1r37 PE=2 SV=1;tr|E7FCE5|E7FCE5_DANRE Protein phosphatase 1 regulatory subunit 37 OS=Danio rerio OX=7955 GN=ppp1r37 PE=1 SV=2	E7FCE5_DANRE;PPR37_DANRE	Protein phosphatase 1 regulatory subunit 37	ppp1r37	1;2	1;2
		18.1162	18.2103	18.3356	18.4117	18.4267	18.0408	17.7064	17.7916	17.9425	17.9113	17.7146	17.81							binding;cation binding;ion binding;metal ion binding;transition metal ion binding;zinc ion binding		Completeproteome;LIMdomain;Metal-binding;Proteomicsidentification;Referenceproteome;Zinc	30	30	12	87.1	87.1	35.5	32.441	0	323.31	106250000	660	0.000171697	0.21984	0.444153	0.412587		B0V234	B0V234	fhl2b	3450	tr|B0V234|B0V234_DANRE Four and a half LIM domains 2b OS=Danio rerio OX=7955 GN=fhl2b PE=4 SV=1	B0V234_DANRE	Four and a half LIM domains 2b	fhl2b	4	1
		12.0625	13.1772	13.2656	13.6395	13.6751	13.9205	15.3986	15.5054	15.3492	14.9924	15.6988	15.5817				+	NI_TBK12					8	7	7	13.5	12.4	12.4	89.309	0	14.139	2674700	54	2.314e-05	0.00179882	-2.13097	-1.65454		E7EYD4;A0A286YAG3	E7EYD4;A0A286YAG3	cpt1cb	3896	tr|A0A286YAG3|A0A286YAG3_DANRE Carnitine palmitoyltransferase 1Cb OS=Danio rerio OX=7955 GN=cpt1a2b PE=1 SV=2;tr|E7EYD4|E7EYD4_DANRE Carnitine O-palmitoyltransferase OS=Danio rerio OX=7955 GN=cpt1a2b PE=1 SV=1	A0A286YAG3_DANRE;E7EYD4_DANRE	Carnitine O-palmitoyltransferase;Carnitine palmitoyltransferase 1Cb	cpt1a2b	1	1;2
		13.4862	14.0815	10.7193	11.4177	12.3554	10.8697	14.556	14.812	15.1227	14.5294	14.6134	14.8333				+	NI_TBK12		enzyme activator activity;enzyme regulator activity;kinase activator activity;kinase regulator activity;protein kinase activator activity;protein kinase regulator activity;protein tyrosine kinase activator activity	cytoplasm;cell part;intracellular part		3	3	3	7.7	7.7	7.7	48.763	0	10.77	692770	15	0.00118384	0.00180347	-2.58949	-1.64063		F1RE41	F1RE41	abi3a	6445	tr|F1RE41|F1RE41_DANRE ABI family, member 3a OS=Danio rerio OX=7955 GN=abi3a PE=3 SV=1	F1RE41_DANRE	ABI family, member 3a	abi3a	3	1
		20.9801	20.5907	20.6894	20.9298	21.0184	20.7788	19.8675	20.0899	20.0507	20.2423	19.199	19.7588										15	15	5	50.2	50.2	25.1	34.273	0	323.31	104500000	278	0.000175012	0.0528842	0.963156	0.825815	Natterin-like protein	Q5CZR5;A0A0G2L4S8;A8WG08;A0A140LGD4	Q5CZR5	zgc:113413	7379	sp|Q5CZR5|AEP1_DANRE Aerolysin-like protein OS=Danio rerio OX=7955 GN=aep1 PE=1 SV=1;tr|A0A0G2L4S8|A0A0G2L4S8_DANRE Jacalin 3 OS=Danio rerio OX=7955 GN=jac3 PE=4 SV=1;tr|A0A140LGD4|A0A140LGD4_DANRE Hypothetical protein LOC564481 OS=Danio rerio OX=7955 GN=loc564481 PE=1 SV=1;tr|A8WG08|A8WG08_DANRE Jacalin 6 OS=Danio rerio OX=7955 GN=jac6 PE=1 SV=1	A0A0G2L4S8_DANRE;A0A140LGD4_DANRE;A8WG08_DANRE;AEP1_DANRE	Aerolysin-like protein;Hypothetical protein LOC564481;Jacalin 3;Jacalin 6	aep1;jac3;jac6;loc564481	1;4	1
		16.1961	16.254	16.1487	15.9065	16.1056	15.9182	15.8446	15.5658	15.5109	15.4434	15.7012	15.5057							catalytic activity;oxidoreductase activity		Completeproteome;Proteomicsidentification;Referenceproteome	6	6	6	18.6	18.6	18.6	37.01	0	25.214	2941300	55	0.000175445	0.192184	0.492922	0.454247		B8A4G1	B8A4G1	dhrs7	3599	tr|B8A4G1|B8A4G1_DANRE Dehydrogenase/reductase (SDR family) member 7 OS=Danio rerio OX=7955 GN=dhrs7 PE=1 SV=1	B8A4G1_DANRE	Dehydrogenase/reductase (SDR family) member 7	dhrs7	1	1
		14.657	14.9047	14.8228	14.4565	14.5528	15.1696	15.3526	15.4181	15.5135	15.3446	15.5069	15.3114							binding;cation binding;ion binding;metal ion binding;transition metal ion binding;zinc ion binding		Completeproteome;Metal-binding;Proteomicsidentification;Referenceproteome;Zinc;Zinc-finger	8	5	5	24.9	19.5	19.5	45.195	0	53.624	2171500	55	0.000176858	0.128016	-0.647303	-0.582149		Q58E00	Q58E00	dpf2l	7342	tr|Q58E00|Q58E00_DANRE D4, zinc and double PHD fingers family 2,-like OS=Danio rerio OX=7955 GN=dpf2l PE=1 SV=1	Q58E00_DANRE	D4, zinc and double PHD fingers family 2,-like	dpf2l	1	1
		17.5952	17.6171	17.6236	17.7091	17.7428	17.2636	17.1902	17.1091	17.2047	17.2175	17.0458	17.1847						organic acid metabolic process;amine catabolic process;amine metabolic process;carboxylic acid catabolic process;carboxylic acid metabolic process;catabolic process;cellular amine metabolic process;cellular amino acid catabolic process;cellular amino acid metabolic process;cellular catabolic process;cellular ketone metabolic process;cellular metabolic process;cellular nitrogen compound metabolic …	catalytic activity;acting on the CH-NH2 group of donors;binding;cofactor binding;disulfide as acceptor;glycine dehydrogenase (decarboxylating) activity;oxidoreductase activity;pyridoxal phosphate binding;vitamin B6 binding;vitamin binding			29	29	29	36.8	36.8	36.8	110.61	0	323.31	46666000	612	0.00017699	0.226024	0.433246	0.403051		A0A0G2KSN1	A0A0G2KSN1		83	tr|A0A0G2KSN1|A0A0G2KSN1_DANRE Glycine dehydrogenase (aminomethyl-transferring) OS=Danio rerio OX=7955 GN=gldc PE=1 SV=1	A0A0G2KSN1_DANRE	Glycine dehydrogenase (aminomethyl-transferring)	gldc	1	1
		20.6814	20.679	20.7664	20.6872	20.7707	20.5584	20.4739	20.5317	20.5122	20.499	20.4536	20.4061						translation;biosynthetic process;cellular biosynthetic process;cellular macromolecule biosynthetic process;cellular macromolecule metabolic process;cellular metabolic process;cellular process;cellular protein metabolic process;macromolecule biosynthetic process;macromolecule metabolic process;metabolic process;primary metabolic process;protein metabolic process	nucleic acid binding;binding;RNA binding;structural constituent of ribosome;structural molecule activity	large ribosomal subunit;cell part;intracellular organelle part;intracellular part;macromolecular complex;organelle part;ribonucleoprotein complex	Completeproteome;Referenceproteome;Ribonucleoprotein;Ribosomalprotein	20	20	20	59.3	59.3	59.3	24.622	0	295.73	250790000	575	0.000179773	0.390703	0.211104	0.203655	60S ribosomal protein L10a	Q6PC69;A0A2R8Q8M5;E9QFD9	Q6PC69;A0A2R8Q8M5	rpl10a	8396	sp|Q6PC69|RL10A_DANRE 60S ribosomal protein L10a OS=Danio rerio OX=7955 GN=rpl10a PE=2 SV=1;tr|A0A2R8Q8M5|A0A2R8Q8M5_DANRE Ribosomal protein OS=Danio rerio OX=7955 GN=rpl10a PE=1 SV=1;tr|E9QFD9|E9QFD9_DANRE 60S ribosomal protein L10a OS=Danio rerio OX=7955 GN=rpl10a PE=1 SV=1	A0A2R8Q8M5_DANRE;E9QFD9_DANRE;RL10A_DANRE	60S ribosomal protein L10a;Ribosomal protein	rpl10a	1;2	1
		17.6841	17.5867	17.7335	17.7617	17.9776	17.4104	17.171	17.1205	17.2698	17.2936	16.9362	17.1358						organic acid metabolic process;amine catabolic process;amine metabolic process;carboxylic acid catabolic process;carboxylic acid metabolic process;catabolic process;cellular amine metabolic process;cellular amino acid catabolic process;cellular amino acid metabolic process;cellular catabolic process;cellular ketone metabolic process;cellular metabolic process;cellular nitrogen compound metabolic …	catalytic activity;aminomethyltransferase activity;methyltransferase activity;transaminase activity;transferase activity;transferring nitrogenous groups;transferring one-carbon groups		Aminotransferase;Completeproteome;Proteomicsidentification;Referenceproteome;Transferase	19	19	19	53.5	53.5	53.5	44.744	0	307.83	32295000	375	0.000180289	0.172418	0.537849	0.491985	Aminomethyltransferase	A9C3Q7;F6P1J6	A9C3Q7	amt	3198	tr|A9C3Q7|A9C3Q7_DANRE Aminomethyltransferase OS=Danio rerio OX=7955 GN=amt PE=1 SV=1;tr|F6P1J6|F6P1J6_DANRE Aminomethyltransferase OS=Danio rerio OX=7955 GN=amt PE=1 SV=1	A9C3Q7_DANRE;F6P1J6_DANRE	Aminomethyltransferase	amt	1	1
		14.9339	15.0136	14.8988	14.072	14.8804	14.9743	15.6581	15.5307	15.6796	15.609	15.8391	15.7233							nucleotide binding;acting on acid anhydrides;adenyl nucleotide binding;adenyl ribonucleotide binding;ATP binding;ATPase activity;binding;catalytic activity;hydrolase activity;in phosphorus-containing anhydrides;nucleoside-triphosphatase activity;purine nucleotide binding;purine ribonucleoside triphosphate binding;purine ribonucleotide binding;pyrophosphatase activity;ribonucleotide binding		ATP-binding;Nucleotide-binding	13	13	13	23.8	23.8	23.8	70.087	0	41.419	7500300	152	0.00018055	0.0664772	-0.87779	-0.761858		F1QZ64;E7F1S8	F1QZ64	abcf2a	5896	tr|E7F1S8|E7F1S8_DANRE ATP-binding cassette, sub-family F (GCN20), member 2b OS=Danio rerio OX=7955 GN=abcf2b PE=1 SV=1;tr|F1QZ64|F1QZ64_DANRE ATP-binding cassette, sub-family F (GCN20), member 2a OS=Danio rerio OX=7955 GN=abcf2a PE=1 SV=1	E7F1S8_DANRE;F1QZ64_DANRE	ATP-binding cassette, sub-family F (GCN20), member 2a;ATP-binding cassette, sub-family F (GCN20), member 2b	abcf2a;abcf2b	1	1
		19.3474	19.1066	19.1708	19.1498	19.269	19.1951	19.4796	19.3876	19.4145	19.4894	19.4973	19.3949						cellular process;biological regulation;cell redox homeostasis;cellular homeostasis;homeostatic process;regulation of biological process;regulation of biological quality;regulation of cellular process	catalytic activity;isomerase activity		Disulfidebond;Isomerase;Redox-activecenter;Repeat	17	17	17	43	43	43	48.008	0	323.31	93934000	418	0.000183019	0.359653	-0.237436	-0.228034		Q90WA5	Q90WA5	pdia6	9033	tr|Q90WA5|Q90WA5_DANRE Protein disulfide-isomerase A6 OS=Danio rerio OX=7955 GN=pdia6 PE=1 SV=1	Q90WA5_DANRE	Protein disulfide-isomerase A6	pdia6	1	1
		17.0623	16.8145	16.9574	16.846	16.9847	16.9144	17.2942	17.2007	17.1866	17.0895	17.2883	17.1946						cell death;cellular process;death;programmed cell death	catalytic activity;acting on ester bonds;hydrolase activity;phosphatase activity;phosphoprotein phosphatase activity;phosphoric ester hydrolase activity	mitochondrial outer membrane;cell part;cytoplasmic part;integral to membrane;intracellular organelle part;intracellular part;intrinsic to membrane;membrane;membrane part;mitochondrial membrane;mitochondrial part;organelle membrane;organelle outer membrane;organelle part;outer membrane	Completeproteome;Hydrolase;Membrane;Mitochondrion;Mitochondrionoutermembrane;Necrosis;Referenceproteome;Transmembrane;Transmembranehelix	14	14	14	55.4	55.4	55.4	32.173	0	55.648	18192000	186	0.00018337	0.325773	-0.279101	-0.266196	Serine/threonine-protein phosphatase PGAM5, mitochondrial	Q502L2	Q502L2	pgam5	7234	sp|Q502L2|PGAM5_DANRE Serine/threonine-protein phosphatase PGAM5, mitochondrial OS=Danio rerio OX=7955 GN=pgam5 PE=2 SV=2	PGAM5_DANRE	Serine/threonine-protein phosphatase PGAM5, mitochondrial	pgam5	2	2
		17.9697	19.0014	18.2688	19.7846	18.8572	17.4194	16.8648	15.8954	16.5464	16.4822	15.6118	16.4665				+	NI_TBK12	system process;cardiac muscle contraction;multicellular organismal process;muscle contraction;muscle system process;striated muscle contraction	binding;calcium ion binding;cation binding;ion binding;metal ion binding		Calcium;Completeproteome;Proteomicsidentification;Referenceproteome	4	4	3	24.2	24.2	13	18.436	0	104.56	7687600	61	0.000192469	0.00188235	2.23901	1.60928		Q6IQ64	Q6IQ64	tnnc1b	7957	tr|Q6IQ64|Q6IQ64_DANRE Slow-specific troponin C OS=Danio rerio OX=7955 GN=tnnc1b PE=1 SV=1	Q6IQ64_DANRE	Slow-specific troponin C	tnnc1b	1	1
		14.7181	14.8986	14.3363	14.6184	14.5451	14.7932	15.0742	15.1698	15.2855	15.2259	15.2039	15.0417										4	4	4	17.3	17.3	17.3	28.191	0	22.966	1674900	48	0.000184343	0.182899	-0.515205	-0.472861		Q32LQ2	Q32LQ2	zgc:123096	7123	tr|Q32LQ2|Q32LQ2_DANRE Matrix AAA peptidase-interacting protein 1 OS=Danio rerio OX=7955 GN=maip1 PE=1 SV=1	Q32LQ2_DANRE	Matrix AAA peptidase-interacting protein 1	maip1	1	1
		18.205	18.363	18.1413	18.2984	17.9885	17.7209	17.3587	16.7623	17.446	17.5412	16.8106	17.0014								cytoplasm;cell part;intracellular part	Completeproteome;Cytoplasm;Disulfidebond;Redox-activecenter;Referenceproteome	6	6	6	47.2	47.2	47.2	14.193	0	14.372	13033000	84	0.000185091	0.0525074	0.966141	0.827165	Thioredoxin domain-containing protein 17	Q6DBT3	Q6DBT3	txndc17	7716	sp|Q6DBT3|TXD17_DANRE Thioredoxin domain-containing protein 17 OS=Danio rerio OX=7955 GN=txndc17 PE=2 SV=1	TXD17_DANRE	Thioredoxin domain-containing protein 17	txndc17	2	1
		18.1452	18.0638	17.9443	18.008	17.9188	18.0465	17.7138	17.854	17.8579	17.7382	17.7145	17.7401						cellular component movement;cellular process;microtubule-based movement;microtubule-based process	nucleotide binding;acting on acid anhydrides;adenyl nucleotide binding;adenyl ribonucleotide binding;ATP binding;binding;catalytic activity;hydrolase activity;in phosphorus-containing anhydrides;microtubule motor activity;motor activity;nucleoside-triphosphatase activity;purine nucleotide binding;purine ribonucleoside triphosphate binding;purine ribonucleotide binding;pyrophosphatase activity;rib…	cytoplasmic dynein complex;cell part;cytoplasmic part;cytoskeletal part;dynein complex;intracellular organelle part;intracellular part;macromolecular complex;microtubule associated complex;organelle part;protein complex	ATP-binding;Completeproteome;Nucleotide-binding;Proteomicsidentification;Referenceproteome	20	20	19	44.1	44.1	42.7	55.372	0	182.02	25432000	297	0.000185424	0.345855	0.251343	0.240815		Q1LUM9;A0A2R8QU45;A0A0R4ICI6	Q1LUM9;A0A2R8QU45;A0A0R4ICI6	dync1li1	6928	tr|A0A0R4ICI6|A0A0R4ICI6_DANRE Dynein light intermediate chain OS=Danio rerio OX=7955 GN=dync1li1 PE=1 SV=1;tr|A0A2R8QU45|A0A2R8QU45_DANRE Dynein light intermediate chain OS=Danio rerio OX=7955 GN=dync1li1 PE=1 SV=1;tr|Q1LUM9|Q1LUM9_DANRE Dynein light intermediate chain OS=Danio rerio OX=7955 GN=dync1li1 PE=1 SV=1	A0A0R4ICI6_DANRE;A0A2R8QU45_DANRE;Q1LUM9_DANRE	Dynein light intermediate chain	dync1li1	1	1
		16.1443	15.2741	15.1921	15.7754	15.6643	15.2647	16.4706	16.5266	16.4379	16.3295	16.4936	16.8172									Completeproteome;Referenceproteome	30	4	0	31.3	4.6	0	127.37	0	13.287	2178400	34	0.000185479	0.0532158	-0.960087	-0.822691		A0A0R4IXT2;A0A2R8Q3L4;A0A2R8QI33;A0A2R8Q4H2;E7FDB7;A0A2R8QNF1;A0A2R8QDQ0;A0A2R8QSH1;A0A2R8QKK3	A0A0R4IXT2;A0A2R8Q3L4;A0A2R8QI33;A0A2R8Q4H2;E7FDB7;A0A2R8QNF1;A0A2R8QDQ0	si:dkey-159n16.2	1183	tr|A0A0R4IXT2|A0A0R4IXT2_DANRE Si:ch211-227e10.6 OS=Danio rerio OX=7955 GN=si:ch211-227e10.6 PE=4 SV=1;tr|A0A2R8Q3L4|A0A2R8Q3L4_DANRE Si:ch211-227e10.6 OS=Danio rerio OX=7955 GN=si:ch211-227e10.6 PE=4 SV=1;tr|A0A2R8Q4H2|A0A2R8Q4H2_DANRE Si:ch211-218h8.1 OS=Danio rerio OX=7955 GN=si:ch211-218h8.1 PE=4 SV=1;tr|A0A2R8QDQ0|A0A2R8QDQ0_DANRE NACHT domain-containing protein OS=Danio rerio OX=7955 PE=4 S…	A0A0R4IXT2_DANRE;A0A2R8Q3L4_DANRE;A0A2R8Q4H2_DANRE;A0A2R8QDQ0_DANRE;A0A2R8QI33_DANRE;A0A2R8QKK3_DANRE;A0A2R8QNF1_DANRE;A0A2R8QSH1_DANRE;E7FDB7_DANRE	NACHT domain-containing protein;Si:ch211-209n20.3;Si:ch211-218h8.1;Si:ch211-227e10.6;Si:ch211-76m11.3;Si:dkey-29j8.1	si:ch211-209n20.3;si:ch211-218h8.1;si:ch211-227e10.6;si:ch211-76m11.3;si:dkey-29j8.1	4	1;3
		14.883	15.5603	14.9488	14.7721	15.4943	14.9581	15.9549	15.7713	15.9684	16.0198	15.8457	15.9659						response to acid;biological regulation;cell growth;cellular localization;cellular macromolecule localization;cellular process;cellular protein localization;cellular response to acid;cellular response to amine stimulus;cellular response to amino acid stimulus;cellular response to chemical stimulus;cellular response to endogenous stimulus;cellular response to organic nitrogen;cellular response to o…		lysosomal membrane;cell part;cytoplasmic part;endosomal part;endosome;intracellular membrane-bounded organelle;intracellular organelle;intracellular organelle part;intracellular part;late endosome;macromolecular complex;membrane;membrane part;membrane-bounded organelle;organelle;organelle membrane;organelle part;protein complex;Ragulator complex;vacuolar membrane;vacuolar part	Completeproteome;Endosome;Lysosome;Membrane;Referenceproteome	5	5	5	40.8	40.8	40.8	13.547	0	10.408	2925500	59	0.000185868	0.0776216	-0.818231	-0.716258	Ragulator complex protein LAMTOR2	F1R3H0;Q6DEG4	F1R3H0;Q6DEG4	lamtor2	6055	sp|Q6DEG4|LTOR2_DANRE Ragulator complex protein LAMTOR2 OS=Danio rerio OX=7955 GN=lamtor2 PE=2 SV=1;tr|F1R3H0|F1R3H0_DANRE Ragulator complex protein LAMTOR2 OS=Danio rerio OX=7955 GN=lamtor2 PE=1 SV=1	F1R3H0_DANRE;LTOR2_DANRE	Ragulator complex protein LAMTOR2	lamtor2	1;2	1
		17.0956	17.1473	16.8728	17.0741	16.8433	17.1577	17.4179	17.3233	17.3517	17.3825	17.3455	17.3708									Completeproteome;Proteomicsidentification;Referenceproteome;Repeat;WDrepeat	28	28	26	28.5	28.5	26.9	126.69	0	142.95	28139000	324	0.000187779	0.285854	-0.333522	-0.315206		E7F114;U3JA82	E7F114	sec31b	3976	tr|E7F114|E7F114_DANRE SEC31 homolog B, COPII coat complex component OS=Danio rerio OX=7955 GN=sec31b PE=1 SV=3;tr|U3JA82|U3JA82_DANRE SEC31 homolog B, COPII coat complex component OS=Danio rerio OX=7955 GN=sec31b PE=1 SV=1	E7F114_DANRE;U3JA82_DANRE	SEC31 homolog B, COPII coat complex component	sec31b	1	1;3
		19.6294	19.5307	19.657	19.7186	19.5784	19.462	19.2801	19.3361	19.3139	19.3376	19.1405	19.3925										22	22	19	45.9	45.9	42.6	57.303	0	316.3	115750000	496	0.000187801	0.313181	0.295871	0.281367		A0A286Y9N9;H0WEA3	A0A286Y9N9		1447	tr|A0A286Y9N9|A0A286Y9N9_DANRE Synaptosome-associated protein 91b OS=Danio rerio OX=7955 GN=snap91b PE=1 SV=2;tr|H0WEA3|H0WEA3_DANRE Synaptosome-associated protein 91b (Fragment) OS=Danio rerio OX=7955 GN=snap91b PE=1 SV=1	A0A286Y9N9_DANRE;H0WEA3_DANRE	Synaptosome-associated protein 91b;Synaptosome-associated protein 91b (Fragment)	snap91b	1	1;2
		21.3689	21.1081	21.1393	21.2989	21.3105	21.0282	20.8341	20.6542	20.8969	20.8861	20.7211	20.8833							catalytic activity;monooxygenase activity;oxidoreductase activity		Monooxygenase;Oxidoreductase	36	36	29	85.7	85.7	76.2	27.962	0	323.31	422510000	971	0.000188043	0.246723	0.396366	0.370759		B8JLJ3	B8JLJ3	ywhaz	3741	tr|B8JLJ3|B8JLJ3_DANRE Tyrosine 3-monooxygenase/tryptophan 5-monooxygenase activation protein, zeta polypeptide OS=Danio rerio OX=7955 GN=ywhaz PE=1 SV=1	B8JLJ3_DANRE	Tyrosine 3-monooxygenase/tryptophan 5-monooxygenase activation protein, zeta polypeptide	ywhaz	1	1
		18.8283	18.6477	18.8518	18.9663	18.9645	18.5331	18.3289	18.2785	18.4568	18.3849	18.4052	18.321										15	15	15	41.6	41.6	41.6	37.558	0	323.31	47800000	305	0.00019055	0.224418	0.43605	0.405209		A0A4W4	A0A4W4	negr1	2587	tr|A0A4W4|A0A4W4_DANRE Kilon OS=Danio rerio OX=7955 GN=negr1 PE=1 SV=1	A0A4W4_DANRE	Kilon	negr1	1	1
[truncated: 8,039 more rows]
